# Supplementary material for: Molecular Changes in Opisthorchis viverrini (Southeast Asian Liver Fluke) during the Transition from the Juvenile to the Adult Stage
Source: PLoS Negl Trop Dis. 2012 Nov 29;6(11):e1916. doi: 10.1371/journal.pntd.0001916 (PMC3510066; doi:10.1371/journal.pntd.0001916)
Supplement: Table S1 — Summary of the identification and correction of homopolymer errors in the 454-only and 454+Illumina assemblies of the transcriptome of Opistorchis viverrini . (XLSX) [file pntd.0001916.s001.xlsx]

## Sheet: Sheet1
Table S1 Summary of the identification and correction of homopolymer errors in the 454-only and 454+Illumina assemblies of the transcriptome of Opistorchis viverrini.
New transcript	Position	Homopolymer length	New sequence	Inserted nucleotide	insertion	deletion
Locus_8597_Transcript_1/1_Confidence_1.000_Length_1199	964	4	C	C	1	0
Locus_6210_Transcript_1/1_Confidence_1.000_Length_3591	692	4	A	A	1	0
Locus_5815_Transcript_1/1_Confidence_1.000_Length_268	233	8	A	-	0	1
Locus_1994_Transcript_2/2_Confidence_1.000_Length_2973	2182	4	C	C	1	0
Locus_10204_Transcript_1/1_Confidence_1.000_Length_590	433	5	A	A	1	0
Locus_16388_Transcript_1/1_Confidence_1.000_Length_357	29	4	T	-	0	1
Locus_13539_Transcript_1/1_Confidence_1.000_Length_783	679	4	A	A	1	0
Locus_4322_Transcript_1/2_Confidence_1.000_Length_962	314	4	G	-	0	1
Locus_7369_Transcript_1/1_Confidence_1.000_Length_1756	1493	4	A	-	0	1
Locus_7369_Transcript_1/1_Confidence_1.000_Length_1756	1634	4	G	G	1	0
Locus_13982_Transcript_1/2_Confidence_1.000_Length_917	367	4	T	-	0	1
Locus_3637_Transcript_1/2_Confidence_1.000_Length_3254	222	5	A	A	1	0
Locus_3637_Transcript_1/2_Confidence_1.000_Length_3254	435	6	T	T	1	0
Locus_3637_Transcript_1/2_Confidence_1.000_Length_3254	1067	4	C	C	1	0
Locus_12915_Transcript_4/4_Confidence_0.786_Length_645	89	4	T	T	1	0
Locus_2916_Transcript_1/1_Confidence_1.000_Length_2318	1373	4	T	T	1	0
Locus_8519_Transcript_1/1_Confidence_1.000_Length_1826	710	5	T	-	0	1
Locus_14530_Transcript_1/1_Confidence_0.250_Length_388	58	4	A	-	0	1
Locus_6601_Transcript_1/1_Confidence_1.000_Length_2471	669	5	T	T	1	0
Locus_4894_Transcript_1/1_Confidence_1.000_Length_3521	336	5	A	A	1	0
Locus_4894_Transcript_1/1_Confidence_1.000_Length_3521	3225	5	A	A	1	0
Locus_5827_Transcript_1/1_Confidence_1.000_Length_3269	863	4	T	T	1	0
Locus_5827_Transcript_1/1_Confidence_1.000_Length_3269	2450	4	T	T	1	0
Locus_7594_Transcript_4/5_Confidence_0.400_Length_736	531	4	C	C	1	0
Locus_7287_Transcript_1/1_Confidence_1.000_Length_3436	2519	8	G	-	0	1
Locus_14812_Transcript_1/1_Confidence_1.000_Length_1103	485	4	T	T	1	0
Locus_14812_Transcript_1/1_Confidence_1.000_Length_1103	768	4	G	G	1	0
Locus_5238_Transcript_1/2_Confidence_1.000_Length_2820	1590	6	T	T	1	0
Locus_5238_Transcript_1/2_Confidence_1.000_Length_2820	1750	4	T	T	1	0
Locus_10826_Transcript_1/1_Confidence_1.000_Length_446	22	4	C	-	0	1
Locus_10826_Transcript_1/1_Confidence_1.000_Length_446	55	6	T	-	0	1
Locus_1922_Transcript_2/2_Confidence_1.000_Length_10072	2303	4	T	T	1	0
Locus_1922_Transcript_2/2_Confidence_1.000_Length_10072	9150	5	T	T	1	0
Locus_3454_Transcript_1/2_Confidence_1.000_Length_5017	2324	4	A	A	1	0
Locus_3454_Transcript_1/2_Confidence_1.000_Length_5017	4393	4	A	A	1	0
Locus_11635_Transcript_1/1_Confidence_1.000_Length_1111	621	4	T	T	1	0
Locus_1906_Transcript_1/1_Confidence_1.000_Length_450	271	6	T	T	1	0
Locus_6600_Transcript_1/1_Confidence_1.000_Length_1656	321	4	T	T	1	0
Locus_19418_Transcript_1/1_Confidence_1.000_Length_647	180	4	T	T	1	0
Locus_7658_Transcript_1/1_Confidence_1.000_Length_2279	1037	4	A	A	1	0
Locus_7807_Transcript_1/2_Confidence_1.000_Length_1526	555	5	T	T	1	0
Locus_7807_Transcript_1/2_Confidence_1.000_Length_1526	567	7	T	T	1	0
Locus_7341_Transcript_1/1_Confidence_1.000_Length_1502	29	4	A	A	1	0
Locus_4007_Transcript_1/1_Confidence_1.000_Length_2532	1339	6	A	X	1	0
Locus_674_Transcript_1/4_Confidence_0.700_Length_6381	4022	4	A	T	1	0
Locus_5178_Transcript_2/2_Confidence_1.000_Length_2584	545	5	T	T	1	0
Locus_5178_Transcript_2/2_Confidence_1.000_Length_2584	563	5	T	T	1	0
Locus_5719_Transcript_1/1_Confidence_1.000_Length_1782	29	10	C	C	1	0
Locus_5719_Transcript_1/1_Confidence_1.000_Length_1782	1264	7	A	A	1	0
Locus_7790_Transcript_1/2_Confidence_1.000_Length_454	302	4	T	T	1	0
Locus_5011_Transcript_1/1_Confidence_1.000_Length_3725	2293	4	G	N	1	0
Locus_5011_Transcript_1/1_Confidence_1.000_Length_3725	3572	4	T	T	1	0
Locus_1464_Transcript_2/3_Confidence_0.600_Length_6390	119	8	A	A	1	0
Locus_1464_Transcript_2/3_Confidence_0.600_Length_6390	121	8	A	A	1	0
Locus_5889_Transcript_5/5_Confidence_0.538_Length_1222	1071	4	C	-	0	1
Locus_5778_Transcript_1/1_Confidence_1.000_Length_1419	860	4	A	A	1	0
Locus_10904_Transcript_1/1_Confidence_1.000_Length_1167	1067	4	A	-	0	1
Locus_11085_Transcript_1/1_Confidence_1.000_Length_800	404	5	T	-	0	1
Locus_14822_Transcript_1/1_Confidence_1.000_Length_746	433	4	A	-	0	1
Locus_5384_Transcript_1/1_Confidence_1.000_Length_782	437	4	C	-	0	1
Locus_7488_Transcript_1/1_Confidence_1.000_Length_3260	2953	4	T	T	1	0
Locus_4884_Transcript_1/1_Confidence_1.000_Length_765	682	4	A	A	1	0
Locus_8659_Transcript_1/1_Confidence_1.000_Length_233	213	6	A	AA	1	0
Locus_16526_Transcript_1/1_Confidence_1.000_Length_1109	441	5	A	A	1	0
Locus_7719_Transcript_1/1_Confidence_1.000_Length_908	834	5	A	A	1	0
Locus_11308_Transcript_1/1_Confidence_1.000_Length_277	161	11	A	--	0	1
Locus_6863_Transcript_1/1_Confidence_1.000_Length_2538	720	4	A	AA	1	0
Locus_6863_Transcript_1/1_Confidence_1.000_Length_2538	1067	4	T	T	1	0
Locus_6863_Transcript_1/1_Confidence_1.000_Length_2538	1685	6	T	T	1	0
Locus_126_Transcript_1/1_Confidence_1.000_Length_717	589	4	T	T	1	0
Locus_7483_Transcript_1/1_Confidence_1.000_Length_919	143	5	T	-	0	1
Locus_6244_Transcript_1/2_Confidence_1.000_Length_598	127	5	C	-	0	1
Locus_6244_Transcript_1/2_Confidence_1.000_Length_598	148	4	A	-	0	1
Locus_6604_Transcript_1/1_Confidence_1.000_Length_1016	645	4	T	T	1	0
Locus_9379_Transcript_1/1_Confidence_1.000_Length_561	474	4	A	A	1	0
Locus_9956_Transcript_1/1_Confidence_1.000_Length_881	249	4	T	-	0	1
Locus_852_Transcript_3/8_Confidence_0.273_Length_151	27	4	A	-	0	1
Locus_6868_Transcript_1/1_Confidence_1.000_Length_932	358	6	T	T	1	0
Locus_47_Transcript_11/12_Confidence_0.066_Length_5162	454	4	A	A	1	0
Locus_47_Transcript_11/12_Confidence_0.066_Length_5162	460	4	A	A	1	0
Locus_47_Transcript_11/12_Confidence_0.066_Length_5162	2462	5	A	A	1	0
Locus_11325_Transcript_1/1_Confidence_1.000_Length_543	387	4	T	T	1	0
Locus_10945_Transcript_1/1_Confidence_1.000_Length_875	290	4	G	G	1	0
Locus_5232_Transcript_1/3_Confidence_0.286_Length_1224	366	6	A	-	0	1
Locus_6936_Transcript_1/1_Confidence_1.000_Length_2461	161	4	C	C	1	0
Locus_6936_Transcript_1/1_Confidence_1.000_Length_2461	2073	4	G	-	0	1
Locus_9473_Transcript_1/1_Confidence_1.000_Length_2481	215	5	A	-	0	1
Locus_9473_Transcript_1/1_Confidence_1.000_Length_2481	2005	4	A	A	1	0
Locus_9473_Transcript_1/1_Confidence_1.000_Length_2481	2284	4	A	A	1	0
Locus_1496_Transcript_1/1_Confidence_1.000_Length_3016	34	7	A	-	0	1
Locus_1092_Transcript_1/2_Confidence_1.000_Length_8659	3598	5	A	A	1	0
Locus_1092_Transcript_1/2_Confidence_1.000_Length_8659	4263	4	A	A	1	0
Locus_1092_Transcript_1/2_Confidence_1.000_Length_8659	5778	5	C	A	1	0
Locus_4129_Transcript_1/1_Confidence_1.000_Length_3276	477	6	T	T	1	0
Locus_4129_Transcript_1/1_Confidence_1.000_Length_3276	493	4	T	T	1	0
Locus_11488_Transcript_1/1_Confidence_1.000_Length_1944	222	5	T	T	1	0
Locus_18190_Transcript_1/1_Confidence_1.000_Length_397	274	4	T	T	1	0
Locus_1351_Transcript_1/2_Confidence_1.000_Length_1694	620	5	T	T	1	0
Locus_2370_Transcript_1/2_Confidence_1.000_Length_1528	1420	4	T	T	1	0
Locus_560_Transcript_2/2_Confidence_1.000_Length_11813	1888	5	G	G	1	0
Locus_560_Transcript_2/2_Confidence_1.000_Length_11813	5686	5	G	G	1	0
Locus_2843_Transcript_3/4_Confidence_0.545_Length_1981	741	4	A	A	1	0
Locus_1663_Transcript_1/1_Confidence_1.000_Length_2381	1633	4	G	G	1	0
Locus_6793_Transcript_2/4_Confidence_0.667_Length_2200	196	5	G	-	0	1
Locus_61_Transcript_9/13_Confidence_0.462_Length_4417	2501	5	A	A	1	0
Locus_61_Transcript_9/13_Confidence_0.462_Length_4417	2528	5	A	A	1	0
Locus_61_Transcript_9/13_Confidence_0.462_Length_4417	2966	4	A	A	1	0
Locus_6236_Transcript_1/1_Confidence_1.000_Length_665	505	5	T	-	0	1
Locus_12228_Transcript_1/1_Confidence_1.000_Length_1152	307	12	A	-	0	1
Locus_7080_Transcript_1/1_Confidence_1.000_Length_1610	1553	4	C	C	1	0
Locus_12792_Transcript_1/1_Confidence_1.000_Length_995	277	4	T	T	1	0
Locus_12792_Transcript_1/1_Confidence_1.000_Length_995	295	5	T	T	1	0
Locus_974_Transcript_1/2_Confidence_1.000_Length_2361	785	4	T	-	0	1
Locus_974_Transcript_1/2_Confidence_1.000_Length_2361	816	5	T	-	0	1
Locus_822_Transcript_1/3_Confidence_0.750_Length_1498	119	4	C	C	1	0
Locus_1921_Transcript_1/1_Confidence_1.000_Length_2034	527	4	T	T	1	0
Locus_2530_Transcript_1/2_Confidence_1.000_Length_2094	613	4	T	T	1	0
Locus_2530_Transcript_1/2_Confidence_1.000_Length_2094	998	4	A	A	1	0
Locus_2931_Transcript_1/1_Confidence_1.000_Length_6274	1743	4	A	AA	1	0
Locus_2931_Transcript_1/1_Confidence_1.000_Length_6274	3966	4	A	A	1	0
Locus_10392_Transcript_1/1_Confidence_1.000_Length_1307	934	4	A	A	1	0
Locus_18431_Transcript_1/1_Confidence_1.000_Length_126	107	5	A	-	0	1
Locus_1483_Transcript_2/2_Confidence_1.000_Length_3424	835	4	G	G	1	0
Locus_1483_Transcript_2/2_Confidence_1.000_Length_3424	904	4	T	T	1	0
Locus_4505_Transcript_1/1_Confidence_1.000_Length_2035	680	5	G	G	1	0
Locus_1318_Transcript_1/2_Confidence_1.000_Length_1751	468	6	C	-	0	1
Locus_1183_Transcript_1/1_Confidence_1.000_Length_849	506	4	T	T	1	0
Locus_1681_Transcript_3/3_Confidence_0.714_Length_6481	4886	4	A	A	1	0
Locus_1681_Transcript_3/3_Confidence_0.714_Length_6481	6111	4	C	-	0	1
Locus_4834_Transcript_1/1_Confidence_1.000_Length_4333	1910	4	G	C	1	0
Locus_13169_Transcript_1/1_Confidence_1.000_Length_624	212	4	T	T	1	0
Locus_10028_Transcript_3/3_Confidence_0.667_Length_4445	3011	4	T	T	1	0
Locus_2840_Transcript_1/1_Confidence_1.000_Length_1600	1264	5	T	A	1	0
Locus_2840_Transcript_1/1_Confidence_1.000_Length_1600	1411	4	G	X	1	0
Locus_4412_Transcript_1/1_Confidence_1.000_Length_1133	536	4	A	-	0	1
Locus_10638_Transcript_2/2_Confidence_1.000_Length_1647	138	4	T	T	1	0
Locus_4767_Transcript_1/1_Confidence_1.000_Length_1239	491	4	G	-	0	1
Locus_4499_Transcript_1/2_Confidence_1.000_Length_3204	2272	6	A	A	1	0
Locus_1877_Transcript_1/3_Confidence_0.833_Length_4874	1136	6	A	A	1	0
Locus_1877_Transcript_1/3_Confidence_0.833_Length_4874	2386	6	A	A	1	0
Locus_9570_Transcript_1/1_Confidence_1.000_Length_2321	1243	5	A	A	1	0
Locus_9035_Transcript_1/1_Confidence_1.000_Length_1250	117	4	A	A	1	0
Locus_1601_Transcript_1/1_Confidence_1.000_Length_1414	998	4	T	-	0	1
Locus_9526_Transcript_1/1_Confidence_1.000_Length_1993	642	6	T	T	1	0
Locus_9526_Transcript_1/1_Confidence_1.000_Length_1993	1725	4	T	G	1	0
Locus_7673_Transcript_1/1_Confidence_1.000_Length_1313	929	4	G	-	0	1
Locus_7673_Transcript_1/1_Confidence_1.000_Length_1313	1133	8	A	A	1	0
Locus_7501_Transcript_2/2_Confidence_1.000_Length_2588	489	4	T	-	0	1
Locus_4059_Transcript_1/1_Confidence_1.000_Length_2825	1289	4	T	T	1	0
Locus_14603_Transcript_1/1_Confidence_1.000_Length_522	41	6	A	-	0	1
Locus_5421_Transcript_1/1_Confidence_1.000_Length_1363	329	4	C	-	0	1
Locus_971_Transcript_3/5_Confidence_0.667_Length_1594	56	5	C	-	0	1
Locus_1152_Transcript_1/2_Confidence_1.000_Length_3596	1015	4	A	A	1	0
Locus_1152_Transcript_1/2_Confidence_1.000_Length_3596	3228	4	T	-	0	1
Locus_3280_Transcript_1/1_Confidence_1.000_Length_1750	1644	4	T	-	0	1
Locus_3425_Transcript_3/4_Confidence_0.556_Length_3228	1846	4	T	T	1	0
Locus_15166_Transcript_1/1_Confidence_1.000_Length_150	42	4	T	-	0	1
Locus_89_Transcript_1/2_Confidence_1.000_Length_3211	438	8	A	-	0	1
Locus_5783_Transcript_1/1_Confidence_1.000_Length_1449	1173	4	C	C	1	0
Locus_13058_Transcript_1/1_Confidence_1.000_Length_605	479	4	A	A	1	0
Locus_15742_Transcript_1/1_Confidence_1.000_Length_220	81	5	A	-	0	1
Locus_15742_Transcript_1/1_Confidence_1.000_Length_220	135	4	T	-	0	1
Locus_9842_Transcript_1/1_Confidence_1.000_Length_435	27	8	A	-	0	1
Locus_5742_Transcript_1/1_Confidence_1.000_Length_654	314	4	G	G	1	0
Locus_10319_Transcript_1/1_Confidence_1.000_Length_963	29	7	T	-	0	1
Locus_2101_Transcript_1/1_Confidence_1.000_Length_1735	49	5	G	-	0	1
Locus_1114_Transcript_1/1_Confidence_1.000_Length_603	215	5	A	A	1	0
Locus_4903_Transcript_2/2_Confidence_1.000_Length_1071	572	4	A	A	1	0
Locus_1944_Transcript_1/5_Confidence_0.333_Length_640	141	5	A	-	0	1
Locus_1944_Transcript_1/5_Confidence_0.333_Length_640	247	6	T	T	1	0
Locus_1660_Transcript_1/1_Confidence_1.000_Length_5564	831	4	C	C	1	0
Locus_1660_Transcript_1/1_Confidence_1.000_Length_5564	956	4	A	A	1	0
Locus_18292_Transcript_1/1_Confidence_1.000_Length_725	611	4	T	T	1	0
Locus_1915_Transcript_1/1_Confidence_1.000_Length_1080	437	4	A	A	1	0
Locus_1578_Transcript_1/1_Confidence_1.000_Length_1016	962	5	A	-	0	1
Locus_10348_Transcript_1/1_Confidence_1.000_Length_517	247	5	T	T	1	0
Locus_5152_Transcript_2/2_Confidence_1.000_Length_1138	122	4	T	T	1	0
Locus_8399_Transcript_1/1_Confidence_1.000_Length_1695	129	4	T	T	1	0
Locus_14248_Transcript_1/1_Confidence_1.000_Length_1041	58	4	T	T	1	0
Locus_2624_Transcript_1/1_Confidence_1.000_Length_3716	2846	4	G	-	0	1
Locus_11115_Transcript_1/1_Confidence_1.000_Length_826	140	4	T	T	1	0
Locus_10549_Transcript_1/1_Confidence_1.000_Length_653	510	4	G	G	1	0
Locus_10038_Transcript_1/1_Confidence_1.000_Length_387	228	5	A	A	1	0
Locus_11141_Transcript_1/1_Confidence_1.000_Length_718	211	4	G	A	1	0
Locus_5335_Transcript_1/1_Confidence_1.000_Length_3456	637	4	A	A	1	0
Locus_6611_Transcript_1/1_Confidence_1.000_Length_2476	1221	5	G	-	0	1
Locus_6611_Transcript_1/1_Confidence_1.000_Length_2476	1880	6	A	A	1	0
Locus_12935_Transcript_1/1_Confidence_1.000_Length_901	767	5	A	A	1	0
Locus_10060_Transcript_1/1_Confidence_1.000_Length_1567	1333	4	T	T	1	0
Locus_911_Transcript_1/1_Confidence_1.000_Length_1652	514	4	A	A	1	0
Locus_997_Transcript_1/2_Confidence_1.000_Length_1667	1250	4	T	T	1	0
Locus_14551_Transcript_1/1_Confidence_1.000_Length_227	208	8	A	-	0	1
Locus_7286_Transcript_1/1_Confidence_1.000_Length_902	751	4	A	A	1	0
Locus_1464_Transcript_3/3_Confidence_0.600_Length_6390	2289	4	C	C	1	0
Locus_11036_Transcript_1/1_Confidence_1.000_Length_875	274	8	C	-	0	1
Locus_11036_Transcript_1/1_Confidence_1.000_Length_875	295	5	A	A	1	0
Locus_11173_Transcript_1/1_Confidence_1.000_Length_695	98	4	A	A	1	0
Locus_11173_Transcript_1/1_Confidence_1.000_Length_695	233	4	A	A	1	0
Locus_9188_Transcript_1/1_Confidence_1.000_Length_3607	1754	5	A	A	1	0
Locus_12240_Transcript_1/1_Confidence_1.000_Length_1326	673	5	T	T	1	0
Locus_4087_Transcript_1/1_Confidence_1.000_Length_2135	1914	4	C	T	1	0
Locus_15376_Transcript_1/1_Confidence_1.000_Length_749	396	6	T	T	1	0
Locus_4194_Transcript_3/3_Confidence_0.714_Length_1924	1592	4	T	T	1	0
Locus_1450_Transcript_4/4_Confidence_0.562_Length_1991	635	4	C	-	0	1
Locus_1450_Transcript_4/4_Confidence_0.562_Length_1991	665	4	T	-	0	1
Locus_15357_Transcript_1/1_Confidence_1.000_Length_250	169	4	T	T	1	0
Locus_551_Transcript_1/2_Confidence_1.000_Length_1290	456	8	G	-	0	1
Locus_9515_Transcript_1/1_Confidence_1.000_Length_1015	366	4	G	G	1	0
Locus_8644_Transcript_1/1_Confidence_1.000_Length_925	311	4	C	-	0	1
Locus_1161_Transcript_2/2_Confidence_1.000_Length_6390	1675	8	C	C	1	0
Locus_1546_Transcript_1/1_Confidence_1.000_Length_3241	440	5	T	T	1	0
Locus_3601_Transcript_4/4_Confidence_0.333_Length_1607	843	4	A	A	1	0
Locus_8869_Transcript_1/1_Confidence_1.000_Length_459	273	8	A	AA	1	0
Locus_829_Transcript_2/5_Confidence_0.615_Length_1276	191	6	A	-	0	1
Locus_829_Transcript_2/5_Confidence_0.615_Length_1276	306	5	T	-	0	1
Locus_10577_Transcript_2/2_Confidence_1.000_Length_659	346	5	A	A	1	0
Locus_6960_Transcript_1/1_Confidence_1.000_Length_755	550	4	T	-	0	1
Locus_49_Transcript_4/5_Confidence_0.636_Length_3179	2335	4	T	-	0	1
Locus_49_Transcript_4/5_Confidence_0.636_Length_3179	2349	6	T	-	0	1
Locus_13062_Transcript_1/1_Confidence_1.000_Length_131	88	9	C	C	1	0
Locus_6716_Transcript_1/1_Confidence_1.000_Length_2251	545	5	G	-	0	1
Locus_11953_Transcript_1/1_Confidence_1.000_Length_733	553	7	A	A	1	0
Locus_152_Transcript_3/3_Confidence_0.714_Length_1591	653	4	C	-	0	1
Locus_6063_Transcript_1/1_Confidence_1.000_Length_734	150	4	T	T	1	0
Locus_3669_Transcript_1/1_Confidence_1.000_Length_438	291	4	T	T	1	0
Locus_760_Transcript_1/2_Confidence_1.000_Length_2105	1419	5	A	C	1	0
Locus_10712_Transcript_1/1_Confidence_1.000_Length_5959	3079	4	C	C	1	0
Locus_3257_Transcript_1/2_Confidence_1.000_Length_3699	1384	4	C	C	1	0
Locus_3257_Transcript_1/2_Confidence_1.000_Length_3699	2232	4	A	A	1	0
Locus_6045_Transcript_1/1_Confidence_1.000_Length_1470	427	4	A	A	1	0
Locus_6045_Transcript_1/1_Confidence_1.000_Length_1470	498	4	A	-	0	1
Locus_364_Transcript_1/1_Confidence_1.000_Length_1838	838	9	A	A	1	0
Locus_6287_Transcript_1/2_Confidence_1.000_Length_2174	1109	4	T	T	1	0
Locus_4996_Transcript_1/1_Confidence_1.000_Length_1708	588	4	G	-	0	1
Locus_7939_Transcript_1/1_Confidence_1.000_Length_508	470	4	A	A	1	0
Locus_330_Transcript_3/3_Confidence_0.714_Length_1513	242	5	C	C	1	0
Locus_800_Transcript_3/3_Confidence_0.667_Length_1586	1363	6	C	C	1	0
Locus_2400_Transcript_1/1_Confidence_1.000_Length_5990	1117	4	C	C	1	0
Locus_2400_Transcript_1/1_Confidence_1.000_Length_5990	4424	7	T	-	0	1
Locus_2095_Transcript_1/3_Confidence_0.714_Length_2905	977	4	T	T	1	0
Locus_349_Transcript_1/1_Confidence_1.000_Length_2075	1269	4	A	A	1	0
Locus_9006_Transcript_1/1_Confidence_1.000_Length_4708	1223	4	T	T	1	0
Locus_9636_Transcript_1/1_Confidence_1.000_Length_338	153	4	T	T	1	0
Locus_50_Transcript_1/1_Confidence_1.000_Length_3005	658	4	T	TT	1	0
Locus_2033_Transcript_1/2_Confidence_1.000_Length_1936	332	6	A	-	0	1
Locus_11340_Transcript_1/1_Confidence_1.000_Length_206	50	4	T	T	1	0
Locus_4714_Transcript_2/5_Confidence_0.737_Length_3957	655	4	G	G	1	0
Locus_7142_Transcript_1/1_Confidence_1.000_Length_339	36	4	T	-	0	1
Locus_1171_Transcript_1/1_Confidence_1.000_Length_2942	2139	4	T	TT	1	0
Locus_3827_Transcript_1/1_Confidence_1.000_Length_3021	2198	4	G	G	1	0
Locus_1902_Transcript_1/1_Confidence_1.000_Length_2556	313	4	A	A	1	0
Locus_1902_Transcript_1/1_Confidence_1.000_Length_2556	428	4	A	A	1	0
Locus_1902_Transcript_1/1_Confidence_1.000_Length_2556	1157	4	G	G	1	0
Locus_9140_Transcript_1/1_Confidence_1.000_Length_1244	297	4	T	T	1	0
Locus_2158_Transcript_1/1_Confidence_1.000_Length_1389	382	4	T	T	1	0
Locus_252_Transcript_1/2_Confidence_1.000_Length_2161	1060	4	T	T	1	0
Locus_12586_Transcript_1/1_Confidence_1.000_Length_1148	847	6	C	-	0	1
Locus_5507_Transcript_2/6_Confidence_0.462_Length_1426	553	6	C	C	1	0
Locus_3578_Transcript_4/5_Confidence_0.333_Length_1168	175	4	T	T	1	0
Locus_509_Transcript_2/4_Confidence_0.444_Length_1529	1280	4	T	-	0	1
Locus_886_Transcript_1/1_Confidence_1.000_Length_3591	223	4	A	-	0	1
Locus_886_Transcript_1/1_Confidence_1.000_Length_3591	454	4	A	AA	1	0
Locus_8921_Transcript_1/1_Confidence_1.000_Length_620	582	5	T	T	1	0
Locus_12495_Transcript_1/1_Confidence_1.000_Length_1228	253	7	A	A	1	0
Locus_4392_Transcript_1/1_Confidence_1.000_Length_1460	1158	5	C	C	1	0
Locus_19875_Transcript_1/1_Confidence_1.000_Length_139	50	5	A	-	0	1
Locus_15855_Transcript_1/1_Confidence_1.000_Length_1158	1040	4	A	A	1	0
Locus_15855_Transcript_1/1_Confidence_1.000_Length_1158	1064	4	A	A	1	0
Locus_1376_Transcript_2/3_Confidence_0.667_Length_3330	3148	4	T	-	0	1
Locus_6477_Transcript_1/1_Confidence_1.000_Length_3786	2068	4	C	-	0	1
Locus_6477_Transcript_1/1_Confidence_1.000_Length_3786	3769	4	T	T	1	0
Locus_11566_Transcript_1/1_Confidence_1.000_Length_1281	990	4	T	T	1	0
Locus_14991_Transcript_1/1_Confidence_1.000_Length_1050	1024	4	C	C	1	0
Locus_12107_Transcript_1/1_Confidence_1.000_Length_548	105	4	T	T	1	0
Locus_10066_Transcript_1/1_Confidence_1.000_Length_1727	921	8	T	-	0	1
Locus_2816_Transcript_1/1_Confidence_1.000_Length_1735	1714	5	T	T	1	0
Locus_1865_Transcript_3/5_Confidence_0.538_Length_3638	3091	4	T	-	0	1
Locus_3561_Transcript_1/1_Confidence_1.000_Length_4354	2287	5	C	T	1	0
Locus_3561_Transcript_1/1_Confidence_1.000_Length_4354	4127	4	T	-	0	1
Locus_3561_Transcript_1/1_Confidence_1.000_Length_4354	4278	5	T	G	1	0
Locus_1947_Transcript_1/1_Confidence_1.000_Length_2940	578	4	T	T	1	0
Locus_11806_Transcript_1/1_Confidence_1.000_Length_2329	84	4	A	-	0	1
Locus_16297_Transcript_1/1_Confidence_1.000_Length_160	69	8	C	-	0	1
Locus_17949_Transcript_1/1_Confidence_1.000_Length_369	297	10	A	-	0	1
Locus_562_Transcript_3/4_Confidence_0.286_Length_2152	2097	4	G	G	1	0
Locus_2971_Transcript_1/1_Confidence_1.000_Length_1429	1301	4	A	A	1	0
Locus_16238_Transcript_1/1_Confidence_1.000_Length_679	591	4	T	T	1	0
Locus_1475_Transcript_1/1_Confidence_1.000_Length_2648	2245	6	T	-	0	1
Locus_3405_Transcript_1/1_Confidence_1.000_Length_3338	2780	5	A	A	1	0
Locus_491_Transcript_1/1_Confidence_1.000_Length_3024	2787	4	T	T	1	0
Locus_499_Transcript_1/1_Confidence_1.000_Length_3964	2036	5	G	-	0	1
Locus_1412_Transcript_1/1_Confidence_1.000_Length_3531	2625	4	G	-	0	1
Locus_4411_Transcript_3/4_Confidence_0.667_Length_1504	341	4	A	-	0	1
Locus_3184_Transcript_1/1_Confidence_1.000_Length_2143	498	4	A	AA	1	0
Locus_1935_Transcript_1/1_Confidence_1.000_Length_2726	1104	4	A	-	0	1
Locus_6556_Transcript_1/1_Confidence_1.000_Length_3154	1376	6	A	-	0	1
Locus_8818_Transcript_1/1_Confidence_1.000_Length_1429	1070	4	T	T	1	0
Locus_9248_Transcript_1/1_Confidence_1.000_Length_390	200	5	C	-	0	1
Locus_2768_Transcript_1/1_Confidence_1.000_Length_721	538	4	A	A	1	0
Locus_3663_Transcript_1/1_Confidence_1.000_Length_2133	169	4	A	A	1	0
Locus_8482_Transcript_1/1_Confidence_1.000_Length_668	152	4	C	C	1	0
Locus_8482_Transcript_1/1_Confidence_1.000_Length_668	166	4	C	X	1	0
Locus_2137_Transcript_3/3_Confidence_0.429_Length_909	719	4	G	-	0	1
Locus_12846_Transcript_1/1_Confidence_1.000_Length_1505	1093	4	G	-	0	1
Locus_2777_Transcript_1/1_Confidence_1.000_Length_2989	1258	5	T	-	0	1
Locus_1999_Transcript_1/3_Confidence_0.667_Length_3755	2706	4	C	C	1	0
Locus_5753_Transcript_5/5_Confidence_0.308_Length_5224	1105	5	A	A	1	0
Locus_3031_Transcript_1/2_Confidence_1.000_Length_2629	2255	4	T	G	1	0
Locus_5389_Transcript_1/1_Confidence_1.000_Length_2268	1280	4	G	G	1	0
Locus_149_Transcript_3/3_Confidence_0.857_Length_727	24	4	T	-	0	1
Locus_10456_Transcript_1/1_Confidence_1.000_Length_3707	775	4	A	A	1	0
Locus_10456_Transcript_1/1_Confidence_1.000_Length_3707	1646	5	T	T	1	0
Locus_10456_Transcript_1/1_Confidence_1.000_Length_3707	2604	6	T	T	1	0
Locus_3478_Transcript_5/5_Confidence_0.455_Length_1980	216	5	A	A	1	0
Locus_10720_Transcript_1/1_Confidence_1.000_Length_1307	57	4	G	G	1	0
Locus_3330_Transcript_1/1_Confidence_1.000_Length_2285	93	7	A	-	0	1
Locus_2805_Transcript_1/1_Confidence_1.000_Length_156	69	4	G	G	1	0
Locus_2805_Transcript_1/1_Confidence_1.000_Length_156	99	4	C	C	1	0
Locus_8161_Transcript_1/1_Confidence_1.000_Length_398	16	4	A	A	1	0
Locus_323_Transcript_1/1_Confidence_1.000_Length_5778	1966	4	G	-	0	1
Locus_323_Transcript_1/1_Confidence_1.000_Length_5778	3507	6	T	-	0	1
Locus_7594_Transcript_3/5_Confidence_0.400_Length_761	457	4	T	-	0	1
Locus_6338_Transcript_2/2_Confidence_1.000_Length_933	869	5	A	A	1	0
Locus_7388_Transcript_1/2_Confidence_1.000_Length_2496	1864	4	G	-	0	1
Locus_15167_Transcript_1/1_Confidence_1.000_Length_338	137	4	T	T	1	0
Locus_11571_Transcript_1/1_Confidence_1.000_Length_1444	627	4	C	C	1	0
Locus_5482_Transcript_1/1_Confidence_1.000_Length_1527	519	4	A	A	1	0
Locus_197_Transcript_1/1_Confidence_1.000_Length_2034	399	7	A	A	1	0
Locus_1696_Transcript_1/1_Confidence_1.000_Length_3566	2766	4	G	GG	1	0
Locus_1696_Transcript_1/1_Confidence_1.000_Length_3566	3078	4	A	AA	1	0
Locus_15284_Transcript_1/1_Confidence_1.000_Length_195	110	4	T	-	0	1
Locus_2593_Transcript_2/2_Confidence_1.000_Length_4284	68	4	T	T	1	0
Locus_5520_Transcript_1/1_Confidence_1.000_Length_273	259	4	C	-	0	1
Locus_6506_Transcript_2/2_Confidence_1.000_Length_1762	1460	4	A	A	1	0
Locus_12661_Transcript_1/1_Confidence_1.000_Length_2151	743	4	A	A	1	0
Locus_12661_Transcript_1/1_Confidence_1.000_Length_2151	767	4	A	A	1	0
Locus_1695_Transcript_8/11_Confidence_0.146_Length_1528	986	4	T	T	1	0
Locus_2526_Transcript_1/1_Confidence_1.000_Length_2878	2085	4	T	-	0	1
Locus_3135_Transcript_2/3_Confidence_0.714_Length_4112	2411	7	A	A	1	0
Locus_3420_Transcript_1/1_Confidence_1.000_Length_4173	2705	4	A	A	1	0
Locus_6025_Transcript_1/1_Confidence_1.000_Length_1792	1369	4	A	A	1	0
Locus_313_Transcript_3/3_Confidence_0.778_Length_2312	352	4	A	A	1	0
Locus_11735_Transcript_1/1_Confidence_1.000_Length_1529	928	4	A	A	1	0
Locus_516_Transcript_17/20_Confidence_0.060_Length_4003	2550	4	G	G	1	0
Locus_2981_Transcript_1/1_Confidence_1.000_Length_972	174	5	A	-	0	1
Locus_2981_Transcript_1/1_Confidence_1.000_Length_972	209	4	A	A	1	0
Locus_4000_Transcript_2/2_Confidence_1.000_Length_887	107	6	A	-	0	1
Locus_8045_Transcript_1/1_Confidence_1.000_Length_1289	256	5	G	G	1	0
Locus_4427_Transcript_1/1_Confidence_1.000_Length_2718	1335	5	T	T	1	0
Locus_4427_Transcript_1/1_Confidence_1.000_Length_2718	1346	4	G	G	1	0
Locus_3334_Transcript_1/1_Confidence_1.000_Length_2938	501	4	A	A	1	0
Locus_12647_Transcript_1/1_Confidence_1.000_Length_848	543	4	T	-	0	1
Locus_8592_Transcript_1/2_Confidence_1.000_Length_2858	2513	7	A	-	0	1
Locus_316_Transcript_1/1_Confidence_1.000_Length_3002	928	4	C	C	1	0
Locus_14094_Transcript_1/1_Confidence_1.000_Length_964	618	4	T	T	1	0
Locus_14094_Transcript_1/1_Confidence_1.000_Length_964	792	4	A	A	1	0
Locus_14094_Transcript_1/1_Confidence_1.000_Length_964	801	4	A	A	1	0
Locus_15156_Transcript_1/1_Confidence_1.000_Length_991	103	5	G	G	1	0
Locus_1088_Transcript_1/1_Confidence_1.000_Length_1493	365	4	C	-	0	1
Locus_4886_Transcript_1/1_Confidence_1.000_Length_2713	2497	5	A	A	1	0
Locus_9301_Transcript_1/1_Confidence_1.000_Length_3747	3304	4	T	T	1	0
Locus_13503_Transcript_1/1_Confidence_1.000_Length_668	200	4	A	A	1	0
Locus_1798_Transcript_1/1_Confidence_1.000_Length_1872	1147	4	A	A	1	0
Locus_3320_Transcript_1/1_Confidence_1.000_Length_3025	1448	5	A	A	1	0
Locus_6265_Transcript_1/1_Confidence_1.000_Length_1715	618	5	A	A	1	0
Locus_6265_Transcript_1/1_Confidence_1.000_Length_1715	1406	5	T	T	1	0
Locus_7363_Transcript_1/1_Confidence_1.000_Length_2102	1943	4	T	--	0	1
Locus_9765_Transcript_1/1_Confidence_1.000_Length_2979	1860	4	A	A	1	0
Locus_2597_Transcript_1/2_Confidence_1.000_Length_2569	127	5	T	-	0	1
Locus_8928_Transcript_1/1_Confidence_1.000_Length_3053	803	6	A	-	0	1
Locus_8928_Transcript_1/1_Confidence_1.000_Length_3053	2544	4	C	C	1	0
Locus_3961_Transcript_1/1_Confidence_1.000_Length_1618	1316	4	T	T	1	0
Locus_1069_Transcript_1/1_Confidence_1.000_Length_1490	661	5	T	T	1	0
Locus_2641_Transcript_3/3_Confidence_0.800_Length_3922	2379	4	A	C	1	0
Locus_2641_Transcript_3/3_Confidence_0.800_Length_3922	2416	9	T	C	1	0
Locus_1449_Transcript_1/1_Confidence_1.000_Length_2062	1739	4	A	A	1	0
Locus_4864_Transcript_8/10_Confidence_0.500_Length_772	174	4	A	A	1	0
Locus_2117_Transcript_1/1_Confidence_1.000_Length_1188	12	4	T	-	0	1
Locus_2257_Transcript_2/2_Confidence_0.625_Length_1146	790	4	A	A	1	0
Locus_1229_Transcript_1/3_Confidence_0.600_Length_1368	1069	4	T	-	0	1
Locus_2645_Transcript_1/2_Confidence_1.000_Length_2161	1698	4	C	-	0	1
Locus_4454_Transcript_1/2_Confidence_1.000_Length_1114	201	4	T	T	1	0
Locus_5336_Transcript_1/2_Confidence_1.000_Length_3252	231	5	T	T	1	0
Locus_4061_Transcript_1/2_Confidence_1.000_Length_2311	1395	4	T	T	1	0
Locus_5302_Transcript_1/1_Confidence_1.000_Length_1486	149	6	A	A	1	0
Locus_3253_Transcript_1/2_Confidence_1.000_Length_2223	1319	4	C	-	0	1
Locus_14875_Transcript_1/1_Confidence_1.000_Length_2254	1738	4	G	G	1	0
Locus_6125_Transcript_3/3_Confidence_0.600_Length_2514	2086	4	C	C	1	0
Locus_6125_Transcript_3/3_Confidence_0.600_Length_2514	2092	4	T	T	1	0
Locus_13611_Transcript_1/1_Confidence_1.000_Length_2933	1818	4	T	T	1	0
Locus_11893_Transcript_1/1_Confidence_1.000_Length_683	326	4	A	A	1	0
Locus_4903_Transcript_1/2_Confidence_1.000_Length_2167	236	4	A	A	1	0
Locus_4903_Transcript_1/2_Confidence_1.000_Length_2167	2133	4	G	G	1	0
Locus_4489_Transcript_3/3_Confidence_0.667_Length_4066	3190	6	T	T	1	0
Locus_4489_Transcript_3/3_Confidence_0.667_Length_4066	3334	6	A	A	1	0
Locus_7264_Transcript_1/2_Confidence_1.000_Length_1177	593	4	T	T	1	0
Locus_7264_Transcript_1/2_Confidence_1.000_Length_1177	606	4	G	G	1	0
Locus_1337_Transcript_1/3_Confidence_0.333_Length_905	415	4	G	S	1	0
Locus_7490_Transcript_2/3_Confidence_0.500_Length_7030	1808	4	A	A	1	0
Locus_7490_Transcript_2/3_Confidence_0.500_Length_7030	1892	4	A	A	1	0
Locus_7490_Transcript_2/3_Confidence_0.500_Length_7030	2937	4	C	C	1	0
Locus_7490_Transcript_2/3_Confidence_0.500_Length_7030	5508	6	T	T	1	0
Locus_7490_Transcript_2/3_Confidence_0.500_Length_7030	6320	4	A	-	0	1
Locus_9195_Transcript_1/1_Confidence_1.000_Length_4005	2086	4	G	X	1	0
Locus_883_Transcript_1/1_Confidence_1.000_Length_5979	3395	4	G	G	1	0
Locus_883_Transcript_1/1_Confidence_1.000_Length_5979	5198	4	A	-	0	1
Locus_10800_Transcript_1/1_Confidence_1.000_Length_1184	877	4	A	-	0	1
Locus_1688_Transcript_1/8_Confidence_0.682_Length_15847	1012	5	A	A	1	0
Locus_1688_Transcript_1/8_Confidence_0.682_Length_15847	1058	4	G	G	1	0
Locus_13691_Transcript_1/1_Confidence_1.000_Length_1078	36	5	T	-	0	1
Locus_10552_Transcript_1/1_Confidence_1.000_Length_1137	435	6	A	A	1	0
Locus_7886_Transcript_2/2_Confidence_1.000_Length_462	365	4	C	C	1	0
Locus_6068_Transcript_1/1_Confidence_1.000_Length_1826	407	4	T	-	0	1
Locus_18925_Transcript_1/1_Confidence_1.000_Length_512	200	5	G	G	1	0
Locus_8846_Transcript_2/2_Confidence_1.000_Length_2703	1433	7	T	TT	1	0
Locus_3255_Transcript_2/2_Confidence_1.000_Length_561	420	5	A	A	1	0
Locus_1722_Transcript_1/1_Confidence_1.000_Length_559	487	6	A	A	1	0
Locus_1135_Transcript_1/1_Confidence_1.000_Length_1016	856	4	C	C	1	0
Locus_6204_Transcript_1/1_Confidence_1.000_Length_2931	333	4	G	G	1	0
Locus_6204_Transcript_1/1_Confidence_1.000_Length_2931	2681	5	C	-	0	1
Locus_6204_Transcript_1/1_Confidence_1.000_Length_2931	2704	4	A	-	0	1
Locus_2315_Transcript_1/1_Confidence_1.000_Length_2640	507	4	T	T	1	0
Locus_2403_Transcript_1/1_Confidence_1.000_Length_2449	795	4	G	G	1	0
Locus_8838_Transcript_1/1_Confidence_1.000_Length_295	233	8	G	G	1	0
Locus_8838_Transcript_1/1_Confidence_1.000_Length_295	238	8	A	A	1	0
Locus_7972_Transcript_1/1_Confidence_1.000_Length_5794	2339	4	G	G	1	0
Locus_9242_Transcript_1/1_Confidence_1.000_Length_2042	1110	4	A	A	1	0
Locus_14123_Transcript_1/1_Confidence_1.000_Length_338	229	4	C	C	1	0
Locus_8555_Transcript_1/1_Confidence_1.000_Length_1568	777	5	A	A	1	0
Locus_92_Transcript_1/1_Confidence_1.000_Length_1474	553	7	A	A	1	0
Locus_1295_Transcript_22/26_Confidence_0.149_Length_929	302	5	C	-	0	1
Locus_7296_Transcript_1/2_Confidence_1.000_Length_3147	259	4	T	T	1	0
Locus_15108_Transcript_1/1_Confidence_1.000_Length_245	15	4	T	-	0	1
Locus_5106_Transcript_1/1_Confidence_1.000_Length_1318	424	8	G	-	0	1
Locus_3896_Transcript_3/4_Confidence_0.571_Length_3759	1722	4	T	T	1	0
Locus_3896_Transcript_3/4_Confidence_0.571_Length_3759	1770	4	C	C	1	0
Locus_3896_Transcript_3/4_Confidence_0.571_Length_3759	2954	8	T	T	1	0
Locus_4461_Transcript_1/1_Confidence_1.000_Length_2862	450	4	C	C	1	0
Locus_14287_Transcript_1/1_Confidence_1.000_Length_512	113	4	A	A	1	0
Locus_3585_Transcript_1/1_Confidence_1.000_Length_2054	1469	4	T	T	1	0
Locus_6757_Transcript_2/4_Confidence_0.571_Length_1357	393	8	T	-	0	1
Locus_6757_Transcript_2/4_Confidence_0.571_Length_1357	977	4	A	-	0	1
Locus_5042_Transcript_1/2_Confidence_1.000_Length_2093	1140	4	C	-	0	1
Locus_2852_Transcript_1/1_Confidence_1.000_Length_2243	1224	4	A	AA	1	0
Locus_6751_Transcript_2/3_Confidence_0.667_Length_2850	500	4	C	C	1	0
Locus_13431_Transcript_1/1_Confidence_1.000_Length_594	580	4	T	-	0	1
Locus_8249_Transcript_1/1_Confidence_1.000_Length_605	433	4	T	-	0	1
Locus_637_Transcript_1/2_Confidence_1.000_Length_2191	463	4	C	-	0	1
Locus_3198_Transcript_1/1_Confidence_1.000_Length_3300	2726	4	C	-	0	1
Locus_6757_Transcript_1/4_Confidence_0.429_Length_910	299	5	A	-	0	1
Locus_1839_Transcript_1/1_Confidence_1.000_Length_756	462	4	A	A	1	0
Locus_9167_Transcript_1/1_Confidence_1.000_Length_412	115	5	T	T	1	0
Locus_3339_Transcript_1/1_Confidence_1.000_Length_4922	862	4	C	C	1	0
Locus_3339_Transcript_1/1_Confidence_1.000_Length_4922	2150	6	A	A	1	0
Locus_3339_Transcript_1/1_Confidence_1.000_Length_4922	2219	4	A	A	1	0
Locus_5287_Transcript_2/2_Confidence_1.000_Length_1491	177	5	T	T	1	0
Locus_3913_Transcript_1/1_Confidence_1.000_Length_1054	934	5	A	A	1	0
Locus_10723_Transcript_1/1_Confidence_1.000_Length_737	294	5	A	A	1	0
Locus_4353_Transcript_1/2_Confidence_1.000_Length_1463	212	4	T	T	1	0
Locus_8008_Transcript_1/1_Confidence_1.000_Length_2833	1474	4	A	-	0	1
Locus_8008_Transcript_1/1_Confidence_1.000_Length_2833	1736	5	A	A	1	0
Locus_735_Transcript_30/31_Confidence_0.129_Length_3049	2095	4	A	A	1	0
Locus_5272_Transcript_1/1_Confidence_1.000_Length_2217	1298	4	A	-	0	1
Locus_4171_Transcript_1/1_Confidence_1.000_Length_1805	915	8	A	A	1	0
Locus_4343_Transcript_2/3_Confidence_0.714_Length_3561	379	4	A	-	0	1
Locus_4343_Transcript_2/3_Confidence_0.714_Length_3561	399	4	A	-	0	1
Locus_4343_Transcript_2/3_Confidence_0.714_Length_3561	2149	4	T	T	1	0
Locus_7860_Transcript_1/1_Confidence_1.000_Length_4085	858	5	C	C	1	0
Locus_7860_Transcript_1/1_Confidence_1.000_Length_4085	2239	5	T	T	1	0
Locus_7155_Transcript_1/1_Confidence_1.000_Length_196	171	6	T	-	0	1
Locus_3317_Transcript_1/1_Confidence_1.000_Length_841	140	4	A	A	1	0
Locus_3317_Transcript_1/1_Confidence_1.000_Length_841	186	5	T	T	1	0
Locus_9023_Transcript_1/1_Confidence_1.000_Length_1908	155	6	T	T	1	0
Locus_9298_Transcript_1/1_Confidence_1.000_Length_1969	206	4	G	-	0	1
Locus_3742_Transcript_1/3_Confidence_0.571_Length_1909	591	4	A	-	0	1
Locus_3106_Transcript_1/1_Confidence_1.000_Length_1369	600	5	T	T	1	0
Locus_17029_Transcript_1/1_Confidence_1.000_Length_375	198	6	T	-	0	1
Locus_1512_Transcript_1/2_Confidence_1.000_Length_3650	72	4	T	-	0	1
Locus_1512_Transcript_1/2_Confidence_1.000_Length_3650	92	5	G	-	0	1
Locus_1512_Transcript_1/2_Confidence_1.000_Length_3650	2837	4	T	T	1	0
Locus_8012_Transcript_1/1_Confidence_1.000_Length_360	23	4	C	-	0	1
Locus_4457_Transcript_1/1_Confidence_1.000_Length_4389	470	4	G	G	1	0
Locus_12871_Transcript_1/1_Confidence_1.000_Length_135	88	4	T	-	0	1
Locus_6321_Transcript_1/1_Confidence_1.000_Length_602	191	4	C	C	1	0
Locus_2373_Transcript_1/1_Confidence_1.000_Length_12396	3843	4	G	X	1	0
Locus_2373_Transcript_1/1_Confidence_1.000_Length_12396	6075	4	G	G	1	0
Locus_2373_Transcript_1/1_Confidence_1.000_Length_12396	10321	9	C	CC	1	0
Locus_88_Transcript_10/12_Confidence_0.517_Length_3666	1388	4	C	C	1	0
Locus_16008_Transcript_1/1_Confidence_1.000_Length_591	293	6	A	A	1	0
Locus_3683_Transcript_2/2_Confidence_1.000_Length_3016	1818	4	T	-	0	1
Locus_8449_Transcript_1/1_Confidence_1.000_Length_2339	2128	4	T	T	1	0
Locus_11722_Transcript_1/1_Confidence_1.000_Length_549	286	5	T	-	0	1
Locus_1198_Transcript_1/1_Confidence_1.000_Length_3340	138	4	A	-	0	1
Locus_7675_Transcript_1/1_Confidence_1.000_Length_1467	276	6	C	-	0	1
Locus_2043_Transcript_2/2_Confidence_1.000_Length_5095	3146	4	C	C	1	0
Locus_6612_Transcript_1/1_Confidence_1.000_Length_2748	1222	4	A	A	1	0
Locus_6400_Transcript_2/2_Confidence_1.000_Length_3321	2611	4	A	A	1	0
Locus_2957_Transcript_3/4_Confidence_0.429_Length_2475	268	4	A	A	1	0
Locus_2934_Transcript_1/1_Confidence_1.000_Length_3127	2016	4	G	G	1	0
Locus_2934_Transcript_1/1_Confidence_1.000_Length_3127	2555	6	T	T	1	0
Locus_9147_Transcript_1/1_Confidence_1.000_Length_769	310	4	A	-	0	1
Locus_9561_Transcript_1/1_Confidence_1.000_Length_658	163	5	A	A	1	0
Locus_5454_Transcript_1/1_Confidence_1.000_Length_5110	1925	4	A	A	1	0
Locus_5454_Transcript_1/1_Confidence_1.000_Length_5110	3918	4	G	G	1	0
Locus_5454_Transcript_1/1_Confidence_1.000_Length_5110	4066	4	A	A	1	0
Locus_5454_Transcript_1/1_Confidence_1.000_Length_5110	4781	4	T	T	1	0
Locus_5454_Transcript_1/1_Confidence_1.000_Length_5110	4915	9	T	T	1	0
Locus_9452_Transcript_1/1_Confidence_1.000_Length_1952	570	4	G	-	0	1
Locus_16246_Transcript_1/1_Confidence_1.000_Length_217	154	4	C	C	1	0
Locus_3093_Transcript_1/1_Confidence_1.000_Length_1044	118	4	C	-	0	1
Locus_3093_Transcript_1/1_Confidence_1.000_Length_1044	124	5	T	-	0	1
Locus_10476_Transcript_1/1_Confidence_1.000_Length_968	149	5	C	C	1	0
Locus_2660_Transcript_6/6_Confidence_0.588_Length_3001	112	6	A	-	0	1
Locus_1047_Transcript_1/1_Confidence_1.000_Length_1841	975	4	A	A	1	0
Locus_7798_Transcript_1/3_Confidence_0.625_Length_1229	1024	5	T	-	0	1
Locus_38_Transcript_1/1_Confidence_1.000_Length_3970	1119	5	T	-	0	1
Locus_1643_Transcript_1/1_Confidence_1.000_Length_3585	1773	4	G	GT	1	0
Locus_3795_Transcript_1/2_Confidence_1.000_Length_2187	79	4	T	T	1	0
Locus_3795_Transcript_1/2_Confidence_1.000_Length_2187	1416	4	A	A	1	0
Locus_3355_Transcript_4/4_Confidence_0.556_Length_2139	1397	4	T	T	1	0
Locus_3136_Transcript_1/1_Confidence_1.000_Length_1787	1173	4	A	A	1	0
Locus_2300_Transcript_1/3_Confidence_0.429_Length_3927	683	6	T	T	1	0
Locus_2300_Transcript_1/3_Confidence_0.429_Length_3927	3326	4	T	T	1	0
Locus_6073_Transcript_1/1_Confidence_1.000_Length_2351	1557	4	G	G	1	0
Locus_14232_Transcript_1/1_Confidence_1.000_Length_636	506	4	A	A	1	0
Locus_14422_Transcript_1/1_Confidence_1.000_Length_233	111	4	T	T	1	0
Locus_14422_Transcript_1/1_Confidence_1.000_Length_233	172	4	T	T	1	0
Locus_14422_Transcript_1/1_Confidence_1.000_Length_233	221	4	G	G	1	0
Locus_5699_Transcript_1/1_Confidence_1.000_Length_1071	516	4	G	-	0	1
Locus_4249_Transcript_1/1_Confidence_1.000_Length_1924	280	4	A	A	1	0
Locus_1072_Transcript_1/1_Confidence_1.000_Length_927	126	5	G	-	0	1
Locus_1072_Transcript_1/1_Confidence_1.000_Length_927	709	4	G	-	0	1
Locus_10282_Transcript_1/1_Confidence_1.000_Length_665	169	4	T	T	1	0
Locus_2494_Transcript_2/3_Confidence_0.500_Length_1316	181	4	G	-	0	1
Locus_2494_Transcript_2/3_Confidence_0.500_Length_1316	225	4	A	-	0	1
Locus_2494_Transcript_2/3_Confidence_0.500_Length_1316	983	5	T	T	1	0
Locus_4272_Transcript_3/3_Confidence_0.667_Length_1273	479	4	A	A	1	0
Locus_16159_Transcript_1/1_Confidence_1.000_Length_1061	24	4	G	-	0	1
Locus_2028_Transcript_1/1_Confidence_1.000_Length_2534	1319	4	A	A	1	0
Locus_11500_Transcript_1/1_Confidence_1.000_Length_1248	491	4	T	T	1	0
Locus_11500_Transcript_1/1_Confidence_1.000_Length_1248	526	4	A	A	1	0
Locus_3396_Transcript_1/1_Confidence_1.000_Length_4095	217	5	A	A	1	0
Locus_3396_Transcript_1/1_Confidence_1.000_Length_4095	301	9	C	-	0	1
Locus_3396_Transcript_1/1_Confidence_1.000_Length_4095	2906	4	T	T	1	0
Locus_7087_Transcript_1/2_Confidence_1.000_Length_3368	2835	4	A	A	1	0
Locus_4345_Transcript_1/2_Confidence_1.000_Length_2389	429	4	G	G	1	0
Locus_5694_Transcript_1/1_Confidence_1.000_Length_3288	1927	4	T	T	1	0
Locus_1100_Transcript_2/2_Confidence_1.000_Length_3865	2815	4	C	-	0	1
Locus_1100_Transcript_2/2_Confidence_1.000_Length_3865	2879	6	C	C	1	0
Locus_5109_Transcript_1/1_Confidence_1.000_Length_4978	3135	4	T	T	1	0
Locus_16317_Transcript_1/1_Confidence_1.000_Length_1231	590	4	G	-	0	1
Locus_3283_Transcript_5/6_Confidence_0.286_Length_3855	190	6	T	T	1	0
Locus_3283_Transcript_5/6_Confidence_0.286_Length_3855	220	4	A	-	0	1
Locus_12786_Transcript_1/1_Confidence_1.000_Length_1592	212	5	A	-	0	1
Locus_4329_Transcript_1/1_Confidence_1.000_Length_2082	1107	4	C	C	1	0
Locus_1914_Transcript_1/1_Confidence_1.000_Length_10959	500	4	T	T	1	0
Locus_1914_Transcript_1/1_Confidence_1.000_Length_10959	1184	4	A	AG	1	0
Locus_1914_Transcript_1/1_Confidence_1.000_Length_10959	4362	4	G	G	1	0
Locus_1914_Transcript_1/1_Confidence_1.000_Length_10959	6911	6	A	A	1	0
Locus_2345_Transcript_1/2_Confidence_1.000_Length_6051	2137	6	T	GT	1	0
Locus_2345_Transcript_1/2_Confidence_1.000_Length_6051	4535	4	A	A	1	0
Locus_2345_Transcript_1/2_Confidence_1.000_Length_6051	4546	4	A	-	0	1
Locus_15226_Transcript_1/1_Confidence_1.000_Length_1018	253	4	C	C	1	0
Locus_4752_Transcript_1/2_Confidence_1.000_Length_1077	391	5	G	G	1	0
Locus_5995_Transcript_1/1_Confidence_1.000_Length_1939	610	5	T	TT	1	0
Locus_12161_Transcript_1/1_Confidence_1.000_Length_1160	352	4	G	G	1	0
Locus_5712_Transcript_1/1_Confidence_1.000_Length_1240	532	4	A	A	1	0
Locus_13505_Transcript_1/1_Confidence_1.000_Length_337	246	4	C	G	1	0
Locus_5823_Transcript_1/1_Confidence_1.000_Length_1399	50	4	G	-	0	1
Locus_5823_Transcript_1/1_Confidence_1.000_Length_1399	56	4	A	-	0	1
Locus_14687_Transcript_1/1_Confidence_1.000_Length_258	225	4	A	A	1	0
Locus_7066_Transcript_1/1_Confidence_1.000_Length_1764	726	5	A	A	1	0
Locus_7066_Transcript_1/1_Confidence_1.000_Length_1764	940	5	A	-	0	1
Locus_12119_Transcript_1/1_Confidence_1.000_Length_462	236	4	T	T	1	0
Locus_5627_Transcript_1/1_Confidence_1.000_Length_3785	2323	6	T	T	1	0
Locus_3088_Transcript_1/4_Confidence_0.556_Length_2374	1577	4	T	T	1	0
Locus_14794_Transcript_1/1_Confidence_1.000_Length_952	406	4	G	G	1	0
Locus_1106_Transcript_1/2_Confidence_1.000_Length_3165	1107	4	A	A	1	0
Locus_1106_Transcript_1/2_Confidence_1.000_Length_3165	1132	4	A	A	1	0
Locus_4731_Transcript_1/1_Confidence_1.000_Length_1819	748	7	G	G	1	0
Locus_4731_Transcript_1/1_Confidence_1.000_Length_1819	1574	4	C	-	0	1
Locus_4491_Transcript_2/2_Confidence_1.000_Length_5490	4894	6	T	-	0	1
Locus_1218_Transcript_2/2_Confidence_1.000_Length_1725	712	4	T	T	1	0
Locus_6069_Transcript_1/1_Confidence_1.000_Length_1840	1420	5	C	C	1	0
Locus_600_Transcript_2/4_Confidence_0.222_Length_997	635	4	A	-	0	1
Locus_600_Transcript_2/4_Confidence_0.222_Length_997	657	5	A	-	0	1
Locus_600_Transcript_2/4_Confidence_0.222_Length_997	716	6	A	-	0	1
Locus_600_Transcript_2/4_Confidence_0.222_Length_997	729	4	A	-	0	1
Locus_4595_Transcript_1/1_Confidence_1.000_Length_967	261	5	A	A	1	0
Locus_9294_Transcript_1/1_Confidence_1.000_Length_2319	770	4	T	T	1	0
Locus_11593_Transcript_1/1_Confidence_1.000_Length_523	143	4	T	T	1	0
Locus_13445_Transcript_1/1_Confidence_1.000_Length_1530	497	4	A	A	1	0
Locus_7823_Transcript_1/1_Confidence_1.000_Length_1878	1696	4	A	-	0	1
Locus_2113_Transcript_3/3_Confidence_0.714_Length_2768	715	4	G	X	1	0
Locus_8368_Transcript_1/1_Confidence_1.000_Length_297	66	5	A	-	0	1
Locus_2648_Transcript_1/1_Confidence_1.000_Length_875	704	4	G	-	0	1
Locus_5004_Transcript_1/1_Confidence_1.000_Length_508	118	4	T	-	0	1
Locus_5004_Transcript_1/1_Confidence_1.000_Length_508	128	4	T	-	0	1
Locus_9029_Transcript_1/2_Confidence_1.000_Length_3556	461	4	T	T	1	0
Locus_3918_Transcript_1/2_Confidence_1.000_Length_2898	2409	5	T	-	0	1
Locus_6713_Transcript_2/2_Confidence_1.000_Length_1667	524	4	A	A	1	0
Locus_9443_Transcript_1/1_Confidence_1.000_Length_1345	1010	5	A	A	1	0
Locus_1127_Transcript_1/2_Confidence_1.000_Length_1418	176	4	A	A	1	0
Locus_9812_Transcript_1/1_Confidence_1.000_Length_1675	1577	4	A	A	1	0
Locus_6835_Transcript_1/1_Confidence_1.000_Length_2172	346	4	G	G	1	0
Locus_6997_Transcript_1/2_Confidence_1.000_Length_1810	1104	4	A	-	0	1
Locus_404_Transcript_1/2_Confidence_1.000_Length_3672	2351	5	A	A	1	0
Locus_2338_Transcript_2/3_Confidence_0.333_Length_1904	657	6	T	T	1	0
Locus_2338_Transcript_2/3_Confidence_0.333_Length_1904	766	5	T	T	1	0
Locus_2338_Transcript_2/3_Confidence_0.333_Length_1904	1110	5	A	A	1	0
Locus_2338_Transcript_2/3_Confidence_0.333_Length_1904	1236	11	A	A	1	0
Locus_2976_Transcript_1/1_Confidence_1.000_Length_4831	1808	4	A	A	1	0
Locus_2976_Transcript_1/1_Confidence_1.000_Length_4831	3941	4	T	T	1	0
Locus_8569_Transcript_2/2_Confidence_1.000_Length_2852	776	6	A	-	0	1
Locus_10710_Transcript_1/1_Confidence_1.000_Length_629	581	4	T	T	1	0
Locus_15996_Transcript_1/1_Confidence_1.000_Length_626	513	6	A	A	1	0
Locus_1972_Transcript_1/1_Confidence_1.000_Length_5387	1010	5	C	C	1	0
Locus_6633_Transcript_1/1_Confidence_1.000_Length_168	28	4	C	-	0	1
Locus_6269_Transcript_1/1_Confidence_1.000_Length_2262	478	5	G	G	1	0
Locus_1544_Transcript_1/1_Confidence_1.000_Length_4824	321	4	C	-	0	1
Locus_10081_Transcript_1/1_Confidence_1.000_Length_2222	1269	4	A	-	0	1
Locus_10081_Transcript_1/1_Confidence_1.000_Length_2222	1354	4	A	-	0	1
Locus_12654_Transcript_1/1_Confidence_1.000_Length_873	564	4	T	T	1	0
Locus_8442_Transcript_1/1_Confidence_1.000_Length_877	697	4	T	-	0	1
Locus_2832_Transcript_2/5_Confidence_0.667_Length_4624	1198	4	C	-	0	1
Locus_8854_Transcript_1/1_Confidence_1.000_Length_1770	1073	4	A	A	1	0
Locus_8854_Transcript_1/1_Confidence_1.000_Length_1770	1163	4	A	A	1	0
Locus_8116_Transcript_1/1_Confidence_1.000_Length_2039	1968	4	T	C	1	0
Locus_2234_Transcript_1/3_Confidence_0.750_Length_5439	3664	4	A	A	1	0
Locus_3399_Transcript_1/1_Confidence_1.000_Length_1069	40	7	A	-	0	1
Locus_3399_Transcript_1/1_Confidence_1.000_Length_1069	215	5	A	A	1	0
Locus_3399_Transcript_1/1_Confidence_1.000_Length_1069	225	5	A	A	1	0
Locus_7204_Transcript_1/1_Confidence_1.000_Length_418	163	4	T	T	1	0
Locus_13607_Transcript_1/1_Confidence_1.000_Length_666	219	5	T	T	1	0
Locus_3903_Transcript_1/1_Confidence_1.000_Length_3496	1894	4	T	-	0	1
Locus_8351_Transcript_1/1_Confidence_1.000_Length_1328	1279	5	T	T	1	0
Locus_8941_Transcript_1/1_Confidence_1.000_Length_1393	1314	4	A	-	0	1
Locus_7329_Transcript_1/1_Confidence_1.000_Length_638	176	5	T	T	1	0
Locus_14049_Transcript_1/1_Confidence_1.000_Length_1154	578	4	A	A	1	0
Locus_14049_Transcript_1/1_Confidence_1.000_Length_1154	692	4	A	A	1	0
Locus_9303_Transcript_1/3_Confidence_0.714_Length_4128	2547	4	A	-	0	1
Locus_555_Transcript_1/1_Confidence_1.000_Length_2623	95	4	T	T	1	0
Locus_3834_Transcript_1/1_Confidence_1.000_Length_1662	689	9	A	A	1	0
Locus_4683_Transcript_1/1_Confidence_1.000_Length_2413	2052	4	C	C	1	0
Locus_9838_Transcript_2/2_Confidence_1.000_Length_2836	1181	6	T	-	0	1
Locus_6951_Transcript_1/1_Confidence_1.000_Length_2043	1686	5	C	-	0	1
Locus_6951_Transcript_1/1_Confidence_1.000_Length_2043	1793	4	T	T	1	0
Locus_12528_Transcript_1/1_Confidence_1.000_Length_784	498	4	C	C	1	0
Locus_2374_Transcript_3/3_Confidence_0.600_Length_2015	690	4	A	A	1	0
Locus_1445_Transcript_1/1_Confidence_1.000_Length_1375	555	4	A	A	1	0
Locus_9154_Transcript_1/1_Confidence_1.000_Length_1193	1119	5	A	A	1	0
Locus_18162_Transcript_1/1_Confidence_1.000_Length_544	296	4	A	A	1	0
Locus_10955_Transcript_1/1_Confidence_1.000_Length_1017	330	4	G	-	0	1
Locus_10955_Transcript_1/1_Confidence_1.000_Length_1017	409	4	A	-	0	1
Locus_1230_Transcript_1/2_Confidence_1.000_Length_1956	184	4	T	TT	1	0
Locus_1230_Transcript_1/2_Confidence_1.000_Length_1956	1358	4	G	R	1	0
Locus_17194_Transcript_1/1_Confidence_1.000_Length_469	266	4	A	A	1	0
Locus_1945_Transcript_2/5_Confidence_0.667_Length_4691	2333	6	A	-	0	1
Locus_83_Transcript_1/1_Confidence_1.000_Length_1956	1217	4	T	-	0	1
Locus_934_Transcript_1/1_Confidence_1.000_Length_1416	266	5	C	C	1	0
Locus_1777_Transcript_1/1_Confidence_1.000_Length_2956	434	4	A	-	0	1
Locus_1777_Transcript_1/1_Confidence_1.000_Length_2956	470	4	A	A	1	0
Locus_1777_Transcript_1/1_Confidence_1.000_Length_2956	473	4	A	-	0	1
Locus_1777_Transcript_1/1_Confidence_1.000_Length_2956	476	7	A	G	1	0
Locus_16440_Transcript_1/1_Confidence_1.000_Length_326	75	5	G	-	0	1
Locus_16440_Transcript_1/1_Confidence_1.000_Length_326	202	4	A	A	1	0
Locus_4516_Transcript_2/3_Confidence_0.667_Length_1371	176	4	A	A	1	0
Locus_4516_Transcript_2/3_Confidence_0.667_Length_1371	201	4	T	T	1	0
Locus_1031_Transcript_1/1_Confidence_1.000_Length_4214	1990	4	A	A	1	0
Locus_4569_Transcript_1/1_Confidence_1.000_Length_2355	2037	4	T	-	0	1
Locus_10666_Transcript_1/1_Confidence_1.000_Length_625	421	5	C	-	0	1
Locus_8058_Transcript_1/1_Confidence_1.000_Length_1015	647	4	G	-	0	1
Locus_8058_Transcript_1/1_Confidence_1.000_Length_1015	748	4	T	-	0	1
Locus_1483_Transcript_1/2_Confidence_1.000_Length_3435	3190	4	G	G	1	0
Locus_9258_Transcript_1/1_Confidence_1.000_Length_2978	1790	4	A	A	1	0
Locus_8063_Transcript_1/1_Confidence_1.000_Length_2237	946	5	T	T	1	0
Locus_8063_Transcript_1/1_Confidence_1.000_Length_2237	1132	4	T	T	1	0
Locus_8063_Transcript_1/1_Confidence_1.000_Length_2237	1412	4	T	T	1	0
Locus_3090_Transcript_1/1_Confidence_1.000_Length_3363	281	4	A	-	0	1
Locus_4369_Transcript_1/1_Confidence_1.000_Length_1724	1318	6	A	-	0	1
Locus_16513_Transcript_1/1_Confidence_1.000_Length_200	126	4	T	-	0	1
Locus_735_Transcript_28/31_Confidence_0.082_Length_2292	928	4	G	G	1	0
Locus_735_Transcript_28/31_Confidence_0.082_Length_2292	1310	4	T	T	1	0
Locus_5736_Transcript_1/1_Confidence_1.000_Length_394	341	5	A	A	1	0
Locus_1860_Transcript_1/1_Confidence_1.000_Length_2701	505	5	A	AAA	1	0
Locus_1860_Transcript_1/1_Confidence_1.000_Length_2701	557	5	A	AAG	1	0
Locus_9467_Transcript_1/1_Confidence_1.000_Length_745	497	4	T	T	1	0
Locus_15303_Transcript_1/1_Confidence_1.000_Length_133	33	4	T	-	0	1
Locus_835_Transcript_8/9_Confidence_0.074_Length_1954	812	4	T	T	1	0
Locus_9008_Transcript_1/1_Confidence_1.000_Length_1367	138	4	T	-	0	1
Locus_1876_Transcript_1/1_Confidence_1.000_Length_1637	626	4	A	A	1	0
Locus_7852_Transcript_1/1_Confidence_1.000_Length_2702	165	4	T	T	1	0
Locus_2838_Transcript_1/1_Confidence_1.000_Length_3686	1486	4	A	A	1	0
Locus_1854_Transcript_1/1_Confidence_1.000_Length_1878	1790	4	T	T	1	0
Locus_4479_Transcript_1/1_Confidence_1.000_Length_577	32	5	T	T	1	0
Locus_17_Transcript_1/1_Confidence_1.000_Length_1485	934	6	A	A	1	0
Locus_799_Transcript_1/1_Confidence_1.000_Length_3339	585	5	T	T	1	0
Locus_2600_Transcript_1/2_Confidence_1.000_Length_4508	3638	7	T	-	0	1
Locus_1501_Transcript_1/1_Confidence_1.000_Length_2735	2674	7	T	T	1	0
Locus_5784_Transcript_1/1_Confidence_1.000_Length_639	310	4	T	T	1	0
Locus_13677_Transcript_1/1_Confidence_1.000_Length_1118	1043	6	A	-	0	1
Locus_3092_Transcript_1/1_Confidence_1.000_Length_1971	573	4	A	A	1	0
Locus_8974_Transcript_1/1_Confidence_1.000_Length_3035	2077	4	T	T	1	0
Locus_8974_Transcript_1/1_Confidence_1.000_Length_3035	2090	4	T	T	1	0
Locus_8417_Transcript_1/1_Confidence_1.000_Length_871	346	4	T	T	1	0
Locus_2102_Transcript_1/1_Confidence_1.000_Length_1696	326	5	A	A	1	0
Locus_9016_Transcript_1/1_Confidence_1.000_Length_1583	307	5	T	T	1	0
Locus_9016_Transcript_1/1_Confidence_1.000_Length_1583	332	4	G	X	1	0
Locus_6789_Transcript_1/1_Confidence_1.000_Length_2163	414	4	A	A	1	0
Locus_2034_Transcript_1/1_Confidence_1.000_Length_2058	1599	5	A	A	1	0
Locus_59_Transcript_1/1_Confidence_1.000_Length_5622	2067	9	T	T	1	0
Locus_6492_Transcript_1/1_Confidence_1.000_Length_887	507	4	G	-	0	1
Locus_721_Transcript_1/1_Confidence_1.000_Length_1792	488	4	A	A	1	0
Locus_18251_Transcript_1/1_Confidence_1.000_Length_241	160	4	A	-	0	1
Locus_432_Transcript_2/2_Confidence_1.000_Length_6912	5524	5	A	-	0	1
Locus_1581_Transcript_1/1_Confidence_1.000_Length_755	353	6	T	T	1	0
Locus_593_Transcript_1/1_Confidence_1.000_Length_3177	388	4	G	G	1	0
Locus_593_Transcript_1/1_Confidence_1.000_Length_3177	1727	4	G	-	0	1
Locus_593_Transcript_1/1_Confidence_1.000_Length_3177	2415	4	C	C	1	0
Locus_2310_Transcript_1/2_Confidence_1.000_Length_3328	2660	4	T	T	1	0
Locus_2310_Transcript_1/2_Confidence_1.000_Length_3328	2666	5	T	T	1	0
Locus_2310_Transcript_1/2_Confidence_1.000_Length_3328	2789	4	G	G	1	0
Locus_1979_Transcript_2/7_Confidence_0.600_Length_2407	1047	4	T	T	1	0
Locus_11676_Transcript_1/1_Confidence_1.000_Length_444	170	4	C	C	1	0
Locus_8439_Transcript_3/6_Confidence_0.583_Length_529	446	4	T	-	0	1
Locus_10498_Transcript_1/2_Confidence_1.000_Length_929	321	4	T	T	1	0
Locus_10674_Transcript_1/1_Confidence_1.000_Length_677	453	5	T	-	0	1
Locus_3174_Transcript_3/3_Confidence_0.714_Length_2003	105	5	A	-	0	1
Locus_3174_Transcript_3/3_Confidence_0.714_Length_2003	117	5	A	-	0	1
Locus_3174_Transcript_3/3_Confidence_0.714_Length_2003	181	5	A	-	0	1
Locus_6313_Transcript_1/2_Confidence_1.000_Length_2291	1218	4	A	-	0	1
Locus_3591_Transcript_1/1_Confidence_1.000_Length_5312	4537	4	T	-	0	1
Locus_5580_Transcript_1/1_Confidence_1.000_Length_397	127	4	T	T	1	0
Locus_4678_Transcript_1/3_Confidence_0.667_Length_2259	353	6	A	A	1	0
Locus_5463_Transcript_1/1_Confidence_1.000_Length_1653	1302	5	A	A	1	0
Locus_3130_Transcript_2/4_Confidence_0.429_Length_500	235	4	A	A	1	0
Locus_1648_Transcript_1/1_Confidence_1.000_Length_2715	1065	8	T	-	0	1
Locus_1648_Transcript_1/1_Confidence_1.000_Length_2715	1087	4	C	C	1	0
Locus_3111_Transcript_1/1_Confidence_1.000_Length_4518	3992	6	T	T	1	0
Locus_9819_Transcript_2/2_Confidence_1.000_Length_906	290	5	T	T	1	0
Locus_4888_Transcript_1/1_Confidence_1.000_Length_5806	454	5	A	-	0	1
Locus_10942_Transcript_1/1_Confidence_1.000_Length_1152	958	4	C	C	1	0
Locus_3012_Transcript_1/1_Confidence_1.000_Length_771	728	5	T	-	0	1
Locus_9863_Transcript_1/1_Confidence_1.000_Length_2264	1851	4	A	A	1	0
Locus_9863_Transcript_1/1_Confidence_1.000_Length_2264	1869	4	T	T	1	0
Locus_2338_Transcript_3/3_Confidence_0.333_Length_1128	222	6	T	T	1	0
Locus_8177_Transcript_1/1_Confidence_1.000_Length_1614	1552	7	T	-	0	1
Locus_443_Transcript_1/1_Confidence_1.000_Length_6782	4977	4	T	T	1	0
Locus_3375_Transcript_2/2_Confidence_1.000_Length_4448	1265	6	T	T	1	0
Locus_11939_Transcript_1/1_Confidence_1.000_Length_1229	986	4	A	A	1	0
Locus_1783_Transcript_1/1_Confidence_1.000_Length_2845	2349	4	T	-	0	1
Locus_2145_Transcript_1/1_Confidence_1.000_Length_4199	1056	5	A	A	1	0
Locus_2145_Transcript_1/1_Confidence_1.000_Length_4199	1946	4	A	A	1	0
Locus_5186_Transcript_1/1_Confidence_1.000_Length_1685	623	4	A	A	1	0
Locus_2486_Transcript_1/1_Confidence_1.000_Length_769	259	5	T	T	1	0
Locus_7740_Transcript_1/1_Confidence_1.000_Length_1978	1878	4	G	G	1	0
Locus_5796_Transcript_1/1_Confidence_1.000_Length_3681	3243	4	T	TT	1	0
Locus_1944_Transcript_2/5_Confidence_0.222_Length_941	893	5	A	A	1	0
Locus_3600_Transcript_1/1_Confidence_1.000_Length_1128	211	10	C	-	0	1
Locus_11942_Transcript_1/1_Confidence_1.000_Length_726	683	4	G	-	0	1
Locus_3570_Transcript_1/1_Confidence_1.000_Length_3168	1493	4	T	T	1	0
Locus_3570_Transcript_1/1_Confidence_1.000_Length_3168	2588	6	A	A	1	0
Locus_3570_Transcript_1/1_Confidence_1.000_Length_3168	2723	5	G	G	1	0
Locus_8210_Transcript_1/1_Confidence_1.000_Length_762	667	4	C	X	1	0
Locus_2667_Transcript_1/1_Confidence_1.000_Length_641	587	4	C	C	1	0
Locus_6357_Transcript_1/1_Confidence_1.000_Length_3791	1198	4	T	T	1	0
Locus_6357_Transcript_1/1_Confidence_1.000_Length_3791	3728	5	T	C	1	0
Locus_7134_Transcript_1/1_Confidence_1.000_Length_1792	386	4	C	-	0	1
Locus_6278_Transcript_1/1_Confidence_1.000_Length_1263	1000	7	T	-	0	1
Locus_6278_Transcript_1/1_Confidence_1.000_Length_1263	1023	6	T	-	0	1
Locus_6278_Transcript_1/1_Confidence_1.000_Length_1263	1192	8	T	-	0	1
Locus_6758_Transcript_1/1_Confidence_1.000_Length_1459	633	4	T	T	1	0
Locus_3140_Transcript_1/1_Confidence_1.000_Length_5020	654	4	T	T	1	0
Locus_8986_Transcript_1/1_Confidence_1.000_Length_4597	2160	7	T	-	0	1
Locus_9161_Transcript_1/1_Confidence_1.000_Length_1343	94	8	A	-	0	1
Locus_9161_Transcript_1/1_Confidence_1.000_Length_1343	749	5	T	T	1	0
Locus_8343_Transcript_2/2_Confidence_1.000_Length_1412	152	7	T	-	0	1
Locus_8343_Transcript_2/2_Confidence_1.000_Length_1412	257	6	A	-	0	1
Locus_8343_Transcript_2/2_Confidence_1.000_Length_1412	581	4	T	T	1	0
Locus_3855_Transcript_1/1_Confidence_1.000_Length_2226	2077	4	A	A	1	0
Locus_16054_Transcript_1/1_Confidence_1.000_Length_241	85	4	T	-	0	1
Locus_16054_Transcript_1/1_Confidence_1.000_Length_241	127	4	T	-	0	1
Locus_6297_Transcript_1/1_Confidence_1.000_Length_6555	5860	4	C	C	1	0
Locus_2522_Transcript_4/4_Confidence_0.500_Length_5342	2625	6	T	T	1	0
Locus_8616_Transcript_1/1_Confidence_1.000_Length_2154	1741	4	T	T	1	0
Locus_8616_Transcript_1/1_Confidence_1.000_Length_2154	1752	4	T	T	1	0
Locus_563_Transcript_1/1_Confidence_1.000_Length_1113	99	4	T	T	1	0
Locus_6815_Transcript_2/2_Confidence_1.000_Length_2787	470	7	T	-	0	1
Locus_6815_Transcript_2/2_Confidence_1.000_Length_2787	493	6	T	-	0	1
Locus_6880_Transcript_1/1_Confidence_1.000_Length_840	271	5	T	T	1	0
Locus_6880_Transcript_1/1_Confidence_1.000_Length_840	447	4	A	-	0	1
Locus_15214_Transcript_1/1_Confidence_1.000_Length_805	620	10	C	C	1	0
Locus_204_Transcript_6/8_Confidence_0.222_Length_12749	135	6	A	-	0	1
Locus_3493_Transcript_1/1_Confidence_1.000_Length_3585	2085	9	G	A	1	0
Locus_3493_Transcript_1/1_Confidence_1.000_Length_3585	2900	4	A	A	1	0
Locus_13776_Transcript_1/1_Confidence_1.000_Length_816	133	5	T	T	1	0
Locus_2234_Transcript_3/3_Confidence_0.750_Length_5444	2813	4	T	T	1	0
Locus_1086_Transcript_3/7_Confidence_0.429_Length_6007	5973	4	C	C	1	0
Locus_1957_Transcript_1/2_Confidence_1.000_Length_3241	1435	5	G	G	1	0
Locus_11295_Transcript_1/1_Confidence_1.000_Length_1332	463	4	A	A	1	0
Locus_4634_Transcript_1/1_Confidence_1.000_Length_3966	991	6	G	G	1	0
Locus_12442_Transcript_1/1_Confidence_1.000_Length_417	183	4	A	A	1	0
Locus_7006_Transcript_1/1_Confidence_1.000_Length_1593	60	4	G	-	0	1
Locus_18495_Transcript_1/1_Confidence_1.000_Length_136	101	4	C	C	1	0
Locus_12626_Transcript_1/1_Confidence_1.000_Length_608	140	5	T	T	1	0
Locus_7209_Transcript_1/1_Confidence_1.000_Length_1087	224	8	A	A	1	0
Locus_7209_Transcript_1/1_Confidence_1.000_Length_1087	895	4	A	A	1	0
Locus_6238_Transcript_1/1_Confidence_1.000_Length_965	297	4	A	A	1	0
Locus_10558_Transcript_1/1_Confidence_1.000_Length_740	65	4	A	A	1	0
Locus_4546_Transcript_1/1_Confidence_1.000_Length_1078	284	4	T	T	1	0
Locus_15107_Transcript_1/1_Confidence_1.000_Length_414	287	4	A	A	1	0
Locus_15107_Transcript_1/1_Confidence_1.000_Length_414	340	6	C	-	0	1
Locus_17626_Transcript_1/1_Confidence_1.000_Length_917	477	6	C	-	0	1
Locus_1456_Transcript_1/1_Confidence_1.000_Length_2084	238	4	T	T	1	0
Locus_1456_Transcript_1/1_Confidence_1.000_Length_2084	436	4	T	T	1	0
Locus_13470_Transcript_1/1_Confidence_1.000_Length_301	129	4	G	G	1	0
Locus_5552_Transcript_1/1_Confidence_1.000_Length_2346	559	4	A	-	0	1
Locus_5552_Transcript_1/1_Confidence_1.000_Length_2346	2169	5	T	T	1	0
Locus_4395_Transcript_1/1_Confidence_1.000_Length_3753	381	4	G	G	1	0
Locus_6851_Transcript_1/1_Confidence_1.000_Length_818	220	4	A	-	0	1
Locus_6851_Transcript_1/1_Confidence_1.000_Length_818	603	4	T	-	0	1
Locus_3441_Transcript_1/1_Confidence_1.000_Length_3437	2013	4	T	T	1	0
Locus_2787_Transcript_2/2_Confidence_1.000_Length_712	570	6	T	-	0	1
Locus_11043_Transcript_1/1_Confidence_1.000_Length_360	30	4	A	-	0	1
Locus_11043_Transcript_1/1_Confidence_1.000_Length_360	180	5	A	-	0	1
Locus_5237_Transcript_1/1_Confidence_1.000_Length_1715	1556	5	A	A	1	0
Locus_5327_Transcript_2/2_Confidence_1.000_Length_4210	1597	4	T	C	1	0
Locus_5327_Transcript_2/2_Confidence_1.000_Length_4210	3708	4	T	T	1	0
Locus_14528_Transcript_1/1_Confidence_1.000_Length_854	276	9	T	T	1	0
Locus_14528_Transcript_1/1_Confidence_1.000_Length_854	483	4	T	TG	1	0
Locus_7231_Transcript_1/1_Confidence_1.000_Length_608	133	4	T	T	1	0
Locus_9104_Transcript_1/1_Confidence_1.000_Length_854	223	5	G	-	0	1
Locus_564_Transcript_5/5_Confidence_0.750_Length_6522	909	4	A	-	0	1
Locus_9434_Transcript_1/1_Confidence_1.000_Length_542	482	4	A	A	1	0
Locus_160_Transcript_1/1_Confidence_1.000_Length_2518	1074	4	C	T	1	0
Locus_14084_Transcript_1/1_Confidence_1.000_Length_512	471	6	T	-	0	1
Locus_4135_Transcript_2/2_Confidence_1.000_Length_1473	351	4	T	-	0	1
Locus_6621_Transcript_1/1_Confidence_1.000_Length_2452	1511	4	C	-	0	1
Locus_8231_Transcript_1/1_Confidence_1.000_Length_1248	1049	4	C	-	0	1
Locus_10540_Transcript_1/1_Confidence_1.000_Length_3358	938	4	C	T	1	0
Locus_1120_Transcript_1/1_Confidence_1.000_Length_4327	3409	5	A	A	1	0
Locus_8575_Transcript_1/4_Confidence_0.333_Length_1220	1045	4	T	T	1	0
Locus_3962_Transcript_2/3_Confidence_0.714_Length_3832	2653	6	T	T	1	0
Locus_8013_Transcript_1/1_Confidence_1.000_Length_814	17	4	T	-	0	1
Locus_12532_Transcript_1/1_Confidence_1.000_Length_1229	501	4	A	A	1	0
Locus_3011_Transcript_1/2_Confidence_1.000_Length_3605	311	4	T	T	1	0
Locus_6642_Transcript_1/1_Confidence_1.000_Length_1431	1294	4	T	-	0	1
Locus_1758_Transcript_3/4_Confidence_0.429_Length_1643	1570	5	C	C	1	0
Locus_2397_Transcript_2/2_Confidence_1.000_Length_492	84	4	A	-	0	1
Locus_2397_Transcript_2/2_Confidence_1.000_Length_492	371	4	A	A	1	0
Locus_1980_Transcript_1/1_Confidence_1.000_Length_2146	1649	4	T	X	1	0
Locus_4235_Transcript_3/3_Confidence_0.600_Length_829	640	4	C	C	1	0
Locus_4235_Transcript_3/3_Confidence_0.600_Length_829	678	4	A	A	1	0
Locus_4012_Transcript_1/1_Confidence_1.000_Length_2374	1712	7	A	A	1	0
Locus_2956_Transcript_3/3_Confidence_0.714_Length_4451	2485	6	C	-	0	1
Locus_2956_Transcript_3/3_Confidence_0.714_Length_4451	2844	5	C	C	1	0
Locus_4601_Transcript_1/1_Confidence_1.000_Length_3663	221	4	A	A	1	0
Locus_12913_Transcript_1/1_Confidence_1.000_Length_1199	1011	4	A	A	1	0
Locus_3700_Transcript_1/1_Confidence_1.000_Length_2217	791	6	T	T	1	0
Locus_13189_Transcript_1/1_Confidence_1.000_Length_235	199	5	G	G	1	0
Locus_8277_Transcript_2/3_Confidence_0.714_Length_1461	258	4	T	-	0	1
Locus_8277_Transcript_2/3_Confidence_0.714_Length_1461	1158	5	T	T	1	0
Locus_2148_Transcript_3/3_Confidence_0.600_Length_1802	309	4	T	T	1	0
Locus_2148_Transcript_3/3_Confidence_0.600_Length_1802	1232	5	A	A	1	0
Locus_3372_Transcript_1/1_Confidence_1.000_Length_2227	1520	5	T	TT	1	0
Locus_10426_Transcript_1/1_Confidence_1.000_Length_126	69	4	A	-	0	1
Locus_3590_Transcript_1/1_Confidence_1.000_Length_1182	533	4	T	T	1	0
Locus_2249_Transcript_1/1_Confidence_1.000_Length_5627	2311	8	A	A	1	0
Locus_17835_Transcript_1/1_Confidence_1.000_Length_638	607	4	T	T	1	0
Locus_4955_Transcript_1/2_Confidence_1.000_Length_1203	603	4	T	-	0	1
Locus_221_Transcript_1/2_Confidence_1.000_Length_2164	1060	5	T	T	1	0
Locus_8166_Transcript_2/4_Confidence_0.333_Length_897	444	10	T	-	0	1
Locus_8086_Transcript_1/1_Confidence_1.000_Length_4834	4521	9	C	C	1	0
Locus_15763_Transcript_1/1_Confidence_1.000_Length_402	171	4	A	A	1	0
Locus_5464_Transcript_1/1_Confidence_1.000_Length_2369	2199	4	T	-	0	1
Locus_2643_Transcript_2/3_Confidence_0.500_Length_445	11	4	T	T	1	0
Locus_10677_Transcript_1/1_Confidence_1.000_Length_667	19	4	T	-	0	1
Locus_10677_Transcript_1/1_Confidence_1.000_Length_667	534	6	T	T	1	0
Locus_1015_Transcript_1/1_Confidence_1.000_Length_3687	75	4	C	C	1	0
Locus_10935_Transcript_1/1_Confidence_1.000_Length_846	718	4	T	T	1	0
Locus_15624_Transcript_1/1_Confidence_1.000_Length_309	179	4	A	-	0	1
Locus_17270_Transcript_1/1_Confidence_1.000_Length_225	48	4	C	-	0	1
Locus_11815_Transcript_1/1_Confidence_1.000_Length_178	105	4	A	-	0	1
Locus_7787_Transcript_1/1_Confidence_1.000_Length_248	163	8	A	A	1	0
Locus_5657_Transcript_1/1_Confidence_1.000_Length_2709	2408	4	A	A	1	0
Locus_5657_Transcript_1/1_Confidence_1.000_Length_2709	2521	4	A	A	1	0
Locus_3808_Transcript_1/1_Confidence_1.000_Length_3073	1855	6	A	A	1	0
Locus_3808_Transcript_1/1_Confidence_1.000_Length_3073	1894	4	T	T	1	0
Locus_3808_Transcript_1/1_Confidence_1.000_Length_3073	1997	4	T	T	1	0
Locus_3808_Transcript_1/1_Confidence_1.000_Length_3073	2053	4	G	G	1	0
Locus_2367_Transcript_1/5_Confidence_0.538_Length_2232	1629	4	A	-	0	1
Locus_8755_Transcript_1/1_Confidence_1.000_Length_352	82	5	T	-	0	1
Locus_8755_Transcript_1/1_Confidence_1.000_Length_352	234	4	A	A	1	0
Locus_5285_Transcript_2/2_Confidence_1.000_Length_4782	108	4	A	-	0	1
Locus_5285_Transcript_2/2_Confidence_1.000_Length_4782	178	4	A	-	0	1
Locus_841_Transcript_1/1_Confidence_1.000_Length_3979	3459	4	C	C	1	0
Locus_9086_Transcript_1/1_Confidence_1.000_Length_2451	732	4	T	T	1	0
Locus_3765_Transcript_1/1_Confidence_1.000_Length_1390	1138	5	A	A	1	0
Locus_3765_Transcript_1/1_Confidence_1.000_Length_1390	1354	4	T	-	0	1
Locus_3509_Transcript_2/4_Confidence_0.500_Length_1819	642	5	A	A	1	0
Locus_5682_Transcript_3/3_Confidence_0.714_Length_1752	804	6	A	A	1	0
Locus_5682_Transcript_3/3_Confidence_0.714_Length_1752	1645	5	A	-	0	1
Locus_6483_Transcript_1/1_Confidence_1.000_Length_3778	3444	5	T	T	1	0
Locus_6483_Transcript_1/1_Confidence_1.000_Length_3778	3491	4	T	T	1	0
Locus_1759_Transcript_1/2_Confidence_1.000_Length_2305	721	4	G	-	0	1
Locus_8312_Transcript_1/1_Confidence_1.000_Length_1257	425	4	A	A	1	0
Locus_5860_Transcript_1/1_Confidence_1.000_Length_2047	1817	4	A	A	1	0
Locus_3094_Transcript_1/1_Confidence_1.000_Length_1972	1296	4	A	A	1	0
Locus_3094_Transcript_1/1_Confidence_1.000_Length_1972	1590	7	T	T	1	0
Locus_6711_Transcript_1/1_Confidence_1.000_Length_678	263	6	T	T	1	0
Locus_5939_Transcript_1/2_Confidence_1.000_Length_2688	804	6	T	TT	1	0
Locus_10898_Transcript_4/5_Confidence_0.692_Length_1151	1134	6	G	G	1	0
Locus_9309_Transcript_1/1_Confidence_1.000_Length_2140	2123	4	A	A	1	0
Locus_502_Transcript_1/1_Confidence_1.000_Length_3224	1106	4	A	A	1	0
Locus_4558_Transcript_1/1_Confidence_1.000_Length_3630	3080	4	C	C	1	0
Locus_4558_Transcript_1/1_Confidence_1.000_Length_3630	3226	9	C	C	1	0
Locus_4558_Transcript_1/1_Confidence_1.000_Length_3630	3420	4	T	T	1	0
Locus_583_Transcript_1/1_Confidence_1.000_Length_1332	1265	4	T	T	1	0
Locus_1053_Transcript_1/2_Confidence_1.000_Length_1603	613	4	G	G	1	0
Locus_10793_Transcript_1/1_Confidence_1.000_Length_577	367	4	A	-	0	1
Locus_15811_Transcript_1/1_Confidence_1.000_Length_367	211	5	A	A	1	0
Locus_622_Transcript_2/2_Confidence_1.000_Length_474	334	5	G	-	0	1
Locus_622_Transcript_2/2_Confidence_1.000_Length_474	357	4	G	-	0	1
Locus_622_Transcript_2/2_Confidence_1.000_Length_474	421	7	T	-	0	1
Locus_1791_Transcript_1/1_Confidence_1.000_Length_5126	4077	8	A	A	1	0
Locus_16454_Transcript_1/1_Confidence_1.000_Length_179	135	4	A	-	0	1
Locus_11281_Transcript_1/1_Confidence_1.000_Length_833	139	4	T	T	1	0
Locus_429_Transcript_1/2_Confidence_1.000_Length_2114	1143	4	A	AA	1	0
Locus_2438_Transcript_1/1_Confidence_1.000_Length_547	34	4	T	-	0	1
Locus_3173_Transcript_1/1_Confidence_1.000_Length_1018	836	4	T	-	0	1
Locus_9799_Transcript_1/1_Confidence_1.000_Length_2447	2070	4	A	A	1	0
Locus_3805_Transcript_1/1_Confidence_1.000_Length_2030	1219	4	T	G	1	0
Locus_3509_Transcript_3/4_Confidence_0.500_Length_1705	521	4	T	T	1	0
Locus_13403_Transcript_1/1_Confidence_1.000_Length_385	59	4	G	-	0	1
Locus_663_Transcript_2/8_Confidence_0.500_Length_4104	640	5	C	C	1	0
Locus_663_Transcript_2/8_Confidence_0.500_Length_4104	963	9	C	-	0	1
Locus_7221_Transcript_1/1_Confidence_1.000_Length_2383	686	4	A	A	1	0
Locus_4736_Transcript_1/1_Confidence_1.000_Length_2709	1369	4	A	A	1	0
Locus_4736_Transcript_1/1_Confidence_1.000_Length_2709	1917	4	T	-	0	1
Locus_700_Transcript_1/5:2_Confidence_0.667_Length_3943	483	4	T	-	0	1
Locus_8717_Transcript_1/1_Confidence_1.000_Length_1553	270	4	C	C	1	0
Locus_8717_Transcript_1/1_Confidence_1.000_Length_1553	749	4	T	T	1	0
Locus_709_Transcript_1/2_Confidence_1.000_Length_3524	3122	4	T	T	1	0
Locus_709_Transcript_1/2_Confidence_1.000_Length_3524	3394	7	T	T	1	0
Locus_2302_Transcript_1/1_Confidence_1.000_Length_961	369	4	T	T	1	0
Locus_1313_Transcript_1/1_Confidence_1.000_Length_2231	816	4	T	TT	1	0
Locus_5224_Transcript_1/1_Confidence_1.000_Length_2530	2213	5	A	A	1	0
Locus_1627_Transcript_1/3_Confidence_0.571_Length_2558	941	4	T	T	1	0
Locus_5527_Transcript_1/1_Confidence_1.000_Length_2424	1426	4	A	A	1	0
Locus_2584_Transcript_1/1_Confidence_1.000_Length_344	37	4	T	-	0	1
Locus_1974_Transcript_1/1_Confidence_1.000_Length_1990	680	4	A	AA	1	0
Locus_1974_Transcript_1/1_Confidence_1.000_Length_1990	1626	4	C	C	1	0
Locus_13626_Transcript_1/1_Confidence_1.000_Length_1196	56	4	A	-	0	1
Locus_13626_Transcript_1/1_Confidence_1.000_Length_1196	188	4	G	-	0	1
Locus_13626_Transcript_1/1_Confidence_1.000_Length_1196	528	5	G	G	1	0
Locus_765_Transcript_1/1_Confidence_1.000_Length_4782	154	4	A	A	1	0
Locus_765_Transcript_1/1_Confidence_1.000_Length_4782	525	4	A	A	1	0
Locus_13699_Transcript_1/1_Confidence_1.000_Length_2375	40	4	C	-	0	1
Locus_13699_Transcript_1/1_Confidence_1.000_Length_2375	2082	4	C	T	1	0
Locus_13699_Transcript_1/1_Confidence_1.000_Length_2375	2098	4	A	A	1	0
Locus_1109_Transcript_1/1_Confidence_1.000_Length_1005	231	4	G	G	1	0
Locus_2544_Transcript_1/2_Confidence_1.000_Length_405	290	4	C	C	1	0
Locus_476_Transcript_1/1_Confidence_1.000_Length_3430	1123	4	T	T	1	0
Locus_7960_Transcript_1/1_Confidence_1.000_Length_706	264	4	A	-	0	1
Locus_2548_Transcript_1/1_Confidence_1.000_Length_3361	3014	5	T	T	1	0
Locus_3687_Transcript_1/1_Confidence_1.000_Length_4113	2217	4	T	T	1	0
Locus_14608_Transcript_1/1_Confidence_1.000_Length_3237	1410	4	C	C	1	0
Locus_7431_Transcript_1/1_Confidence_1.000_Length_3394	2147	4	C	C	1	0
Locus_4704_Transcript_1/2_Confidence_1.000_Length_2604	489	4	A	-	0	1
Locus_4704_Transcript_1/2_Confidence_1.000_Length_2604	667	4	T	-	0	1
Locus_4704_Transcript_1/2_Confidence_1.000_Length_2604	1081	5	G	-	0	1
Locus_1442_Transcript_1/1_Confidence_1.000_Length_1753	701	4	T	-	0	1
Locus_1246_Transcript_1/1_Confidence_1.000_Length_746	247	5	A	--	0	1
Locus_12940_Transcript_1/1_Confidence_1.000_Length_1695	186	4	A	A	1	0
Locus_4997_Transcript_1/1_Confidence_1.000_Length_687	673	5	T	T	1	0
Locus_13292_Transcript_1/2_Confidence_1.000_Length_927	768	4	T	T	1	0
Locus_6727_Transcript_1/1_Confidence_1.000_Length_1508	923	5	A	A	1	0
Locus_1925_Transcript_1/1_Confidence_1.000_Length_3557	2796	4	T	T	1	0
Locus_4986_Transcript_1/1_Confidence_1.000_Length_2791	1052	7	A	-	0	1
Locus_2933_Transcript_1/3_Confidence_0.714_Length_1323	830	4	T	T	1	0
Locus_7057_Transcript_1/1_Confidence_1.000_Length_2470	1085	8	G	T	1	0
Locus_20528_Transcript_1/1_Confidence_1.000_Length_142	28	4	T	-	0	1
Locus_1310_Transcript_3/3_Confidence_0.714_Length_2680	2282	4	G	G	1	0
Locus_10221_Transcript_1/1_Confidence_1.000_Length_1732	228	4	T	-	0	1
Locus_10221_Transcript_1/1_Confidence_1.000_Length_1732	281	4	A	-	0	1
Locus_5424_Transcript_1/1_Confidence_1.000_Length_1558	1308	5	T	T	1	0
Locus_9134_Transcript_1/1_Confidence_1.000_Length_829	36	7	T	T	1	0
Locus_5851_Transcript_3/3_Confidence_0.750_Length_2211	1435	4	A	A	1	0
Locus_3311_Transcript_1/1_Confidence_1.000_Length_3163	1050	4	C	C	1	0
Locus_3655_Transcript_1/1_Confidence_1.000_Length_3373	2113	4	C	C	1	0
Locus_3383_Transcript_1/1_Confidence_1.000_Length_2259	1083	5	A	AG	1	0
Locus_13329_Transcript_1/1_Confidence_1.000_Length_433	420	4	C	C	1	0
Locus_17840_Transcript_1/1_Confidence_1.000_Length_124	66	4	A	A	1	0
Locus_13006_Transcript_1/1_Confidence_1.000_Length_1653	1279	4	C	C	1	0
Locus_13006_Transcript_1/1_Confidence_1.000_Length_1653	1351	4	C	C	1	0
Locus_13006_Transcript_1/1_Confidence_1.000_Length_1653	1369	4	A	A	1	0
Locus_1540_Transcript_2/2_Confidence_1.000_Length_2468	923	4	T	T	1	0
Locus_1540_Transcript_2/2_Confidence_1.000_Length_2468	1131	4	C	C	1	0
Locus_6460_Transcript_1/1_Confidence_1.000_Length_901	821	5	T	T	1	0
Locus_16570_Transcript_1/1_Confidence_1.000_Length_211	195	4	A	A	1	0
Locus_133_Transcript_3/3_Confidence_0.667_Length_6340	1231	4	T	T	1	0
Locus_133_Transcript_3/3_Confidence_0.667_Length_6340	1339	4	A	A	1	0
Locus_7652_Transcript_1/1_Confidence_1.000_Length_897	213	4	A	A	1	0
Locus_12862_Transcript_1/1_Confidence_1.000_Length_846	749	5	A	A	1	0
Locus_61_Transcript_13/13_Confidence_0.519_Length_5101	3070	5	T	-	0	1
Locus_12398_Transcript_1/1_Confidence_1.000_Length_1444	1248	5	T	T	1	0
Locus_1344_Transcript_1/1_Confidence_1.000_Length_939	806	4	T	T	1	0
Locus_1344_Transcript_1/1_Confidence_1.000_Length_939	871	4	T	T	1	0
Locus_13313_Transcript_1/1_Confidence_1.000_Length_1872	1779	5	T	T	1	0
Locus_7460_Transcript_1/1_Confidence_1.000_Length_1045	383	4	A	A	1	0
Locus_1837_Transcript_1/2_Confidence_1.000_Length_1583	1353	5	T	T	1	0
Locus_2865_Transcript_1/1_Confidence_1.000_Length_4462	1746	4	A	A	1	0
Locus_2865_Transcript_1/1_Confidence_1.000_Length_4462	1822	8	A	A	1	0
Locus_2865_Transcript_1/1_Confidence_1.000_Length_4462	1871	4	A	A	1	0
Locus_17464_Transcript_1/1_Confidence_1.000_Length_139	92	5	T	T	1	0
Locus_17464_Transcript_1/1_Confidence_1.000_Length_139	126	4	A	A	1	0
Locus_12037_Transcript_1/1_Confidence_1.000_Length_1161	276	5	T	T	1	0
Locus_17704_Transcript_1/1_Confidence_1.000_Length_166	45	5	T	-	0	1
Locus_3625_Transcript_1/1_Confidence_1.000_Length_1390	720	4	T	TT	1	0
Locus_6932_Transcript_1/2_Confidence_1.000_Length_1776	1066	4	A	A	1	0
Locus_7388_Transcript_2/2_Confidence_1.000_Length_3010	2575	4	A	A	1	0
Locus_4562_Transcript_1/1_Confidence_1.000_Length_1063	918	4	A	A	1	0
Locus_7937_Transcript_1/1_Confidence_1.000_Length_811	728	4	T	-	0	1
Locus_6085_Transcript_2/2_Confidence_1.000_Length_4054	2784	4	G	N	1	0
Locus_735_Transcript_29/31_Confidence_0.047_Length_5979	2185	4	T	T	1	0
Locus_11405_Transcript_1/1_Confidence_1.000_Length_1716	729	5	A	-	0	1
Locus_11405_Transcript_1/1_Confidence_1.000_Length_1716	743	4	T	-	0	1
Locus_7538_Transcript_1/1_Confidence_1.000_Length_3377	28	4	T	T	1	0
Locus_424_Transcript_1/1_Confidence_1.000_Length_1182	278	4	A	A	1	0
Locus_651_Transcript_1/1_Confidence_1.000_Length_1608	1006	4	G	G	1	0
Locus_7567_Transcript_1/1_Confidence_1.000_Length_425	252	4	T	T	1	0
Locus_5785_Transcript_1/1_Confidence_1.000_Length_1279	134	8	C	C	1	0
Locus_2515_Transcript_1/1_Confidence_1.000_Length_3356	535	5	G	-	0	1
Locus_2515_Transcript_1/1_Confidence_1.000_Length_3356	1907	4	C	C	1	0
Locus_2515_Transcript_1/1_Confidence_1.000_Length_3356	3121	4	A	A	1	0
Locus_5052_Transcript_1/1_Confidence_1.000_Length_989	457	4	T	T	1	0
Locus_5052_Transcript_1/1_Confidence_1.000_Length_989	522	4	T	T	1	0
Locus_5981_Transcript_1/1_Confidence_1.000_Length_1606	1072	5	A	A	1	0
Locus_5981_Transcript_1/1_Confidence_1.000_Length_1606	1153	4	A	A	1	0
Locus_11414_Transcript_1/1_Confidence_1.000_Length_1565	500	4	T	-	0	1
Locus_6548_Transcript_1/1_Confidence_1.000_Length_1417	1034	4	G	G	1	0
Locus_8395_Transcript_1/1_Confidence_1.000_Length_2226	369	6	A	A	1	0
Locus_1008_Transcript_2/3_Confidence_0.667_Length_2731	196	6	A	A	1	0
Locus_2431_Transcript_1/1_Confidence_1.000_Length_1004	399	4	A	A	1	0
Locus_2431_Transcript_1/1_Confidence_1.000_Length_1004	886	5	T	T	1	0
Locus_4548_Transcript_1/1_Confidence_1.000_Length_2763	714	4	T	T	1	0
Locus_4548_Transcript_1/1_Confidence_1.000_Length_2763	1034	7	A	-	0	1
Locus_189_Transcript_7/7_Confidence_0.739_Length_1484	664	4	A	A	1	0
Locus_4559_Transcript_1/1_Confidence_1.000_Length_5267	2927	4	C	C	1	0
Locus_4559_Transcript_1/1_Confidence_1.000_Length_5267	4142	5	G	-	0	1
Locus_127_Transcript_3/3_Confidence_0.833_Length_2438	2336	4	T	TT	1	0
Locus_3984_Transcript_1/2_Confidence_1.000_Length_2327	1374	4	T	-	0	1
Locus_3984_Transcript_1/2_Confidence_1.000_Length_2327	1898	4	C	C	1	0
Locus_3984_Transcript_1/2_Confidence_1.000_Length_2327	1937	4	A	A	1	0
Locus_1957_Transcript_2/2_Confidence_1.000_Length_3094	98	7	A	-	0	1
Locus_1957_Transcript_2/2_Confidence_1.000_Length_3094	241	4	A	-	0	1
Locus_1957_Transcript_2/2_Confidence_1.000_Length_3094	272	5	A	-	0	1
Locus_1957_Transcript_2/2_Confidence_1.000_Length_3094	332	4	A	-	0	1
Locus_4507_Transcript_1/1_Confidence_1.000_Length_1940	796	4	T	T	1	0
Locus_12249_Transcript_1/1_Confidence_1.000_Length_4198	1047	8	A	-	0	1
Locus_11721_Transcript_1/1_Confidence_1.000_Length_5521	5002	4	G	G	1	0
Locus_11721_Transcript_1/1_Confidence_1.000_Length_5521	5216	5	T	T	1	0
Locus_1609_Transcript_1/1_Confidence_1.000_Length_4221	3141	4	A	A	1	0
Locus_1714_Transcript_2/2_Confidence_1.000_Length_3868	1206	6	A	-	0	1
Locus_6615_Transcript_1/1_Confidence_1.000_Length_513	286	4	A	-	0	1
Locus_1195_Transcript_2/3_Confidence_0.333_Length_1966	1063	4	A	A	1	0
Locus_8296_Transcript_1/1_Confidence_1.000_Length_1116	920	4	C	C	1	0
Locus_1295_Transcript_23/26_Confidence_0.074_Length_3976	3240	6	T	T	1	0
Locus_1295_Transcript_23/26_Confidence_0.074_Length_3976	3736	4	A	A	1	0
Locus_1295_Transcript_23/26_Confidence_0.074_Length_3976	3756	4	A	A	1	0
Locus_3185_Transcript_1/1_Confidence_1.000_Length_2047	1623	6	C	C	1	0
Locus_5025_Transcript_1/1_Confidence_1.000_Length_1349	684	10	A	G	1	0
Locus_6391_Transcript_1/1_Confidence_1.000_Length_1426	37	4	A	-	0	1
Locus_2480_Transcript_1/1_Confidence_1.000_Length_2473	717	4	C	-	0	1
Locus_6553_Transcript_1/1_Confidence_1.000_Length_2716	2316	6	C	C	1	0
Locus_2177_Transcript_1/3_Confidence_0.667_Length_1594	1151	5	T	-	0	1
Locus_6013_Transcript_1/1_Confidence_1.000_Length_3719	2386	4	T	T	1	0
Locus_6013_Transcript_1/1_Confidence_1.000_Length_3719	3401	4	A	A	1	0
Locus_3427_Transcript_1/1_Confidence_1.000_Length_1014	145	4	T	-	0	1
Locus_3427_Transcript_1/1_Confidence_1.000_Length_1014	151	4	G	-	0	1
Locus_12116_Transcript_1/1_Confidence_1.000_Length_700	628	4	A	-	0	1
Locus_2218_Transcript_1/1_Confidence_1.000_Length_2121	1011	5	G	-	0	1
Locus_1917_Transcript_3/3_Confidence_0.667_Length_1252	183	4	T	T	1	0
Locus_6568_Transcript_1/1_Confidence_1.000_Length_972	346	6	T	TT	1	0
Locus_5679_Transcript_1/1_Confidence_1.000_Length_333	138	4	A	A	1	0
Locus_6697_Transcript_1/1_Confidence_1.000_Length_1861	399	4	T	T	1	0
Locus_12126_Transcript_1/1_Confidence_1.000_Length_492	107	4	C	C	1	0
Locus_9122_Transcript_1/1_Confidence_1.000_Length_1544	1092	4	T	T	1	0
Locus_8477_Transcript_1/1_Confidence_1.000_Length_2510	1282	4	A	A	1	0
Locus_16100_Transcript_1/1_Confidence_1.000_Length_1222	138	4	T	-	0	1
Locus_6520_Transcript_1/1_Confidence_1.000_Length_1478	672	4	T	T	1	0
Locus_2894_Transcript_1/1_Confidence_1.000_Length_4139	311	4	T	-	0	1
Locus_2894_Transcript_1/1_Confidence_1.000_Length_4139	1501	4	A	-	0	1
Locus_2894_Transcript_1/1_Confidence_1.000_Length_4139	1544	5	A	-	0	1
Locus_15822_Transcript_1/1_Confidence_1.000_Length_871	423	4	G	G	1	0
Locus_2272_Transcript_1/1_Confidence_1.000_Length_3283	2646	10	C	-	0	1
Locus_2272_Transcript_1/1_Confidence_1.000_Length_3283	3253	6	A	A	1	0
Locus_4862_Transcript_1/1_Confidence_1.000_Length_3397	2645	9	T	-	0	1
Locus_1967_Transcript_1/1_Confidence_1.000_Length_1516	535	4	T	T	1	0
Locus_12692_Transcript_1/1_Confidence_1.000_Length_1646	1036	4	C	C	1	0
Locus_12692_Transcript_1/1_Confidence_1.000_Length_1646	1141	4	T	T	1	0
Locus_4429_Transcript_2/2_Confidence_1.000_Length_2302	2003	4	C	C	1	0
Locus_1828_Transcript_1/1_Confidence_1.000_Length_2740	327	4	A	A	1	0
Locus_1828_Transcript_1/1_Confidence_1.000_Length_2740	1505	4	G	-	0	1
Locus_6481_Transcript_2/2_Confidence_1.000_Length_3113	1319	5	A	A	1	0
Locus_6481_Transcript_2/2_Confidence_1.000_Length_3113	1322	5	A	A	1	0
Locus_14816_Transcript_1/1_Confidence_1.000_Length_459	119	6	T	T	1	0
Locus_1264_Transcript_5/9_Confidence_0.692_Length_4679	3569	4	G	-	0	1
Locus_9413_Transcript_1/1_Confidence_1.000_Length_404	311	4	A	A	1	0
Locus_5980_Transcript_1/1_Confidence_1.000_Length_962	594	4	A	A	1	0
Locus_3430_Transcript_2/2_Confidence_1.000_Length_2428	63	4	A	AA	1	0
Locus_12406_Transcript_1/1_Confidence_1.000_Length_584	411	4	A	-	0	1
Locus_2915_Transcript_1/1_Confidence_1.000_Length_6097	889	4	T	T	1	0
Locus_2915_Transcript_1/1_Confidence_1.000_Length_6097	5402	4	T	T	1	0
Locus_3906_Transcript_1/1_Confidence_1.000_Length_1592	44	4	T	-	0	1
Locus_3906_Transcript_1/1_Confidence_1.000_Length_1592	615	6	A	-	0	1
Locus_4293_Transcript_3/3_Confidence_0.667_Length_3224	1544	4	T	T	1	0
Locus_13701_Transcript_1/1_Confidence_1.000_Length_280	68	4	T	T	1	0
Locus_17055_Transcript_1/1_Confidence_1.000_Length_189	152	4	A	A	1	0
Locus_9989_Transcript_1/1_Confidence_1.000_Length_966	190	4	T	T	1	0
Locus_10550_Transcript_1/1_Confidence_1.000_Length_695	485	4	C	C	1	0
Locus_5155_Transcript_1/2_Confidence_1.000_Length_9040	830	4	A	A	1	0
Locus_5155_Transcript_1/2_Confidence_1.000_Length_9040	8348	5	T	T	1	0
Locus_5155_Transcript_1/2_Confidence_1.000_Length_9040	8807	4	T	T	1	0
Locus_9376_Transcript_1/1_Confidence_1.000_Length_1058	679	5	G	G	1	0
Locus_16771_Transcript_1/1_Confidence_1.000_Length_691	675	4	A	-	0	1
Locus_17369_Transcript_1/1_Confidence_1.000_Length_501	471	5	T	-	0	1
Locus_1604_Transcript_1/1_Confidence_1.000_Length_2571	2507	4	T	-	0	1
Locus_6805_Transcript_1/1_Confidence_1.000_Length_3029	1943	5	G	G	1	0
Locus_7048_Transcript_1/1_Confidence_1.000_Length_974	202	4	G	G	1	0
Locus_7048_Transcript_1/1_Confidence_1.000_Length_974	379	4	A	A	1	0
Locus_7048_Transcript_1/1_Confidence_1.000_Length_974	737	4	A	A	1	0
Locus_616_Transcript_3/3_Confidence_0.667_Length_3503	3373	6	A	-	0	1
Locus_5665_Transcript_1/1_Confidence_1.000_Length_4282	4014	5	T	-	0	1
Locus_7958_Transcript_1/1_Confidence_1.000_Length_3355	2192	5	A	A	1	0
Locus_312_Transcript_3/6_Confidence_0.562_Length_3621	791	7	A	A	1	0
Locus_2306_Transcript_1/1_Confidence_1.000_Length_963	475	5	A	A	1	0
Locus_2306_Transcript_1/1_Confidence_1.000_Length_963	547	5	A	A	1	0
Locus_2940_Transcript_3/4_Confidence_0.700_Length_1282	972	4	T	-	0	1
Locus_2940_Transcript_3/4_Confidence_0.700_Length_1282	1012	4	T	-	0	1
Locus_2940_Transcript_3/4_Confidence_0.700_Length_1282	1038	6	T	-	0	1
Locus_6467_Transcript_1/1_Confidence_1.000_Length_1693	747	4	A	A	1	0
Locus_1205_Transcript_1/1_Confidence_1.000_Length_3593	1951	6	A	A	1	0
Locus_1205_Transcript_1/1_Confidence_1.000_Length_3593	2511	4	A	A	1	0
Locus_13248_Transcript_1/1_Confidence_1.000_Length_1214	476	4	G	G	1	0
Locus_6314_Transcript_1/1_Confidence_1.000_Length_1839	800	4	C	-	0	1
Locus_4689_Transcript_1/1_Confidence_1.000_Length_882	536	4	A	-	0	1
Locus_5870_Transcript_1/1_Confidence_1.000_Length_2198	137	4	T	-	0	1
Locus_826_Transcript_1/1_Confidence_1.000_Length_1170	385	5	A	A	1	0
Locus_826_Transcript_1/1_Confidence_1.000_Length_1170	583	4	T	-	0	1
Locus_2336_Transcript_1/1_Confidence_1.000_Length_1743	473	4	C	C	1	0
Locus_12095_Transcript_1/1_Confidence_1.000_Length_1982	677	4	A	A	1	0
Locus_12095_Transcript_1/1_Confidence_1.000_Length_1982	1196	5	A	A	1	0
Locus_180_Transcript_5/14_Confidence_0.395_Length_2883	291	4	C	-	0	1
Locus_10880_Transcript_1/1_Confidence_1.000_Length_1376	404	4	A	A	1	0
Locus_353_Transcript_1/4_Confidence_0.250_Length_1860	1564	6	T	T	1	0
Locus_865_Transcript_4/4_Confidence_0.667_Length_944	636	5	T	-	0	1
Locus_15544_Transcript_1/1_Confidence_1.000_Length_325	239	6	T	-	0	1
Locus_7642_Transcript_1/1_Confidence_1.000_Length_1659	166	5	A	A	1	0
Locus_11107_Transcript_1/1_Confidence_1.000_Length_1211	1037	6	A	A	1	0
Locus_12609_Transcript_1/1_Confidence_1.000_Length_216	18	6	C	-	0	1
Locus_3243_Transcript_2/2_Confidence_1.000_Length_948	803	4	G	-	0	1
Locus_11293_Transcript_1/1_Confidence_1.000_Length_1168	997	5	T	TT	1	0
Locus_5116_Transcript_1/1_Confidence_1.000_Length_4352	550	6	C	-	0	1
Locus_5116_Transcript_1/1_Confidence_1.000_Length_4352	793	4	A	-	0	1
Locus_5116_Transcript_1/1_Confidence_1.000_Length_4352	3354	4	T	T	1	0
Locus_807_Transcript_1/1_Confidence_1.000_Length_2747	850	4	T	T	1	0
Locus_1688_Transcript_6/8_Confidence_0.682_Length_15847	4368	5	C	C	1	0
Locus_1688_Transcript_6/8_Confidence_0.682_Length_15847	4821	5	C	C	1	0
Locus_1929_Transcript_1/1_Confidence_1.000_Length_1537	1445	4	T	TT	1	0
Locus_4333_Transcript_1/2_Confidence_1.000_Length_3188	81	5	A	A	1	0
Locus_4333_Transcript_1/2_Confidence_1.000_Length_3188	587	7	A	-	0	1
Locus_1897_Transcript_1/1_Confidence_1.000_Length_603	461	4	C	CC	1	0
Locus_4629_Transcript_1/3_Confidence_0.667_Length_991	853	4	T	T	1	0
Locus_5624_Transcript_1/1_Confidence_1.000_Length_1456	1110	5	T	T	1	0
Locus_2183_Transcript_2/4_Confidence_0.727_Length_1204	376	5	T	-	0	1
Locus_2183_Transcript_2/4_Confidence_0.727_Length_1204	386	4	A	-	0	1
Locus_1945_Transcript_5/5_Confidence_0.667_Length_4691	2721	4	G	G	1	0
Locus_1243_Transcript_1/1_Confidence_1.000_Length_4766	4679	7	A	A	1	0
Locus_2353_Transcript_1/7_Confidence_0.118_Length_1505	474	4	A	-	0	1
Locus_74_Transcript_3/3_Confidence_0.750_Length_8757	3643	4	A	AA	1	0
Locus_6667_Transcript_1/1_Confidence_1.000_Length_829	57	4	A	-	0	1
Locus_3987_Transcript_1/1_Confidence_1.000_Length_2547	1237	6	T	T	1	0
Locus_15010_Transcript_1/1_Confidence_1.000_Length_577	225	5	T	T	1	0
Locus_1140_Transcript_1/1_Confidence_1.000_Length_3204	696	5	T	T	1	0
Locus_1140_Transcript_1/1_Confidence_1.000_Length_3204	734	6	T	T	1	0
Locus_3240_Transcript_1/2_Confidence_1.000_Length_1564	859	6	A	A	1	0
Locus_5278_Transcript_1/1_Confidence_1.000_Length_1969	319	5	G	G	1	0
Locus_5836_Transcript_1/1_Confidence_1.000_Length_1563	720	4	C	C	1	0
Locus_3909_Transcript_1/1_Confidence_1.000_Length_3667	3061	5	T	T	1	0
Locus_8492_Transcript_1/1_Confidence_1.000_Length_2635	271	4	G	-	0	1
Locus_12808_Transcript_1/1_Confidence_1.000_Length_651	225	4	C	-	0	1
Locus_9986_Transcript_1/1_Confidence_1.000_Length_1487	549	4	T	T	1	0
Locus_1674_Transcript_2/4_Confidence_0.286_Length_972	434	8	C	C	1	0
Locus_1674_Transcript_2/4_Confidence_0.286_Length_972	477	4	G	G	1	0
Locus_388_Transcript_2/2_Confidence_1.000_Length_2119	1425	4	A	A	1	0
Locus_388_Transcript_2/2_Confidence_1.000_Length_2119	1832	4	C	C	1	0
Locus_71_Transcript_5/5_Confidence_0.538_Length_6857	593	4	T	--	0	1
Locus_3332_Transcript_2/2_Confidence_1.000_Length_2508	2042	4	T	-	0	1
Locus_10217_Transcript_1/1_Confidence_1.000_Length_351	302	4	C	-	0	1
Locus_8140_Transcript_1/1_Confidence_1.000_Length_2674	2550	4	C	-	0	1
Locus_1626_Transcript_1/1_Confidence_1.000_Length_3663	2793	4	C	C	1	0
Locus_4046_Transcript_1/1_Confidence_1.000_Length_3995	291	4	T	T	1	0
Locus_4489_Transcript_1/3_Confidence_0.667_Length_4066	2701	4	C	-	0	1
Locus_2392_Transcript_1/1_Confidence_1.000_Length_3515	757	5	G	-	0	1
Locus_2392_Transcript_1/1_Confidence_1.000_Length_3515	777	4	A	-	0	1
Locus_2350_Transcript_1/1_Confidence_1.000_Length_356	43	4	C	C	1	0
Locus_2869_Transcript_1/1_Confidence_1.000_Length_1389	1240	4	T	T	1	0
Locus_7094_Transcript_4/4_Confidence_0.667_Length_2632	1798	4	A	A	1	0
Locus_5016_Transcript_1/1_Confidence_1.000_Length_936	409	4	T	G	1	0
Locus_2011_Transcript_1/1_Confidence_1.000_Length_7653	5692	5	T	-	0	1
Locus_1438_Transcript_3/3_Confidence_0.500_Length_1445	706	4	A	A	1	0
Locus_1861_Transcript_1/1_Confidence_1.000_Length_1185	1082	4	A	A	1	0
Locus_937_Transcript_2/3_Confidence_0.667_Length_1881	212	4	A	-	0	1
Locus_2568_Transcript_1/1_Confidence_1.000_Length_907	875	6	T	T	1	0
Locus_3721_Transcript_1/1_Confidence_1.000_Length_677	106	4	T	-	0	1
Locus_11688_Transcript_1/1_Confidence_1.000_Length_453	421	4	A	A	1	0
Locus_1040_Transcript_1/1_Confidence_1.000_Length_376	25	5	A	-	0	1
Locus_15007_Transcript_1/1_Confidence_1.000_Length_129	46	4	A	-	0	1
Locus_16875_Transcript_1/1_Confidence_1.000_Length_126	60	4	A	-	0	1
Locus_16875_Transcript_1/1_Confidence_1.000_Length_126	68	14	T	-	0	1
Locus_11383_Transcript_1/1_Confidence_1.000_Length_287	161	4	C	C	1	0
Locus_9650_Transcript_2/3_Confidence_0.667_Length_1299	781	4	C	C	1	0
Locus_15490_Transcript_1/1_Confidence_1.000_Length_223	178	4	T	T	1	0
Locus_12193_Transcript_1/1_Confidence_1.000_Length_1412	427	4	A	AA	1	0
Locus_13207_Transcript_1/1_Confidence_1.000_Length_507	430	4	T	T	1	0
Locus_3214_Transcript_1/1_Confidence_1.000_Length_639	584	4	T	C	1	0
Locus_9980_Transcript_1/1_Confidence_1.000_Length_609	558	4	A	-	0	1
Locus_6379_Transcript_1/1_Confidence_1.000_Length_1863	118	4	A	A	1	0
Locus_2677_Transcript_2/2_Confidence_1.000_Length_1139	914	4	A	A	1	0
Locus_6750_Transcript_1/1_Confidence_1.000_Length_2098	1496	4	G	-	0	1
Locus_9514_Transcript_1/1_Confidence_1.000_Length_2898	1611	8	G	G	1	0
Locus_4206_Transcript_2/5_Confidence_0.583_Length_2402	48	4	A	-	0	1
Locus_4206_Transcript_2/5_Confidence_0.583_Length_2402	74	4	A	-	0	1
Locus_7762_Transcript_3/4_Confidence_0.500_Length_944	700	4	T	T	1	0
Locus_6190_Transcript_2/2_Confidence_1.000_Length_2192	388	4	A	A	1	0
Locus_699_Transcript_2/3_Confidence_0.429_Length_3140	1495	6	G	G	1	0
Locus_699_Transcript_2/3_Confidence_0.429_Length_3140	2510	4	G	G	1	0
Locus_9814_Transcript_1/1_Confidence_1.000_Length_1499	1281	6	T	-	0	1
Locus_4432_Transcript_1/2_Confidence_1.000_Length_899	654	6	A	-	0	1
Locus_785_Transcript_1/1_Confidence_1.000_Length_1615	948	4	T	T	1	0
Locus_2659_Transcript_1/1_Confidence_1.000_Length_1506	174	4	A	A	1	0
Locus_292_Transcript_1/1_Confidence_1.000_Length_2096	1661	4	A	-	0	1
Locus_3248_Transcript_1/2_Confidence_1.000_Length_1907	35	4	G	G	1	0
Locus_5573_Transcript_1/1_Confidence_1.000_Length_942	430	4	T	T	1	0
Locus_8969_Transcript_1/1_Confidence_1.000_Length_3015	618	4	T	T	1	0
Locus_8969_Transcript_1/1_Confidence_1.000_Length_3015	1825	4	A	A	1	0
Locus_7859_Transcript_1/1_Confidence_1.000_Length_2605	1582	8	G	X	1	0
Locus_7859_Transcript_1/1_Confidence_1.000_Length_2605	1678	7	A	A	1	0
Locus_2227_Transcript_1/1_Confidence_1.000_Length_1883	200	5	A	A	1	0
Locus_1332_Transcript_3/4_Confidence_0.556_Length_1531	1284	4	C	G	1	0
Locus_8400_Transcript_1/1_Confidence_1.000_Length_741	684	4	A	A	1	0
Locus_3873_Transcript_2/2_Confidence_1.000_Length_2326	2135	6	C	-	0	1
Locus_8939_Transcript_1/1_Confidence_1.000_Length_1573	1471	4	A	-	0	1
Locus_6153_Transcript_2/5_Confidence_0.462_Length_5817	5455	4	A	-	0	1
Locus_6443_Transcript_3/3_Confidence_0.667_Length_3181	489	5	A	-	0	1
Locus_6443_Transcript_3/3_Confidence_0.667_Length_3181	1436	4	T	-	0	1
Locus_6282_Transcript_1/2_Confidence_1.000_Length_2600	939	5	T	T	1	0
Locus_11470_Transcript_1/1_Confidence_1.000_Length_2042	809	4	C	C	1	0
Locus_1363_Transcript_3/3_Confidence_0.714_Length_2297	2018	5	T	T	1	0
Locus_3003_Transcript_1/1_Confidence_1.000_Length_2636	1794	6	T	T	1	0
Locus_3003_Transcript_1/1_Confidence_1.000_Length_2636	2155	4	C	C	1	0
Locus_506_Transcript_2/2_Confidence_1.000_Length_7836	3143	5	A	A	1	0
Locus_5285_Transcript_1/2_Confidence_1.000_Length_4899	501	5	T	T	1	0
Locus_229_Transcript_1/1_Confidence_1.000_Length_5561	4892	4	T	T	1	0
Locus_4381_Transcript_1/1_Confidence_1.000_Length_930	416	4	A	A	1	0
Locus_3213_Transcript_3/3_Confidence_0.571_Length_1942	597	5	A	A	1	0
Locus_3213_Transcript_3/3_Confidence_0.571_Length_1942	615	4	T	T	1	0
Locus_2253_Transcript_1/1_Confidence_1.000_Length_1385	1317	4	T	-	0	1
Locus_2499_Transcript_1/1_Confidence_1.000_Length_6887	1517	4	A	A	1	0
Locus_2499_Transcript_1/1_Confidence_1.000_Length_6887	1770	4	C	-	0	1
Locus_2499_Transcript_1/1_Confidence_1.000_Length_6887	5468	6	G	G	1	0
Locus_2499_Transcript_1/1_Confidence_1.000_Length_6887	6496	4	C	-	0	1
Locus_9580_Transcript_1/1_Confidence_1.000_Length_1384	415	5	T	-	0	1
Locus_9580_Transcript_1/1_Confidence_1.000_Length_1384	435	6	T	-	0	1
Locus_1304_Transcript_1/1_Confidence_1.000_Length_2093	318	5	G	-	0	1
Locus_4031_Transcript_1/2_Confidence_1.000_Length_3270	1849	4	C	C	1	0
Locus_735_Transcript_23/31_Confidence_0.059_Length_1999	631	5	G	G	1	0
Locus_735_Transcript_23/31_Confidence_0.059_Length_1999	793	5	A	A	1	0
Locus_735_Transcript_23/31_Confidence_0.059_Length_1999	1204	4	T	-	0	1
Locus_6350_Transcript_1/1_Confidence_1.000_Length_634	436	4	T	T	1	0
Locus_2143_Transcript_1/1_Confidence_1.000_Length_1988	49	4	G	-	0	1
Locus_4984_Transcript_1/1_Confidence_1.000_Length_2000	579	4	T	-	0	1
Locus_8263_Transcript_1/1_Confidence_1.000_Length_1173	781	4	T	T	1	0
Locus_9973_Transcript_1/1_Confidence_1.000_Length_3349	2955	4	T	C	1	0
Locus_1275_Transcript_9/10_Confidence_0.100_Length_928	173	4	T	T	1	0
Locus_1275_Transcript_9/10_Confidence_0.100_Length_928	891	6	A	-	0	1
Locus_6243_Transcript_1/1_Confidence_1.000_Length_1534	1175	5	A	A	1	0
Locus_6243_Transcript_1/1_Confidence_1.000_Length_1534	1218	4	A	A	1	0
Locus_15236_Transcript_1/1_Confidence_1.000_Length_288	168	4	A	-	0	1
Locus_2416_Transcript_1/1_Confidence_1.000_Length_702	245	5	G	G	1	0
Locus_500_Transcript_1/1_Confidence_1.000_Length_1809	388	6	A	A	1	0
Locus_500_Transcript_1/1_Confidence_1.000_Length_1809	1674	5	A	AA	1	0
Locus_4069_Transcript_1/1_Confidence_1.000_Length_1444	1298	5	T	-	0	1
Locus_2595_Transcript_3/3_Confidence_0.600_Length_3587	519	4	A	A	1	0
Locus_17735_Transcript_1/1_Confidence_1.000_Length_885	848	4	C	C	1	0
Locus_9468_Transcript_1/1_Confidence_1.000_Length_1777	1689	4	T	-	0	1
Locus_9468_Transcript_1/1_Confidence_1.000_Length_1777	1706	4	T	-	0	1
Locus_2259_Transcript_1/1_Confidence_1.000_Length_5080	1039	4	T	-	0	1
Locus_2259_Transcript_1/1_Confidence_1.000_Length_5080	3312	4	T	T	1	0
Locus_6118_Transcript_1/1_Confidence_1.000_Length_1318	1124	4	A	A	1	0
Locus_12926_Transcript_1/1_Confidence_1.000_Length_238	149	4	T	T	1	0
Locus_11165_Transcript_1/1_Confidence_1.000_Length_881	636	4	C	-	0	1
Locus_11165_Transcript_1/1_Confidence_1.000_Length_881	644	4	T	-	0	1
Locus_15345_Transcript_1/1_Confidence_1.000_Length_391	37	4	A	-	0	1
Locus_1736_Transcript_2/7_Confidence_0.444_Length_1581	1195	4	A	-	0	1
Locus_2940_Transcript_2/4_Confidence_0.400_Length_455	250	4	T	-	0	1
Locus_9291_Transcript_1/1_Confidence_1.000_Length_276	199	4	T	-	0	1
Locus_2391_Transcript_7/15_Confidence_0.443_Length_1070	536	4	T	T	1	0
Locus_8709_Transcript_1/1_Confidence_1.000_Length_888	672	10	G	GG	1	0
Locus_4987_Transcript_2/2_Confidence_1.000_Length_1333	872	4	T	T	1	0
Locus_6423_Transcript_1/1_Confidence_1.000_Length_1048	352	4	T	T	1	0
Locus_14852_Transcript_1/1_Confidence_1.000_Length_713	536	4	G	G	1	0
Locus_5643_Transcript_1/1_Confidence_1.000_Length_1948	1291	4	T	-	0	1
Locus_8439_Transcript_4/6_Confidence_0.583_Length_545	318	4	G	G	1	0
Locus_9000_Transcript_1/1_Confidence_1.000_Length_678	433	4	A	A	1	0
Locus_1758_Transcript_1/4_Confidence_0.571_Length_2637	648	4	T	-	0	1
Locus_7578_Transcript_2/2_Confidence_1.000_Length_2075	212	4	A	A	1	0
Locus_7578_Transcript_2/2_Confidence_1.000_Length_2075	266	4	G	G	1	0
Locus_5360_Transcript_2/2_Confidence_1.000_Length_2100	1437	5	T	-	0	1
Locus_3160_Transcript_3/3_Confidence_0.714_Length_4239	804	6	A	-	0	1
Locus_4190_Transcript_1/1_Confidence_1.000_Length_1881	707	4	T	-	0	1
Locus_4190_Transcript_1/1_Confidence_1.000_Length_1881	1169	4	C	-	0	1
Locus_3233_Transcript_1/1_Confidence_1.000_Length_1552	831	4	A	A	1	0
Locus_12790_Transcript_1/1_Confidence_1.000_Length_725	296	4	T	T	1	0
Locus_3253_Transcript_2/2_Confidence_1.000_Length_2211	910	4	T	T	1	0
Locus_4544_Transcript_3/3_Confidence_0.667_Length_1087	1037	4	A	A	1	0
Locus_1751_Transcript_1/1_Confidence_1.000_Length_2824	883	4	T	T	1	0
Locus_1751_Transcript_1/1_Confidence_1.000_Length_2824	2468	4	A	A	1	0
Locus_4841_Transcript_1/1_Confidence_1.000_Length_1931	812	4	G	-	0	1
Locus_9507_Transcript_1/1_Confidence_1.000_Length_810	196	6	T	T	1	0
Locus_15658_Transcript_1/1_Confidence_1.000_Length_554	268	4	T	-	0	1
Locus_4064_Transcript_1/1_Confidence_1.000_Length_849	227	4	T	T	1	0
Locus_4058_Transcript_1/1_Confidence_1.000_Length_2698	2276	6	A	A	1	0
Locus_2_Transcript_2/2_Confidence_1.000_Length_4145	108	8	T	T	1	0
Locus_8287_Transcript_1/1_Confidence_1.000_Length_331	245	6	G	G	1	0
Locus_7257_Transcript_1/1_Confidence_1.000_Length_1526	351	5	A	A	1	0
Locus_7257_Transcript_1/1_Confidence_1.000_Length_1526	370	4	A	A	1	0
Locus_7257_Transcript_1/1_Confidence_1.000_Length_1526	1489	5	A	A	1	0
Locus_9571_Transcript_1/1_Confidence_1.000_Length_677	267	5	T	T	1	0
Locus_3787_Transcript_1/1_Confidence_1.000_Length_2514	247	5	T	T	1	0
Locus_1884_Transcript_1/1_Confidence_1.000_Length_1912	1291	4	T	T	1	0
Locus_1884_Transcript_1/1_Confidence_1.000_Length_1912	1439	9	T	-	0	1
Locus_5262_Transcript_1/1_Confidence_1.000_Length_454	223	5	T	T	1	0
Locus_8800_Transcript_1/1_Confidence_1.000_Length_1721	80	4	A	A	1	0
Locus_8800_Transcript_1/1_Confidence_1.000_Length_1721	176	4	T	T	1	0
Locus_7587_Transcript_1/1_Confidence_1.000_Length_1413	771	6	A	-	0	1
Locus_7587_Transcript_1/1_Confidence_1.000_Length_1413	1285	4	T	T	1	0
Locus_2642_Transcript_2/9_Confidence_0.217_Length_3782	1287	5	A	G	1	0
Locus_3442_Transcript_1/1_Confidence_1.000_Length_3580	1380	4	A	A	1	0
Locus_3442_Transcript_1/1_Confidence_1.000_Length_3580	1662	5	A	A	1	0
Locus_8736_Transcript_1/1_Confidence_1.000_Length_1715	1640	4	C	C	1	0
Locus_14378_Transcript_1/1_Confidence_1.000_Length_449	370	4	A	A	1	0
Locus_7929_Transcript_1/1_Confidence_1.000_Length_2949	1308	5	T	T	1	0
Locus_4096_Transcript_2/3_Confidence_0.714_Length_7002	529	5	A	A	1	0
Locus_4096_Transcript_2/3_Confidence_0.714_Length_7002	4939	4	A	A	1	0
Locus_13904_Transcript_1/1_Confidence_1.000_Length_818	685	7	T	T	1	0
Locus_12883_Transcript_1/1_Confidence_1.000_Length_593	93	7	T	-	0	1
Locus_8930_Transcript_1/1_Confidence_1.000_Length_1621	133	5	A	A	1	0
Locus_6643_Transcript_2/3_Confidence_0.400_Length_770	124	4	A	A	1	0
Locus_1184_Transcript_1/1_Confidence_1.000_Length_3690	935	5	G	-	0	1
Locus_5151_Transcript_1/1_Confidence_1.000_Length_1891	464	6	T	T	1	0
Locus_858_Transcript_3/5:2_Confidence_0.636_Length_7684	1035	4	T	T	1	0
Locus_858_Transcript_3/5:2_Confidence_0.636_Length_7684	2746	4	G	G	1	0
Locus_173_Transcript_1/1_Confidence_1.000_Length_7603	2972	5	A	A	1	0
Locus_2481_Transcript_1/1_Confidence_1.000_Length_2370	1980	7	T	-	0	1
Locus_2873_Transcript_1/1_Confidence_1.000_Length_2444	243	4	A	A	1	0
Locus_2873_Transcript_1/1_Confidence_1.000_Length_2444	1119	5	A	-	0	1
Locus_2873_Transcript_1/1_Confidence_1.000_Length_2444	1905	4	T	T	1	0
Locus_9409_Transcript_1/1_Confidence_1.000_Length_1917	984	4	A	A	1	0
Locus_10642_Transcript_1/1_Confidence_1.000_Length_3171	2737	4	A	-	0	1
Locus_4821_Transcript_2/2_Confidence_1.000_Length_1941	1684	4	T	-	0	1
Locus_7192_Transcript_1/1_Confidence_1.000_Length_1518	178	4	T	-	0	1
Locus_10699_Transcript_1/1_Confidence_1.000_Length_871	480	4	A	-	0	1
Locus_3548_Transcript_1/1_Confidence_1.000_Length_1205	633	4	T	T	1	0
Locus_4723_Transcript_1/2_Confidence_1.000_Length_2200	564	4	G	-	0	1
Locus_7441_Transcript_1/1_Confidence_1.000_Length_996	848	6	A	A	1	0
Locus_5442_Transcript_1/1_Confidence_1.000_Length_1360	375	4	G	G	1	0
Locus_5442_Transcript_1/1_Confidence_1.000_Length_1360	478	6	A	A	1	0
Locus_5442_Transcript_1/1_Confidence_1.000_Length_1360	525	5	A	A	1	0
Locus_6596_Transcript_1/1_Confidence_1.000_Length_2509	2106	6	T	-	0	1
Locus_8134_Transcript_1/1_Confidence_1.000_Length_2789	571	6	A	-	0	1
Locus_8134_Transcript_1/1_Confidence_1.000_Length_2789	1390	4	G	G	1	0
Locus_5468_Transcript_1/2_Confidence_1.000_Length_3089	1633	5	C	C	1	0
Locus_5468_Transcript_1/2_Confidence_1.000_Length_3089	2451	4	T	T	1	0
Locus_5468_Transcript_1/2_Confidence_1.000_Length_3089	2619	4	C	C	1	0
Locus_272_Transcript_1/1_Confidence_1.000_Length_14195	5537	8	G	-	0	1
Locus_272_Transcript_1/1_Confidence_1.000_Length_14195	10697	4	A	A	1	0
Locus_7941_Transcript_1/1_Confidence_1.000_Length_1080	665	4	A	A	1	0
Locus_15949_Transcript_1/1_Confidence_1.000_Length_1614	766	4	A	A	1	0
Locus_13678_Transcript_1/1_Confidence_1.000_Length_150	32	5	A	-	0	1
Locus_362_Transcript_9/10_Confidence_0.255_Length_20610	13947	5	A	A	1	0
Locus_362_Transcript_9/10_Confidence_0.255_Length_20610	15685	4	A	A	1	0
Locus_4671_Transcript_2/2_Confidence_1.000_Length_607	306	4	T	-	0	1
Locus_5769_Transcript_1/2_Confidence_1.000_Length_3359	3343	5	A	-	0	1
Locus_4695_Transcript_4/4_Confidence_0.625_Length_2192	1707	5	A	-	0	1
Locus_1834_Transcript_1/1_Confidence_1.000_Length_1803	1243	4	T	TT	1	0
Locus_956_Transcript_1/1_Confidence_1.000_Length_963	460	4	A	-	0	1
Locus_14246_Transcript_1/1_Confidence_1.000_Length_893	46	4	G	-	0	1
Locus_5165_Transcript_1/1_Confidence_1.000_Length_2692	1609	4	G	G	1	0
Locus_4746_Transcript_1/1_Confidence_1.000_Length_972	815	4	T	T	1	0
Locus_562_Transcript_2/4_Confidence_0.429_Length_2154	1854	5	G	-	0	1
Locus_5757_Transcript_1/2_Confidence_1.000_Length_2559	1569	4	T	T	1	0
Locus_13850_Transcript_1/1_Confidence_1.000_Length_372	310	4	C	C	1	0
Locus_9777_Transcript_2/3_Confidence_0.400_Length_1899	172	7	A	-	0	1
Locus_6523_Transcript_1/1_Confidence_1.000_Length_328	20	5	T	-	0	1
Locus_7741_Transcript_1/2_Confidence_1.000_Length_314	179	4	A	-	0	1
Locus_1837_Transcript_2/2_Confidence_1.000_Length_1567	368	4	C	-	0	1
Locus_2660_Transcript_4/6_Confidence_0.471_Length_2449	6	6	T	-	0	1
Locus_43_Transcript_1/1_Confidence_1.000_Length_382	300	4	A	A	1	0
Locus_6856_Transcript_1/1_Confidence_1.000_Length_612	409	4	A	A	1	0
Locus_2215_Transcript_3/5_Confidence_0.615_Length_2226	1602	4	T	-	0	1
Locus_2215_Transcript_3/5_Confidence_0.615_Length_2226	1790	4	T	-	0	1
Locus_10080_Transcript_2/2_Confidence_1.000_Length_6526	2563	4	G	G	1	0
Locus_10080_Transcript_2/2_Confidence_1.000_Length_6526	3614	4	C	-	0	1
Locus_2521_Transcript_1/1_Confidence_1.000_Length_2228	292	5	A	A	1	0
Locus_2521_Transcript_1/1_Confidence_1.000_Length_2228	2122	4	A	C	1	0
Locus_14327_Transcript_1/1_Confidence_1.000_Length_783	190	4	T	T	1	0
Locus_11547_Transcript_1/3_Confidence_0.400_Length_2721	2335	4	A	-	0	1
Locus_5345_Transcript_1/1_Confidence_1.000_Length_1620	57	4	C	-	0	1
Locus_4375_Transcript_1/1_Confidence_1.000_Length_5311	871	6	A	A	1	0
Locus_4375_Transcript_1/1_Confidence_1.000_Length_5311	4849	4	C	C	1	0
Locus_1667_Transcript_2/3_Confidence_0.714_Length_2948	698	4	A	-	0	1
Locus_5069_Transcript_3/3_Confidence_0.714_Length_3085	853	5	A	A	1	0
Locus_5069_Transcript_3/3_Confidence_0.714_Length_3085	940	4	A	A	1	0
Locus_7560_Transcript_1/1_Confidence_1.000_Length_4563	737	6	G	G	1	0
Locus_4696_Transcript_1/2_Confidence_1.000_Length_1445	844	4	T	T	1	0
Locus_4696_Transcript_1/2_Confidence_1.000_Length_1445	852	5	T	T	1	0
Locus_15786_Transcript_1/1_Confidence_1.000_Length_450	294	6	A	-	0	1
Locus_8556_Transcript_1/1_Confidence_1.000_Length_478	370	6	A	A	1	0
Locus_6119_Transcript_1/1_Confidence_1.000_Length_1262	537	4	C	C	1	0
Locus_15856_Transcript_1/1_Confidence_1.000_Length_770	76	4	T	T	1	0
Locus_17549_Transcript_1/1_Confidence_1.000_Length_321	40	6	G	G	1	0
Locus_12652_Transcript_1/1_Confidence_1.000_Length_662	630	7	A	A	1	0
Locus_7597_Transcript_2/2_Confidence_1.000_Length_2710	2420	4	G	-	0	1
Locus_4471_Transcript_1/2_Confidence_1.000_Length_1968	944	5	T	T	1	0
Locus_177_Transcript_2/2_Confidence_1.000_Length_2976	1297	5	A	A	1	0
Locus_2707_Transcript_1/1_Confidence_1.000_Length_655	512	5	T	-	0	1
Locus_8072_Transcript_1/1_Confidence_1.000_Length_1309	1090	4	T	T	1	0
Locus_10020_Transcript_1/1_Confidence_1.000_Length_1253	650	6	T	-	0	1
Locus_3348_Transcript_1/1_Confidence_1.000_Length_1442	1062	5	C	-	0	1
Locus_1697_Transcript_1/1_Confidence_1.000_Length_2455	611	8	A	A	1	0
Locus_5120_Transcript_1/1_Confidence_1.000_Length_1882	1144	4	T	-	0	1
Locus_5680_Transcript_1/1_Confidence_1.000_Length_885	322	4	A	A	1	0
Locus_1085_Transcript_2/3_Confidence_0.333_Length_3405	3356	4	A	-	0	1
Locus_3125_Transcript_1/2_Confidence_1.000_Length_1006	143	4	T	T	1	0
Locus_3294_Transcript_1/1_Confidence_1.000_Length_4655	2860	4	A	A	1	0
Locus_3294_Transcript_1/1_Confidence_1.000_Length_4655	3107	6	T	-	0	1
Locus_3294_Transcript_1/1_Confidence_1.000_Length_4655	3119	4	C	-	0	1
Locus_9357_Transcript_1/2_Confidence_1.000_Length_755	73	5	A	A	1	0
Locus_16081_Transcript_1/1_Confidence_1.000_Length_268	34	10	G	-	0	1
Locus_5411_Transcript_1/1_Confidence_1.000_Length_1481	445	4	T	-	0	1
Locus_6024_Transcript_1/1_Confidence_1.000_Length_4856	746	4	G	G	1	0
Locus_6494_Transcript_1/1_Confidence_1.000_Length_1264	759	6	A	A	1	0
Locus_2724_Transcript_1/1_Confidence_1.000_Length_2218	1736	4	G	-	0	1
Locus_9153_Transcript_1/1_Confidence_1.000_Length_2352	2036	4	G	G	1	0
Locus_1556_Transcript_1/2_Confidence_1.000_Length_2224	780	4	A	A	1	0
Locus_1556_Transcript_1/2_Confidence_1.000_Length_2224	856	4	A	A	1	0
Locus_11046_Transcript_1/1_Confidence_1.000_Length_1442	736	5	T	T	1	0
Locus_847_Transcript_1/2_Confidence_1.000_Length_1031	659	4	A	A	1	0
Locus_847_Transcript_1/2_Confidence_1.000_Length_1031	986	6	A	A	1	0
Locus_12199_Transcript_1/1_Confidence_1.000_Length_195	75	8	A	-	0	1
Locus_1909_Transcript_2/2_Confidence_1.000_Length_5223	2782	9	A	T	1	0
Locus_2091_Transcript_1/2_Confidence_1.000_Length_4721	262	5	A	A	1	0
Locus_6153_Transcript_4/5_Confidence_0.538_Length_5953	869	6	A	-	0	1
Locus_7401_Transcript_1/2_Confidence_1.000_Length_914	136	4	G	N	1	0
Locus_7701_Transcript_1/1_Confidence_1.000_Length_1332	680	4	A	-	0	1
Locus_1803_Transcript_1/1_Confidence_1.000_Length_2789	433	4	A	A	1	0
Locus_1803_Transcript_1/1_Confidence_1.000_Length_2789	1147	4	A	-	0	1
Locus_4935_Transcript_1/1_Confidence_1.000_Length_2628	485	4	A	A	1	0
Locus_4935_Transcript_1/1_Confidence_1.000_Length_2628	952	6	T	T	1	0
Locus_10733_Transcript_1/1_Confidence_1.000_Length_856	402	4	A	A	1	0
Locus_5200_Transcript_1/2_Confidence_1.000_Length_2877	2393	4	T	-	0	1
Locus_5200_Transcript_1/2_Confidence_1.000_Length_2877	2440	5	A	A	1	0
Locus_2490_Transcript_1/1_Confidence_1.000_Length_805	396	4	C	C	1	0
Locus_393_Transcript_2/2_Confidence_1.000_Length_1420	254	4	G	-	0	1
Locus_1087_Transcript_1/1_Confidence_1.000_Length_2975	145	5	A	A	1	0
Locus_3528_Transcript_2/2_Confidence_1.000_Length_2601	961	4	T	-	0	1
Locus_4587_Transcript_1/1_Confidence_1.000_Length_3898	306	4	A	-	0	1
Locus_4587_Transcript_1/1_Confidence_1.000_Length_3898	400	4	A	G	1	0
Locus_6883_Transcript_2/3_Confidence_0.667_Length_2397	1600	6	A	A	1	0
Locus_10842_Transcript_1/1_Confidence_1.000_Length_986	9	6	G	-	0	1
Locus_11024_Transcript_1/1_Confidence_1.000_Length_528	482	5	A	A	1	0
Locus_7301_Transcript_1/1_Confidence_1.000_Length_2390	1144	4	A	A	1	0
Locus_8607_Transcript_1/1_Confidence_1.000_Length_1044	428	4	A	-	0	1
Locus_2044_Transcript_1/1_Confidence_1.000_Length_1760	228	4	T	T	1	0
Locus_5279_Transcript_1/3_Confidence_0.667_Length_1842	1828	4	T	T	1	0
Locus_13086_Transcript_1/1_Confidence_1.000_Length_2219	112	4	A	A	1	0
Locus_13086_Transcript_1/1_Confidence_1.000_Length_2219	1801	4	T	T	1	0
Locus_13086_Transcript_1/1_Confidence_1.000_Length_2219	2133	5	T	-	0	1
Locus_4116_Transcript_1/1_Confidence_1.000_Length_2979	322	4	T	T	1	0
Locus_1282_Transcript_4/5_Confidence_0.667_Length_3454	98	4	G	G	1	0
Locus_1282_Transcript_4/5_Confidence_0.667_Length_3454	175	4	T	T	1	0
Locus_5324_Transcript_1/1_Confidence_1.000_Length_1080	20	5	T	-	0	1
Locus_5324_Transcript_1/1_Confidence_1.000_Length_1080	122	5	A	-	0	1
Locus_7792_Transcript_1/1_Confidence_1.000_Length_6115	2965	4	A	A	1	0
Locus_11077_Transcript_3/3_Confidence_0.600_Length_1801	105	4	T	T	1	0
Locus_949_Transcript_2/2_Confidence_1.000_Length_596	324	4	C	-	0	1
Locus_5956_Transcript_3/3_Confidence_0.714_Length_1721	230	4	A	-	0	1
Locus_5956_Transcript_3/3_Confidence_0.714_Length_1721	240	4	A	-	0	1
Locus_10772_Transcript_1/1_Confidence_1.000_Length_253	144	4	T	T	1	0
Locus_9650_Transcript_1/3_Confidence_0.667_Length_1348	1113	4	A	A	1	0
Locus_16995_Transcript_1/1_Confidence_1.000_Length_217	59	4	T	-	0	1
Locus_2812_Transcript_1/3_Confidence_0.778_Length_2264	443	4	G	T	1	0
Locus_5006_Transcript_1/1_Confidence_1.000_Length_790	18	4	T	-	0	1
Locus_2528_Transcript_1/1_Confidence_1.000_Length_1736	1547	4	G	-	0	1
Locus_2887_Transcript_1/1_Confidence_1.000_Length_638	551	5	A	A	1	0
Locus_7843_Transcript_1/1_Confidence_1.000_Length_1989	738	4	T	T	1	0
Locus_5929_Transcript_1/1_Confidence_1.000_Length_911	9	12	A	-	0	1
Locus_1356_Transcript_1/1_Confidence_1.000_Length_2827	1075	4	A	A	1	0
Locus_1356_Transcript_1/1_Confidence_1.000_Length_2827	1230	4	A	A	1	0
Locus_1009_Transcript_3/3_Confidence_0.714_Length_1251	723	4	A	A	1	0
Locus_3489_Transcript_1/1_Confidence_1.000_Length_3868	2611	4	C	C	1	0
Locus_3423_Transcript_1/1_Confidence_1.000_Length_2867	1377	4	A	-	0	1
Locus_18775_Transcript_1/1_Confidence_1.000_Length_300	247	4	T	T	1	0
Locus_4975_Transcript_1/1_Confidence_1.000_Length_2385	1597	4	T	TG	1	0
Locus_3946_Transcript_1/1_Confidence_1.000_Length_2777	2729	4	C	C	1	0
Locus_768_Transcript_1/1_Confidence_1.000_Length_2483	1392	4	T	-	0	1
Locus_768_Transcript_1/1_Confidence_1.000_Length_2483	1507	4	A	-	0	1
Locus_768_Transcript_1/1_Confidence_1.000_Length_2483	1517	5	T	-	0	1
Locus_842_Transcript_3/8_Confidence_0.292_Length_5438	503	4	T	T	1	0
Locus_788_Transcript_2/2_Confidence_1.000_Length_2158	1639	5	A	A	1	0
Locus_6412_Transcript_1/1_Confidence_1.000_Length_594	442	5	T	-	0	1
Locus_15009_Transcript_1/1_Confidence_1.000_Length_369	77	4	C	-	0	1
Locus_2216_Transcript_1/1_Confidence_1.000_Length_1761	1585	4	A	A	1	0
Locus_9575_Transcript_1/1_Confidence_1.000_Length_1161	1071	4	G	-	0	1
Locus_1311_Transcript_1/1_Confidence_1.000_Length_4936	58	6	C	C	1	0
Locus_1311_Transcript_1/1_Confidence_1.000_Length_4936	67	4	A	A	1	0
Locus_1311_Transcript_1/1_Confidence_1.000_Length_4936	4056	4	A	A	1	0
Locus_462_Transcript_2/3_Confidence_0.778_Length_5159	3418	4	T	TT	1	0
Locus_5692_Transcript_1/1_Confidence_1.000_Length_445	229	6	T	-	0	1
Locus_7377_Transcript_1/1_Confidence_1.000_Length_3421	129	4	G	G	1	0
Locus_7377_Transcript_1/1_Confidence_1.000_Length_3421	1145	4	A	A	1	0
Locus_10524_Transcript_1/1_Confidence_1.000_Length_1057	482	4	A	A	1	0
Locus_10922_Transcript_1/1_Confidence_1.000_Length_3774	106	5	G	G	1	0
Locus_10922_Transcript_1/1_Confidence_1.000_Length_3774	185	5	A	-	0	1
Locus_10922_Transcript_1/1_Confidence_1.000_Length_3774	821	9	A	A	1	0
Locus_10922_Transcript_1/1_Confidence_1.000_Length_3774	1836	4	T	-	0	1
Locus_10922_Transcript_1/1_Confidence_1.000_Length_3774	2150	6	G	-	0	1
Locus_10922_Transcript_1/1_Confidence_1.000_Length_3774	3181	4	T	T	1	0
Locus_1208_Transcript_1/1_Confidence_1.000_Length_3622	1623	6	G	G	1	0
Locus_7610_Transcript_1/1_Confidence_1.000_Length_805	707	9	A	A	1	0
Locus_9625_Transcript_1/1_Confidence_1.000_Length_2114	2028	9	G	-	0	1
Locus_7238_Transcript_1/1_Confidence_1.000_Length_2969	90	5	T	T	1	0
Locus_7238_Transcript_1/1_Confidence_1.000_Length_2969	1612	9	G	-	0	1
Locus_8369_Transcript_1/1_Confidence_1.000_Length_559	470	4	A	A	1	0
Locus_8369_Transcript_1/1_Confidence_1.000_Length_559	482	6	C	C	1	0
Locus_8353_Transcript_1/1_Confidence_1.000_Length_1393	320	4	G	G	1	0
Locus_8353_Transcript_1/1_Confidence_1.000_Length_1393	396	6	T	T	1	0
Locus_8353_Transcript_1/1_Confidence_1.000_Length_1393	1261	4	G	G	1	0
Locus_1435_Transcript_3/3_Confidence_0.714_Length_1064	213	7	T	-	0	1
Locus_8627_Transcript_1/1_Confidence_1.000_Length_358	35	4	A	-	0	1
Locus_439_Transcript_1/1_Confidence_1.000_Length_3545	1733	4	G	-	0	1
Locus_439_Transcript_1/1_Confidence_1.000_Length_3545	1813	5	A	-	0	1
Locus_439_Transcript_1/1_Confidence_1.000_Length_3545	2778	4	T	-	0	1
Locus_4522_Transcript_4/5_Confidence_0.667_Length_2093	592	6	A	A	1	0
Locus_4522_Transcript_4/5_Confidence_0.667_Length_2093	1754	5	G	G	1	0
Locus_1215_Transcript_1/1_Confidence_1.000_Length_1631	360	4	G	G	1	0
Locus_8549_Transcript_1/1_Confidence_1.000_Length_1455	1025	6	A	A	1	0
Locus_3122_Transcript_1/1_Confidence_1.000_Length_658	39	6	G	G	1	0
Locus_15262_Transcript_1/1_Confidence_1.000_Length_572	274	6	T	TT	1	0
Locus_7692_Transcript_1/1_Confidence_1.000_Length_10528	3299	4	T	T	1	0
Locus_7692_Transcript_1/1_Confidence_1.000_Length_10528	7663	5	G	G	1	0
Locus_7692_Transcript_1/1_Confidence_1.000_Length_10528	8441	4	G	-	0	1
Locus_7692_Transcript_1/1_Confidence_1.000_Length_10528	10061	4	T	T	1	0
Locus_2129_Transcript_1/2_Confidence_1.000_Length_2182	583	5	A	AA	1	0
Locus_4779_Transcript_1/1_Confidence_1.000_Length_3250	1412	4	T	T	1	0
Locus_4779_Transcript_1/1_Confidence_1.000_Length_3250	1533	5	T	T	1	0
Locus_4898_Transcript_1/1_Confidence_1.000_Length_2949	2574	4	T	TT	1	0
Locus_3037_Transcript_1/1_Confidence_1.000_Length_990	128	7	A	-	0	1
Locus_5423_Transcript_1/1_Confidence_1.000_Length_2696	453	4	G	-	0	1
Locus_4411_Transcript_4/4_Confidence_0.444_Length_843	581	6	T	-	0	1
Locus_17694_Transcript_1/1_Confidence_1.000_Length_236	114	5	A	-	0	1
Locus_14047_Transcript_1/1_Confidence_1.000_Length_1879	588	5	T	T	1	0
Locus_14047_Transcript_1/1_Confidence_1.000_Length_1879	1580	6	A	A	1	0
Locus_471_Transcript_1/1_Confidence_1.000_Length_2387	769	4	A	A	1	0
Locus_471_Transcript_1/1_Confidence_1.000_Length_2387	852	5	A	A	1	0
Locus_1136_Transcript_1/1_Confidence_1.000_Length_2322	1981	4	C	C	1	0
Locus_1136_Transcript_1/1_Confidence_1.000_Length_2322	2291	4	A	A	1	0
Locus_781_Transcript_2/5_Confidence_0.333_Length_1419	1324	4	G	G	1	0
Locus_2304_Transcript_1/1_Confidence_1.000_Length_3748	1011	4	C	C	1	0
Locus_2452_Transcript_2/3_Confidence_0.667_Length_2680	560	4	A	A	1	0
Locus_2452_Transcript_2/3_Confidence_0.667_Length_2680	871	4	T	T	1	0
Locus_6589_Transcript_1/1_Confidence_1.000_Length_1445	172	5	T	T	1	0
Locus_6589_Transcript_1/1_Confidence_1.000_Length_1445	1270	5	T	T	1	0
Locus_12076_Transcript_1/1_Confidence_1.000_Length_941	688	4	C	-	0	1
Locus_10326_Transcript_1/1_Confidence_1.000_Length_1576	243	4	T	T	1	0
Locus_13510_Transcript_1/1_Confidence_1.000_Length_277	206	4	T	T	1	0
Locus_5518_Transcript_1/1_Confidence_1.000_Length_2231	532	4	G	G	1	0
Locus_1405_Transcript_1/1_Confidence_1.000_Length_2343	1201	4	G	G	1	0
Locus_1405_Transcript_1/1_Confidence_1.000_Length_2343	1584	5	T	TT	1	0
Locus_7126_Transcript_2/2_Confidence_1.000_Length_4722	4174	5	A	A	1	0
Locus_6630_Transcript_1/3_Confidence_0.750_Length_799	464	4	C	-	0	1
Locus_2972_Transcript_2/2_Confidence_1.000_Length_2566	1914	7	T	-	0	1
Locus_4992_Transcript_1/1_Confidence_1.000_Length_1156	129	4	A	-	0	1
Locus_5275_Transcript_1/1_Confidence_1.000_Length_2955	2574	4	C	C	1	0
Locus_8061_Transcript_1/3_Confidence_0.571_Length_960	34	7	A	-	0	1
Locus_3728_Transcript_2/3_Confidence_0.429_Length_960	263	5	A	A	1	0
Locus_3728_Transcript_2/3_Confidence_0.429_Length_960	320	8	T	T	1	0
Locus_3627_Transcript_1/1_Confidence_1.000_Length_1314	264	6	A	AC	1	0
Locus_3627_Transcript_1/1_Confidence_1.000_Length_1314	772	5	C	C	1	0
Locus_2357_Transcript_1/2_Confidence_1.000_Length_2881	399	4	A	A	1	0
Locus_2357_Transcript_1/2_Confidence_1.000_Length_2881	1255	4	A	-	0	1
Locus_103_Transcript_2/2_Confidence_1.000_Length_4884	2193	9	T	-	0	1
Locus_3196_Transcript_2/3_Confidence_0.667_Length_2649	1485	4	A	A	1	0
Locus_1203_Transcript_1/2_Confidence_1.000_Length_3881	376	4	C	-	0	1
Locus_1203_Transcript_1/2_Confidence_1.000_Length_3881	3643	4	A	A	1	0
Locus_7138_Transcript_1/1_Confidence_1.000_Length_2005	344	4	T	T	1	0
Locus_14548_Transcript_1/1_Confidence_1.000_Length_574	357	4	C	C	1	0
Locus_1891_Transcript_5/6_Confidence_0.405_Length_981	561	9	A	-	0	1
Locus_1891_Transcript_5/6_Confidence_0.405_Length_981	945	4	A	A	1	0
Locus_1779_Transcript_1/1_Confidence_1.000_Length_3591	400	6	T	-	0	1
Locus_10970_Transcript_1/1_Confidence_1.000_Length_3785	1711	5	G	G	1	0
Locus_3750_Transcript_2/2_Confidence_1.000_Length_2507	70	4	A	-	0	1
Locus_604_Transcript_2/4_Confidence_0.727_Length_7767	7532	4	A	-	0	1
Locus_13603_Transcript_1/1_Confidence_1.000_Length_594	582	4	T	T	1	0
Locus_1321_Transcript_1/2_Confidence_1.000_Length_823	572	4	A	A	1	0
Locus_8606_Transcript_1/1_Confidence_1.000_Length_417	350	4	T	T	1	0
Locus_8606_Transcript_1/1_Confidence_1.000_Length_417	374	4	T	T	1	0
Locus_1045_Transcript_1/1_Confidence_1.000_Length_887	742	4	T	-	0	1
Locus_2649_Transcript_2/2_Confidence_1.000_Length_3130	1905	4	A	A	1	0
Locus_2444_Transcript_1/4_Confidence_0.556_Length_2777	1654	4	C	C	1	0
Locus_4506_Transcript_1/1_Confidence_1.000_Length_2771	505	4	T	-	0	1
Locus_4506_Transcript_1/1_Confidence_1.000_Length_2771	557	5	T	-	0	1
Locus_4506_Transcript_1/1_Confidence_1.000_Length_2771	600	5	A	-	0	1
Locus_11307_Transcript_1/2_Confidence_1.000_Length_1279	1163	4	A	A	1	0
Locus_13809_Transcript_1/1_Confidence_1.000_Length_904	778	6	T	T	1	0
Locus_159_Transcript_1/1_Confidence_1.000_Length_2691	2529	5	T	C	1	0
Locus_12200_Transcript_1/1_Confidence_1.000_Length_2144	1039	4	A	-	0	1
Locus_11419_Transcript_1/1_Confidence_1.000_Length_1688	638	5	T	T	1	0
Locus_9383_Transcript_1/1_Confidence_1.000_Length_2199	611	4	A	-	0	1
Locus_9383_Transcript_1/1_Confidence_1.000_Length_2199	1846	4	A	-	0	1
Locus_10166_Transcript_1/1_Confidence_1.000_Length_1202	1170	4	G	-	0	1
Locus_377_Transcript_1/1_Confidence_1.000_Length_1428	238	4	T	T	1	0
Locus_3812_Transcript_1/1_Confidence_1.000_Length_4102	3708	4	C	C	1	0
Locus_5502_Transcript_1/1_Confidence_1.000_Length_2651	433	4	T	T	1	0
Locus_5502_Transcript_1/1_Confidence_1.000_Length_2651	570	4	T	T	1	0
Locus_4259_Transcript_2/2_Confidence_1.000_Length_2171	318	4	G	-	0	1
Locus_953_Transcript_1/1_Confidence_1.000_Length_3153	2557	4	C	C	1	0
Locus_953_Transcript_1/1_Confidence_1.000_Length_3153	2635	4	G	G	1	0
Locus_6515_Transcript_1/1_Confidence_1.000_Length_1361	1052	4	A	A	1	0
Locus_6515_Transcript_1/1_Confidence_1.000_Length_1361	1113	4	A	A	1	0
Locus_5740_Transcript_1/1_Confidence_1.000_Length_1691	690	4	A	A	1	0
Locus_11103_Transcript_1/1_Confidence_1.000_Length_1293	214	6	A	-	0	1
Locus_2575_Transcript_1/1_Confidence_1.000_Length_1481	1447	13	A	A	1	0
Locus_1976_Transcript_4/4_Confidence_0.700_Length_2312	2100	5	T	-	0	1
Locus_4034_Transcript_1/1_Confidence_1.000_Length_1640	338	4	G	G	1	0
Locus_11824_Transcript_1/1_Confidence_1.000_Length_1465	594	6	T	T	1	0
Locus_14020_Transcript_1/1_Confidence_1.000_Length_860	689	4	C	-	0	1
Locus_5059_Transcript_2/2_Confidence_1.000_Length_1626	34	7	A	-	0	1
Locus_12407_Transcript_1/1_Confidence_1.000_Length_174	136	5	A	A	1	0
Locus_12848_Transcript_1/1_Confidence_1.000_Length_716	621	4	C	A	1	0
Locus_5408_Transcript_1/2_Confidence_1.000_Length_1072	766	4	A	A	1	0
Locus_5555_Transcript_1/1_Confidence_1.000_Length_331	41	4	A	-	0	1
Locus_5555_Transcript_1/1_Confidence_1.000_Length_331	132	6	A	AA	1	0
Locus_1801_Transcript_1/1_Confidence_1.000_Length_640	14	10	T	-	0	1
Locus_1295_Transcript_18/26_Confidence_0.064_Length_3941	120	4	A	-	0	1
Locus_17081_Transcript_1/1_Confidence_1.000_Length_132	86	5	A	-	0	1
Locus_6939_Transcript_1/1_Confidence_1.000_Length_3218	455	4	T	T	1	0
Locus_3535_Transcript_1/1_Confidence_1.000_Length_5084	708	4	A	A	1	0
Locus_1516_Transcript_1/1_Confidence_1.000_Length_5684	1772	4	T	T	1	0
Locus_1773_Transcript_8/10_Confidence_0.500_Length_616	247	4	T	T	1	0
Locus_4315_Transcript_1/1_Confidence_1.000_Length_2261	677	4	A	A	1	0
Locus_4315_Transcript_1/1_Confidence_1.000_Length_2261	1817	4	A	A	1	0
Locus_9582_Transcript_1/1_Confidence_1.000_Length_530	457	4	A	-	0	1
Locus_5097_Transcript_1/1_Confidence_1.000_Length_1931	1888	4	G	N	1	0
Locus_14254_Transcript_1/1_Confidence_1.000_Length_230	122	4	A	AA	1	0
Locus_2597_Transcript_2/2_Confidence_1.000_Length_2569	852	4	T	TT	1	0
Locus_10909_Transcript_1/1_Confidence_1.000_Length_712	239	4	T	T	1	0
Locus_1260_Transcript_1/1_Confidence_1.000_Length_3204	3031	4	T	-	0	1
Locus_9245_Transcript_1/1_Confidence_1.000_Length_3899	2780	5	T	T	1	0
Locus_6384_Transcript_1/1_Confidence_1.000_Length_1141	896	5	A	-	0	1
Locus_668_Transcript_1/1_Confidence_1.000_Length_1948	917	4	A	A	1	0
Locus_668_Transcript_1/1_Confidence_1.000_Length_1948	1020	7	T	T	1	0
Locus_6590_Transcript_1/1_Confidence_1.000_Length_771	224	4	A	A	1	0
Locus_8364_Transcript_3/3_Confidence_0.714_Length_694	617	4	A	A	1	0
Locus_14261_Transcript_1/1_Confidence_1.000_Length_526	435	4	A	A	1	0
Locus_7184_Transcript_1/1_Confidence_1.000_Length_625	212	4	A	A	1	0
Locus_7184_Transcript_1/1_Confidence_1.000_Length_625	594	5	A	A	1	0
Locus_7184_Transcript_1/1_Confidence_1.000_Length_625	611	4	A	A	1	0
Locus_1422_Transcript_12/17_Confidence_0.538_Length_6110	2325	4	C	-	0	1
Locus_18260_Transcript_1/1_Confidence_1.000_Length_172	144	4	A	C	1	0
Locus_18260_Transcript_1/1_Confidence_1.000_Length_172	151	6	A	A	1	0
Locus_18260_Transcript_1/1_Confidence_1.000_Length_172	153	6	A	A	1	0
Locus_6908_Transcript_1/1_Confidence_1.000_Length_1427	599	6	C	-	0	1
Locus_6908_Transcript_1/1_Confidence_1.000_Length_1427	642	5	A	A	1	0
Locus_4276_Transcript_1/2_Confidence_1.000_Length_1479	469	7	A	A	1	0
Locus_4276_Transcript_1/2_Confidence_1.000_Length_1479	493	6	A	A	1	0
Locus_11601_Transcript_1/1_Confidence_1.000_Length_2372	960	9	T	C	1	0
Locus_13725_Transcript_1/1_Confidence_1.000_Length_238	11	4	C	-	0	1
Locus_7865_Transcript_1/1_Confidence_1.000_Length_2174	1280	4	G	-	0	1
Locus_14733_Transcript_1/1_Confidence_1.000_Length_1778	1315	4	C	C	1	0
Locus_14733_Transcript_1/1_Confidence_1.000_Length_1778	1377	6	T	T	1	0
Locus_15868_Transcript_1/1_Confidence_1.000_Length_1806	680	4	T	T	1	0
Locus_1600_Transcript_1/1_Confidence_1.000_Length_3816	3484	5	A	A	1	0
Locus_7425_Transcript_1/2_Confidence_1.000_Length_3479	3311	8	C	C	1	0
Locus_14377_Transcript_1/1_Confidence_1.000_Length_531	276	6	A	A	1	0
Locus_11274_Transcript_1/2_Confidence_1.000_Length_741	79	5	T	T	1	0
Locus_9877_Transcript_1/1_Confidence_1.000_Length_1920	984	4	C	C	1	0
Locus_14373_Transcript_1/1_Confidence_1.000_Length_372	345	4	G	G	1	0
Locus_7021_Transcript_3/3_Confidence_0.600_Length_451	187	4	T	-	0	1
Locus_3983_Transcript_2/2_Confidence_1.000_Length_1830	301	5	A	A	1	0
Locus_3983_Transcript_2/2_Confidence_1.000_Length_1830	402	5	A	-	1	1
Locus_2506_Transcript_1/2_Confidence_1.000_Length_1188	124	4	G	G	1	0
Locus_68_Transcript_6/10_Confidence_0.526_Length_2027	1901	4	A	A	1	0
Locus_1757_Transcript_1/1_Confidence_1.000_Length_3068	489	8	A	-	0	1
Locus_14662_Transcript_1/2_Confidence_1.000_Length_212	134	6	C	-	0	1
Locus_12909_Transcript_1/1_Confidence_1.000_Length_652	197	4	T	T	1	0
Locus_15265_Transcript_1/1_Confidence_1.000_Length_495	245	4	G	G	1	0
Locus_7925_Transcript_1/1_Confidence_1.000_Length_879	808	5	T	T	1	0
Locus_2388_Transcript_1/1_Confidence_1.000_Length_2799	2746	6	T	T	1	0
Locus_4091_Transcript_1/1_Confidence_1.000_Length_6978	5109	5	C	C	1	0
Locus_8696_Transcript_1/1_Confidence_1.000_Length_206	121	4	A	-	0	1
Locus_7764_Transcript_1/1_Confidence_1.000_Length_2098	356	4	G	-	0	1
Locus_7764_Transcript_1/1_Confidence_1.000_Length_2098	2052	5	A	A	1	0
Locus_458_Transcript_3/4_Confidence_0.231_Length_1452	81	8	T	-	0	1
Locus_458_Transcript_3/4_Confidence_0.231_Length_1452	132	4	T	-	0	1
Locus_3707_Transcript_1/2_Confidence_1.000_Length_3057	2855	4	A	-	0	1
Locus_15926_Transcript_1/1_Confidence_1.000_Length_300	112	4	T	-	0	1
Locus_1540_Transcript_1/2_Confidence_1.000_Length_2492	2331	4	T	T	1	0
Locus_657_Transcript_1/1_Confidence_1.000_Length_1991	349	4	A	-	0	1
Locus_5868_Transcript_1/1_Confidence_1.000_Length_2857	2060	4	T	-	0	1
Locus_1773_Transcript_7/10_Confidence_0.321_Length_616	454	4	A	A	1	0
Locus_5969_Transcript_1/1_Confidence_1.000_Length_614	270	4	A	AA	1	0
Locus_1384_Transcript_1/1_Confidence_1.000_Length_4669	4015	4	A	-	0	1
Locus_1384_Transcript_1/1_Confidence_1.000_Length_4669	4025	6	A	-	0	1
Locus_6792_Transcript_1/1_Confidence_1.000_Length_2601	612	4	C	C	1	0
Locus_6792_Transcript_1/1_Confidence_1.000_Length_2601	983	4	A	-	0	1
Locus_6792_Transcript_1/1_Confidence_1.000_Length_2601	2552	4	T	T	1	0
Locus_10721_Transcript_1/1_Confidence_1.000_Length_704	690	4	G	-	0	1
Locus_5226_Transcript_1/1_Confidence_1.000_Length_3991	299	5	A	AA	1	0
Locus_5226_Transcript_1/1_Confidence_1.000_Length_3991	309	4	T	TT	1	0
Locus_5226_Transcript_1/1_Confidence_1.000_Length_3991	1689	4	T	T	1	0
Locus_5226_Transcript_1/1_Confidence_1.000_Length_3991	1701	4	C	C	1	0
Locus_1170_Transcript_1/1_Confidence_1.000_Length_1381	360	4	A	A	1	0
Locus_9130_Transcript_1/1_Confidence_1.000_Length_635	506	4	C	C	1	0
Locus_822_Transcript_2/3_Confidence_0.750_Length_1510	1468	4	T	-	0	1
Locus_4874_Transcript_1/2_Confidence_1.000_Length_1296	864	4	A	A	1	0
Locus_6573_Transcript_1/1_Confidence_1.000_Length_1223	27	4	T	-	0	1
Locus_1295_Transcript_24/26_Confidence_0.064_Length_1293	518	5	A	-	0	1
Locus_211_Transcript_1/1_Confidence_1.000_Length_1248	752	5	T	T	1	0
Locus_15948_Transcript_1/1_Confidence_1.000_Length_1576	899	4	T	T	1	0
Locus_6431_Transcript_1/1_Confidence_1.000_Length_2655	132	4	T	T	1	0
Locus_6431_Transcript_1/1_Confidence_1.000_Length_2655	2436	8	A	-	0	1
Locus_6431_Transcript_1/1_Confidence_1.000_Length_2655	2558	4	C	-	0	1
Locus_2430_Transcript_1/1_Confidence_1.000_Length_3433	1847	5	G	G	1	0
Locus_2430_Transcript_1/1_Confidence_1.000_Length_3433	3242	6	A	A	1	0
Locus_999_Transcript_1/1_Confidence_1.000_Length_4573	860	4	T	-	0	1
Locus_6271_Transcript_1/1_Confidence_1.000_Length_1330	1096	4	C	C	1	0
Locus_5822_Transcript_1/1_Confidence_1.000_Length_1668	1611	4	T	-	0	1
Locus_13127_Transcript_1/1_Confidence_1.000_Length_514	274	4	T	T	1	0
Locus_3826_Transcript_1/1_Confidence_1.000_Length_1812	1212	6	T	T	1	0
Locus_5661_Transcript_2/3_Confidence_0.250_Length_886	428	4	A	A	1	0
Locus_5661_Transcript_2/3_Confidence_0.250_Length_886	498	4	T	T	1	0
Locus_18483_Transcript_1/1_Confidence_1.000_Length_204	149	4	T	T	1	0
Locus_14513_Transcript_1/1_Confidence_1.000_Length_234	5	5	C	-	0	1
Locus_2211_Transcript_1/1_Confidence_1.000_Length_2150	260	4	A	-	0	1
Locus_763_Transcript_1/1_Confidence_1.000_Length_4269	239	4	T	T	1	0
Locus_4807_Transcript_1/1_Confidence_1.000_Length_1527	1359	8	A	--	0	1
Locus_11840_Transcript_1/1_Confidence_1.000_Length_464	440	4	C	C	1	0
Locus_5958_Transcript_1/1_Confidence_1.000_Length_1654	542	6	A	A	1	0
Locus_7141_Transcript_1/1_Confidence_1.000_Length_1558	687	4	T	TT	1	0
Locus_1382_Transcript_5/5_Confidence_0.714_Length_855	184	4	T	-	0	1
Locus_1382_Transcript_5/5_Confidence_0.714_Length_855	336	4	T	-	0	1
Locus_17979_Transcript_1/1_Confidence_1.000_Length_131	29	6	T	-	0	1
Locus_8047_Transcript_1/1_Confidence_1.000_Length_2449	1737	4	A	A	1	0
Locus_13828_Transcript_1/1_Confidence_1.000_Length_643	20	8	A	-	0	1
Locus_12756_Transcript_1/1_Confidence_1.000_Length_2066	1158	4	A	A	1	0
Locus_8561_Transcript_1/1_Confidence_1.000_Length_1164	520	4	A	A	1	0
Locus_3254_Transcript_1/1_Confidence_1.000_Length_4063	3304	4	A	-	0	1
Locus_3806_Transcript_1/1_Confidence_1.000_Length_5162	1947	4	A	A	1	0
Locus_3806_Transcript_1/1_Confidence_1.000_Length_5162	2679	4	G	G	1	0
Locus_12535_Transcript_1/1_Confidence_1.000_Length_1427	95	4	A	-	0	1
Locus_12535_Transcript_1/1_Confidence_1.000_Length_1427	1381	4	C	C	1	0
Locus_4503_Transcript_1/2_Confidence_1.000_Length_3016	1979	4	A	A	1	0
Locus_7525_Transcript_1/1_Confidence_1.000_Length_2098	1117	5	A	A	1	0
Locus_11638_Transcript_1/1_Confidence_1.000_Length_354	244	4	A	A	1	0
Locus_36_Transcript_1/1_Confidence_1.000_Length_709	36	5	T	-	0	1
Locus_5443_Transcript_3/3_Confidence_0.667_Length_1471	872	4	T	T	1	0
Locus_11255_Transcript_1/1_Confidence_1.000_Length_1792	279	5	T	-	0	1
Locus_11255_Transcript_1/1_Confidence_1.000_Length_1792	381	4	T	T	1	0
Locus_5791_Transcript_2/2_Confidence_1.000_Length_2452	2089	4	C	C	1	0
Locus_5791_Transcript_2/2_Confidence_1.000_Length_2452	2096	4	A	A	1	0
Locus_9239_Transcript_1/1_Confidence_1.000_Length_4459	669	4	A	A	1	0
Locus_10530_Transcript_1/1_Confidence_1.000_Length_1580	1353	4	A	A	1	0
Locus_6561_Transcript_1/1_Confidence_1.000_Length_1598	1263	4	T	-	0	1
Locus_842_Transcript_7/8_Confidence_0.292_Length_5438	2623	4	C	-	0	1
Locus_4122_Transcript_1/1_Confidence_1.000_Length_660	484	4	T	-	0	1
Locus_10411_Transcript_1/1_Confidence_1.000_Length_666	66	4	C	-	0	1
Locus_787_Transcript_1/1_Confidence_1.000_Length_2334	1289	4	T	T	1	0
Locus_1647_Transcript_1/1_Confidence_1.000_Length_844	449	4	G	G	1	0
Locus_2261_Transcript_1/2:2_Confidence_1.000_Length_605	180	4	C	C	1	0
Locus_611_Transcript_1/1_Confidence_1.000_Length_2888	1178	4	A	-	0	1
Locus_1732_Transcript_6/7_Confidence_0.158_Length_797	476	4	A	A	1	0
Locus_5507_Transcript_5/6_Confidence_0.385_Length_594	397	7	T	T	1	0
Locus_5507_Transcript_5/6_Confidence_0.385_Length_594	542	4	T	T	1	0
Locus_12595_Transcript_1/1_Confidence_1.000_Length_1861	577	4	A	--	0	1
Locus_15568_Transcript_1/1_Confidence_1.000_Length_352	212	6	G	-	0	1
Locus_6793_Transcript_3/4_Confidence_0.667_Length_2202	751	4	T	T	1	0
Locus_505_Transcript_1/1_Confidence_1.000_Length_2695	1427	4	A	A	1	0
Locus_5875_Transcript_1/1_Confidence_1.000_Length_2360	205	4	A	-	0	1
Locus_5875_Transcript_1/1_Confidence_1.000_Length_2360	1437	4	T	T	1	0
Locus_5875_Transcript_1/1_Confidence_1.000_Length_2360	1474	8	G	G	1	0
Locus_3079_Transcript_1/1_Confidence_1.000_Length_1538	33	6	A	A	1	0
Locus_1739_Transcript_2/2_Confidence_1.000_Length_3825	2260	4	G	G	1	0
Locus_4756_Transcript_1/1_Confidence_1.000_Length_864	285	4	T	T	1	0
Locus_10577_Transcript_1/2_Confidence_1.000_Length_699	386	5	A	A	1	0
Locus_5950_Transcript_1/1_Confidence_1.000_Length_2163	146	5	A	-	0	1
Locus_9143_Transcript_1/1_Confidence_1.000_Length_1041	957	4	T	T	1	0
Locus_7193_Transcript_1/1_Confidence_1.000_Length_1080	23	4	A	A	1	0
Locus_7193_Transcript_1/1_Confidence_1.000_Length_1080	842	4	G	-	0	1
Locus_4207_Transcript_1/1_Confidence_1.000_Length_2963	548	4	A	A	1	0
Locus_4207_Transcript_1/1_Confidence_1.000_Length_2963	1253	4	A	A	1	0
Locus_6495_Transcript_1/1_Confidence_1.000_Length_964	360	4	G	G	1	0
Locus_3796_Transcript_1/1_Confidence_1.000_Length_712	567	4	C	C	1	0
Locus_1263_Transcript_1/1_Confidence_1.000_Length_1704	409	7	G	G	1	0
Locus_3886_Transcript_1/1_Confidence_1.000_Length_714	441	4	T	T	1	0
Locus_1029_Transcript_1/1_Confidence_1.000_Length_3028	2394	4	A	A	1	0
Locus_1029_Transcript_1/1_Confidence_1.000_Length_3028	2857	4	A	A	1	0
Locus_1029_Transcript_1/1_Confidence_1.000_Length_3028	2879	5	T	T	1	0
Locus_1931_Transcript_1/1_Confidence_1.000_Length_2616	2075	9	A	C	1	0
Locus_13648_Transcript_1/1_Confidence_1.000_Length_1135	879	4	A	C	1	0
Locus_5363_Transcript_1/2_Confidence_1.000_Length_961	934	4	A	A	1	0
Locus_442_Transcript_1/2_Confidence_1.000_Length_1606	1302	4	T	T	1	0
Locus_2303_Transcript_3/3_Confidence_0.714_Length_4197	777	4	A	A	1	0
Locus_8384_Transcript_2/2_Confidence_1.000_Length_2283	1915	4	T	T	1	0
Locus_5362_Transcript_1/1_Confidence_1.000_Length_3562	2633	4	A	A	1	0
Locus_18770_Transcript_1/1_Confidence_1.000_Length_159	17	4	T	-	0	1
Locus_5387_Transcript_1/3_Confidence_0.400_Length_1850	1129	4	A	AA	1	0
Locus_5993_Transcript_1/1_Confidence_1.000_Length_2107	1781	4	A	A	1	0
Locus_5993_Transcript_1/1_Confidence_1.000_Length_2107	1801	4	A	A	1	0
Locus_5547_Transcript_8/10_Confidence_0.080_Length_810	144	4	A	---	0	1
Locus_3159_Transcript_16/18_Confidence_0.472_Length_4780	2731	4	A	A	1	0
Locus_3159_Transcript_16/18_Confidence_0.472_Length_4780	2733	4	A	-	0	1
Locus_5054_Transcript_1/1_Confidence_1.000_Length_2024	784	4	C	-	0	1
Locus_12984_Transcript_1/1_Confidence_1.000_Length_313	88	7	A	A	1	0
Locus_12984_Transcript_1/1_Confidence_1.000_Length_313	91	7	A	A	1	0
Locus_12984_Transcript_1/1_Confidence_1.000_Length_313	123	6	T	T	1	0
Locus_4714_Transcript_4/5_Confidence_0.579_Length_2359	464	8	A	-	0	1
Locus_1715_Transcript_1/1_Confidence_1.000_Length_3971	2936	4	T	T	1	0
Locus_1715_Transcript_1/1_Confidence_1.000_Length_3971	3320	4	T	T	1	0
Locus_895_Transcript_1/1_Confidence_1.000_Length_1667	1579	4	G	-	0	1
Locus_2715_Transcript_1/1_Confidence_1.000_Length_3578	3459	4	A	A	1	0
Locus_5205_Transcript_1/1_Confidence_1.000_Length_1284	1126	4	A	A	1	0
Locus_1200_Transcript_1/1_Confidence_1.000_Length_3847	1766	4	A	A	1	0
Locus_1200_Transcript_1/1_Confidence_1.000_Length_3847	1783	4	A	A	1	0
Locus_7271_Transcript_1/1_Confidence_1.000_Length_1534	487	5	A	A	1	0
Locus_4435_Transcript_1/1_Confidence_1.000_Length_1164	307	4	T	T	1	0
Locus_3325_Transcript_1/1_Confidence_1.000_Length_2587	64	4	T	T	1	0
Locus_8044_Transcript_1/1_Confidence_1.000_Length_1612	1468	5	T	C	1	0
Locus_7348_Transcript_1/1_Confidence_1.000_Length_3547	270	5	A	A	1	0
Locus_1513_Transcript_4/10_Confidence_0.130_Length_346	22	5	A	-	0	1
Locus_4379_Transcript_1/1_Confidence_1.000_Length_990	873	7	T	-	0	1
Locus_7896_Transcript_1/1_Confidence_1.000_Length_893	474	4	A	A	1	0
Locus_4200_Transcript_2/4_Confidence_0.667_Length_455	333	4	A	A	1	0
Locus_7801_Transcript_1/1_Confidence_1.000_Length_811	715	4	T	-	0	1
Locus_7801_Transcript_1/1_Confidence_1.000_Length_811	752	4	T	-	0	1
Locus_15056_Transcript_1/1_Confidence_1.000_Length_565	137	4	A	-	0	1
Locus_17865_Transcript_1/1_Confidence_1.000_Length_1207	637	4	G	-	0	1
Locus_13910_Transcript_1/1_Confidence_1.000_Length_1265	420	4	T	T	1	0
Locus_9539_Transcript_1/1_Confidence_1.000_Length_1000	647	4	A	A	1	0
Locus_14421_Transcript_1/1_Confidence_1.000_Length_356	276	4	A	-	0	1
Locus_2605_Transcript_1/1_Confidence_1.000_Length_4560	2449	4	A	-	0	1
Locus_16897_Transcript_1/1_Confidence_1.000_Length_2761	2258	5	T	-	0	1
Locus_6320_Transcript_1/1_Confidence_1.000_Length_3007	732	5	T	-	0	1
Locus_6320_Transcript_1/1_Confidence_1.000_Length_3007	767	4	T	T	1	0
Locus_14719_Transcript_1/1_Confidence_1.000_Length_1254	830	8	C	CC	1	0
Locus_8431_Transcript_1/1_Confidence_1.000_Length_1187	293	7	T	-	0	1
Locus_8431_Transcript_1/1_Confidence_1.000_Length_1187	985	4	T	T	1	0
Locus_1948_Transcript_1/1_Confidence_1.000_Length_3661	354	4	T	T	1	0
Locus_1948_Transcript_1/1_Confidence_1.000_Length_3661	1616	4	A	A	1	0
Locus_1948_Transcript_1/1_Confidence_1.000_Length_3661	1634	4	T	T	1	0
Locus_1948_Transcript_1/1_Confidence_1.000_Length_3661	1994	4	A	A	1	0
Locus_3521_Transcript_1/1_Confidence_1.000_Length_4931	518	6	A	A	1	0
Locus_3521_Transcript_1/1_Confidence_1.000_Length_4931	662	8	A	A	1	0
Locus_3521_Transcript_1/1_Confidence_1.000_Length_4931	1831	4	T	T	1	0
Locus_7899_Transcript_2/4_Confidence_0.375_Length_519	205	4	G	-	0	1
Locus_2711_Transcript_1/2_Confidence_1.000_Length_567	187	5	A	A	1	0
Locus_18814_Transcript_1/1_Confidence_1.000_Length_206	24	5	C	-	0	1
Locus_5404_Transcript_1/1_Confidence_1.000_Length_1372	1035	4	A	A	1	0
Locus_7168_Transcript_2/2_Confidence_1.000_Length_997	200	6	T	-	0	1
Locus_2959_Transcript_2/2_Confidence_1.000_Length_5054	1592	4	T	T	1	0
Locus_12483_Transcript_1/1_Confidence_1.000_Length_917	823	4	T	T	1	0
Locus_4501_Transcript_1/1_Confidence_1.000_Length_2260	1296	4	A	A	1	0
Locus_9861_Transcript_1/1_Confidence_1.000_Length_1434	832	4	A	A	1	0
Locus_9844_Transcript_1/1_Confidence_1.000_Length_768	575	5	A	A	1	0
Locus_2203_Transcript_2/2_Confidence_1.000_Length_601	102	5	C	-	0	1
Locus_8841_Transcript_1/1_Confidence_1.000_Length_677	28	5	T	T	1	0
Locus_17508_Transcript_1/1_Confidence_1.000_Length_1387	1246	4	C	-	0	1
Locus_4644_Transcript_1/1_Confidence_1.000_Length_3273	1240	4	G	-	0	1
Locus_4644_Transcript_1/1_Confidence_1.000_Length_3273	2160	4	A	A	1	0
Locus_17207_Transcript_1/1_Confidence_1.000_Length_155	29	4	A	-	0	1
Locus_1250_Transcript_1/2_Confidence_0.800_Length_1425	983	5	C	C	1	0
Locus_2114_Transcript_2/2_Confidence_1.000_Length_1981	1083	4	T	T	1	0
Locus_6134_Transcript_1/1_Confidence_1.000_Length_1896	567	4	G	G	1	0
Locus_6643_Transcript_3/3_Confidence_0.600_Length_2687	1352	4	A	A	1	0
Locus_6643_Transcript_3/3_Confidence_0.600_Length_2687	1510	5	T	T	1	0
Locus_157_Transcript_1/1_Confidence_1.000_Length_3940	3715	4	A	A	1	0
Locus_6170_Transcript_1/2_Confidence_1.000_Length_1885	1483	4	T	TT	1	0
Locus_8934_Transcript_1/3_Confidence_0.600_Length_2833	1885	4	C	C	1	0
Locus_12506_Transcript_1/1_Confidence_1.000_Length_863	449	4	T	T	1	0
Locus_833_Transcript_1/1_Confidence_1.000_Length_526	154	4	T	T	1	0
Locus_1628_Transcript_1/1_Confidence_1.000_Length_1157	230	5	T	T	1	0
Locus_18029_Transcript_1/1_Confidence_1.000_Length_534	63	6	A	A	1	0
Locus_17281_Transcript_1/1_Confidence_1.000_Length_247	45	4	C	-	0	1
Locus_9501_Transcript_1/1_Confidence_1.000_Length_1673	1323	4	A	A	1	0
Locus_8992_Transcript_1/1_Confidence_1.000_Length_1161	191	4	T	-	0	1
Locus_13136_Transcript_1/1_Confidence_1.000_Length_1715	321	5	T	T	1	0
Locus_7884_Transcript_1/1_Confidence_1.000_Length_4488	3603	5	A	-	0	1
Locus_5798_Transcript_1/1_Confidence_1.000_Length_1090	441	4	A	A	1	0
Locus_11908_Transcript_1/1_Confidence_1.000_Length_1610	101	6	T	T	1	0
Locus_5218_Transcript_2/2_Confidence_1.000_Length_4583	842	5	A	A	1	0
Locus_5218_Transcript_2/2_Confidence_1.000_Length_4583	3073	6	A	A	1	0
Locus_6557_Transcript_1/1_Confidence_1.000_Length_1648	1160	5	A	-	0	1
Locus_93_Transcript_1/1_Confidence_1.000_Length_5751	4204	4	A	A	1	0
Locus_18778_Transcript_1/1_Confidence_1.000_Length_433	68	5	G	G	1	0
Locus_1241_Transcript_1/5_Confidence_0.692_Length_3163	2844	4	T	T	1	0
Locus_1241_Transcript_1/5_Confidence_0.692_Length_3163	3054	4	C	N	1	0
Locus_1241_Transcript_1/5_Confidence_0.692_Length_3163	3087	9	T	-	0	1
Locus_6378_Transcript_1/1_Confidence_1.000_Length_2601	2395	4	T	T	1	0
Locus_426_Transcript_1/2_Confidence_1.000_Length_3638	1830	4	A	A	1	0
Locus_15566_Transcript_1/1_Confidence_1.000_Length_364	164	4	T	T	1	0
Locus_15566_Transcript_1/1_Confidence_1.000_Length_364	212	4	T	T	1	0
Locus_9315_Transcript_10/10_Confidence_0.375_Length_1580	996	5	T	T	1	0
Locus_8922_Transcript_1/1_Confidence_1.000_Length_1387	1198	4	A	A	1	0
Locus_16705_Transcript_1/1_Confidence_1.000_Length_629	395	4	A	A	1	0
Locus_13307_Transcript_1/1_Confidence_1.000_Length_454	366	5	A	A	1	0
Locus_2335_Transcript_1/1_Confidence_1.000_Length_3025	2931	4	C	C	1	0
Locus_1016_Transcript_1/1_Confidence_1.000_Length_640	330	4	T	T	1	0
Locus_493_Transcript_3/3_Confidence_0.429_Length_1257	34	4	A	AA	1	0
Locus_6018_Transcript_1/1_Confidence_1.000_Length_1709	876	6	C	-	0	1
Locus_6018_Transcript_1/1_Confidence_1.000_Length_1709	926	4	A	A	1	0
Locus_2116_Transcript_1/1_Confidence_1.000_Length_522	147	4	T	T	1	0
Locus_6370_Transcript_1/1_Confidence_1.000_Length_1577	1220	4	T	T	1	0
Locus_15118_Transcript_1/1_Confidence_1.000_Length_774	662	4	C	C	1	0
Locus_8636_Transcript_1/1_Confidence_1.000_Length_427	178	6	T	-	0	1
Locus_9890_Transcript_1/1_Confidence_1.000_Length_1829	1414	4	G	-	0	1
Locus_9890_Transcript_1/1_Confidence_1.000_Length_1829	1492	4	T	T	1	0
Locus_9890_Transcript_1/1_Confidence_1.000_Length_1829	1751	4	T	T	1	0
Locus_510_Transcript_1/5_Confidence_0.444_Length_2258	684	4	T	T	1	0
Locus_6310_Transcript_2/2_Confidence_1.000_Length_619	522	5	A	A	1	0
Locus_5777_Transcript_1/1_Confidence_1.000_Length_1236	556	4	A	AA	1	0
Locus_861_Transcript_1/1_Confidence_1.000_Length_2837	1437	4	A	A	1	0
Locus_7689_Transcript_1/2_Confidence_1.000_Length_1208	174	6	T	-	0	1
Locus_7689_Transcript_1/2_Confidence_1.000_Length_1208	867	5	T	-	0	1
Locus_8055_Transcript_1/1_Confidence_1.000_Length_2227	1205	4	A	-	0	1
Locus_1330_Transcript_1/1_Confidence_1.000_Length_3580	448	5	C	C	1	0
Locus_1012_Transcript_2/2_Confidence_1.000_Length_10024	1099	5	T	-	0	1
Locus_1012_Transcript_2/2_Confidence_1.000_Length_10024	4446	5	A	A	1	0
Locus_1012_Transcript_2/2_Confidence_1.000_Length_10024	4582	4	A	A	1	0
Locus_1012_Transcript_2/2_Confidence_1.000_Length_10024	6810	4	C	-	0	1
Locus_1012_Transcript_2/2_Confidence_1.000_Length_10024	8626	5	T	-	0	1
Locus_3231_Transcript_3/6_Confidence_0.688_Length_4093	3538	4	C	-	0	1
Locus_11_Transcript_3/4_Confidence_0.500_Length_8488	6744	4	G	G	1	0
Locus_11_Transcript_3/4_Confidence_0.500_Length_8488	8444	5	A	A	1	0
Locus_7487_Transcript_1/1_Confidence_1.000_Length_1384	56	4	T	T	1	0
Locus_8563_Transcript_2/2_Confidence_1.000_Length_1357	1205	4	T	T	1	0
Locus_9431_Transcript_1/2_Confidence_1.000_Length_766	697	5	T	T	1	0
Locus_8513_Transcript_1/1_Confidence_1.000_Length_1609	163	5	T	T	1	0
Locus_11932_Transcript_1/1_Confidence_1.000_Length_2756	2262	4	T	T	1	0
Locus_13700_Transcript_1/1_Confidence_1.000_Length_743	350	5	A	A	1	0
Locus_6875_Transcript_1/1_Confidence_1.000_Length_1348	217	12	T	T	1	0
Locus_11828_Transcript_1/1_Confidence_1.000_Length_149	93	4	T	T	1	0
Locus_9845_Transcript_1/1_Confidence_1.000_Length_1821	1819	1	C	C	1	0
Locus_522_Transcript_1/2_Confidence_1.000_Length_2187	1558	4	T	T	1	0
Locus_6092_Transcript_1/1_Confidence_1.000_Length_1273	175	4	G	G	1	0
Locus_6092_Transcript_1/1_Confidence_1.000_Length_1273	629	4	G	-	0	1
Locus_2153_Transcript_1/1_Confidence_1.000_Length_3814	1839	4	A	-	0	1
Locus_16043_Transcript_1/1_Confidence_1.000_Length_1190	17	6	T	-	0	1
Locus_5531_Transcript_1/1_Confidence_1.000_Length_1511	758	4	A	A	1	0
Locus_6383_Transcript_1/2_Confidence_1.000_Length_1544	603	6	A	A	1	0
Locus_5066_Transcript_1/1_Confidence_1.000_Length_427	255	4	G	X	1	0
Locus_6913_Transcript_2/2_Confidence_1.000_Length_1494	440	4	A	-	0	1
Locus_10247_Transcript_1/1_Confidence_1.000_Length_2517	1919	4	A	A	1	0
Locus_4312_Transcript_1/2_Confidence_1.000_Length_10121	3864	4	A	AA	1	0
Locus_4916_Transcript_1/1_Confidence_1.000_Length_8603	1026	7	T	T	1	0
Locus_4916_Transcript_1/1_Confidence_1.000_Length_8603	3117	4	A	A	1	0
Locus_4527_Transcript_2/2_Confidence_1.000_Length_3426	323	4	A	A	1	0
Locus_4527_Transcript_2/2_Confidence_1.000_Length_3426	342	4	A	A	1	0
Locus_4527_Transcript_2/2_Confidence_1.000_Length_3426	348	4	T	T	1	0
Locus_17132_Transcript_1/1_Confidence_1.000_Length_467	393	4	T	T	1	0
Locus_2187_Transcript_5/5_Confidence_0.500_Length_4366	73	4	A	-	0	1
Locus_2187_Transcript_5/5_Confidence_0.500_Length_4366	141	4	A	N	1	0
Locus_18547_Transcript_1/1_Confidence_1.000_Length_166	116	4	T	T	1	0
Locus_665_Transcript_1/1_Confidence_1.000_Length_3539	503	4	C	C	1	0
Locus_665_Transcript_1/1_Confidence_1.000_Length_3539	1132	6	C	C	1	0
Locus_3739_Transcript_2/2_Confidence_1.000_Length_1547	798	4	A	A	1	0
Locus_6646_Transcript_1/1_Confidence_1.000_Length_648	122	5	T	T	1	0
Locus_9420_Transcript_1/1_Confidence_1.000_Length_1362	1320	4	T	TT	1	0
Locus_3539_Transcript_1/3_Confidence_0.667_Length_1589	1416	4	G	G	1	0
Locus_9619_Transcript_1/1_Confidence_1.000_Length_391	150	4	T	T	1	0
Locus_328_Transcript_2/5_Confidence_0.765_Length_4556	1874	4	C	-	0	1
Locus_4761_Transcript_1/1_Confidence_1.000_Length_945	233	5	A	A	1	0
Locus_2975_Transcript_1/1_Confidence_1.000_Length_3301	1699	5	A	A	1	0
Locus_2975_Transcript_1/1_Confidence_1.000_Length_3301	1701	5	A	A	1	0
Locus_19213_Transcript_1/1_Confidence_1.000_Length_129	19	8	A	-	0	1
Locus_1023_Transcript_1/5_Confidence_0.400_Length_2114	955	4	A	A	1	0
Locus_1023_Transcript_1/5_Confidence_0.400_Length_2114	1450	4	A	A	1	0
[truncated: 2,001 more rows]
