# Supplementary material for: Molecular Changes in Opisthorchis viverrini (Southeast Asian Liver Fluke) during the Transition from the Juvenile to the Adult Stage
Source: PLoS Negl Trop Dis. 2012 Nov 29;6(11):e1916. doi: 10.1371/journal.pntd.0001916 (PMC3510066; doi:10.1371/journal.pntd.0001916)
Supplement: Table S2 — Comparative assessment of the number of unique PFAM domains per assembled transcript between the ‘old’ (i.e., 454-only) and ‘new’ (i.e., 454+ Illumina) transcriptome of Opistorchis viverrini . (XLSX) [file pntd.0001916.s002.xlsx]

## Sheet: Table S2
Table S2 Comparative assessment of the number of unique PFAM domains per assembled transcript between the 'old' (i.e., 454-only) and 'new' (i.e., 454 + Illumina) transcriptome of Opistorchis viverrini.
We identified 1654 new PFAM domain and contig combinations.
From 9919 to 11,573 , or 1654 extra contig/pfam combinations.
454	454/Illumina	New
9919	11573	1654	contig/pfam combinations
How many unique PFAM domains?
We idenitfied an additional 322 PFAM domains
Unique PFAM codes identified in the 454 dataset
2541
Unique PFAM codes identified in the 454/Illumina dataset
2863
454	454/Illumina	New
2541	2863	322	Unique PFAM codes
How many sequences were annotated with at least one PFAM domain?
We identified an additional 350 transcripts in the 454/Illumina dataset
Unique transcripts identified in the 454 dataset
8701
Unique transcripts identified in the 454/Illumina dataset
9051
454	454/Illumina	New
8701	9051	350	Transcripts
Unique PFAM domains	454/Illumina	454
1	7172	7699
2	1424	833
3	344	136
4	67	23
5	29	7
6	6	2
7	3	1
8	3
9	3
