# Supplementary material for: Molecular Changes in Opisthorchis viverrini (Southeast Asian Liver Fluke) during the Transition from the Juvenile to the Adult Stage
Source: PLoS Negl Trop Dis. 2012 Nov 29;6(11):e1916. doi: 10.1371/journal.pntd.0001916 (PMC3510066; doi:10.1371/journal.pntd.0001916)
Supplement: Table S3 — Information on the annotation of each transcript assembled using the combined 454 and Illumina data and assessment of their relative levels of transcription in the juvenile and adult stages of Opistorchis viverrini . (XLSX) [file pntd.0001916.s003.xlsx]

## Sheet: Table S3
						Table S3 Information on the annotation of each transcript assembled using the combined 454 and Illumina data and assessment of their relative levels of transcription in the juvenile and adult stages of Opistorchis viverrini.
	DEG										NR database				UniProt				InterProScan	PFAM domain	KOBAS	KS-Sarfari				MEROPS				GPCRs				TCDB				ES product
#Contig	Length	x:Adult (reads per contig)	y:Juvenile (reads per contig)	Adult (total reads)	Juvenile (total reads)	p(y|x)	RPKM_x	RPKM_y	RPKM_log2ratio	FDR	BLAST hit	BLAST length	% ID	E-value	BLAST hit	BLAST length	% ID	E-value	-	-	-	BLAST hit	BLAST length	% ID	E-value	BLAST hit	BLAST length	% ID	E-value	BLAST hit	BLAST length	% ID	E-value	BLAST hit	BLAST length	% ID	E-value	-
Locus_3630_Transcript_1/1_Confidence_1.000_Length_717	717	1425	1.0001	7581536	7581536	0	262.143	0.183978	10.4766	0	gb|AAY43180.1| venom allergen-like protein 1 [Schistosoma mansoni]	177	32.2034	4e-15	PI16_MOUSE; RecName: Full=Peptidase inhibitor 16;; ; AltName: Full=Cysteine-rich protease inhibitor;; Flags: Precursor;	178	30.3371	1e-12	IPR014044	PF00188	-	-	-	-	-	-	-	-	-	-	-	-	-	gnl|TC-DB|Q8JI39 8.B.9.1.1 Triflin - Trimeresurus flavoviridis (Habu) (Protobothrops flavoviridis)	131	26.7123	4e-08	Putative_ES
Locus_4344_Transcript_1/1_Confidence_1.000_Length_690	690	921	1.0001	7581536	7581536	1.30067e-275	176.057	0.191178	9.84691	1.27993e-277	ref|XP_002571657.1| venom allergen-like (VAL) 19 protein [Schistosoma mansoni] emb|CAZ27887.1| venom allergen-like (VAL) 19 protein [Schistosoma mansoni]	184	26.087	6e-14	GPRL1_HUMAN; RecName: Full=GLIPR1-like protein 1;; Flags: Precursor;	199	23.6181	7e-07	IPR014044	PF00188	-	-	-	-	-	-	-	-	-	-	-	-	-	-	-	-	-	Putative_ES
Locus_2668_Transcript_1/1_Confidence_1.000_Length_794	794	622	1.0001	7581536	7581536	8.95111e-186	103.327	0.166137	9.28063	1.19363e-187	ref|XP_002582199.1| venom allergen-like (VAL) 28 protein [Schistosoma mansoni] emb|CAY17834.1| venom allergen-like (VAL) 28 protein [Schistosoma mansoni]	152	56.5789	1e-46	GPRL1_BOVIN; RecName: Full=GLIPR1-like protein 1;; Flags: Precursor;	161	40.3727	1e-27	IPR018244	PF00188	-	-	-	-	-	-	-	-	-	-	-	-	-	gnl|TC-DB|Q7T1K6 8.B.9.1.2 Natrin-1 OS=Naja atra PE=1 SV=1	159	30.814	4e-15	Putative_ES
Locus_4477_Transcript_2/2_Confidence_1.000_Length_596	596	521	1.0001	7581536	7581536	1.90143e-155	115.301	0.22133	9.025	2.8945e-157	-	-	-	-	-	-	-	-	-	-	-	-	-	-	-	-	-	-	-	-	-	-	-	-	-	-	-	-
Locus_3677_Transcript_1/1_Confidence_1.000_Length_347	347	517	1.0001	7581536	7581536	3.01898e-154	196.519	0.380152	9.01388	4.64421e-156	-	-	-	-	-	-	-	-	-	-	-	-	-	-	-	-	-	-	-	-	-	-	-	-	-	-	-	-
Locus_4477_Transcript_1/2_Confidence_1.000_Length_596	596	446	1.0001	7581536	7581536	6.15122e-133	98.7032	0.22133	8.80076	1.07968e-134	-	-	-	-	-	-	-	-	-	-	-	-	-	-	-	-	-	-	-	-	-	-	-	-	-	-	-	-
Locus_5491_Transcript_1/1_Confidence_1.000_Length_321	321	407	1.0001	7581536	7581536	3.0866e-121	167.237	0.410943	8.66874	5.88879e-123	-	-	-	-	-	-	-	-	-	-	-	-	-	-	-	-	-	-	-	-	-	-	-	-	-	-	-	-
Locus_4619_Transcript_1/1_Confidence_1.000_Length_290	290	386	1.0001	7581536	7581536	6.13986e-115	175.563	0.454871	8.59231	1.22319e-116	-	-	-	-	-	-	-	-	-	-	-	-	-	-	-	-	-	-	-	-	-	-	-	-	-	-	-	-
Locus_3201_Transcript_1/1_Confidence_1.000_Length_301	301	349	1.0001	7581536	7581536	7.63169e-104	152.933	0.438248	8.44694	1.66446e-105	-	-	-	-	-	-	-	-	-	-	-	-	-	-	-	-	-	-	-	-	-	-	-	-	-	-	-	-
Locus_10597_Transcript_1/1_Confidence_1.000_Length_370	370	568	2	7581536	7581536	2.09811e-167	202.483	0.71297	8.14975	3.06748e-169	-	-	-	-	-	-	-	-	-	-	-	-	-	-	-	-	-	-	-	-	-	-	-	-	-	-	-	-
Locus_12606_Transcript_1/1_Confidence_1.000_Length_530	530	273	1.0001	7581536	7581536	4.51411e-81	67.9406	0.248892	8.09261	1.28006e-82	-	-	-	-	-	-	-	-	-	-	-	-	-	-	-	-	-	-	-	-	-	-	-	-	-	-	-	-
Locus_7767_Transcript_1/1_Confidence_1.000_Length_286	286	269	1.0001	7581536	7581536	7.11713e-80	124.059	0.461233	8.07132	2.04678e-81	-	-	-	-	-	-	-	-	-	-	-	-	-	-	-	-	-	-	-	-	-	-	-	-	-	-	-	-
Locus_1892_Transcript_1/1_Confidence_1.000_Length_417	417	265	1.0001	7581536	7581536	1.12187e-78	83.821	0.316337	8.0497	3.28941e-80	-	-	-	-	-	-	-	-	-	-	-	-	-	-	-	-	-	-	-	-	-	-	-	-	-	-	-	-
Locus_4495_Transcript_1/1_Confidence_1.000_Length_837	837	261	1.0001	7581536	7581536	1.76799e-77	41.1299	0.157602	8.02776	5.27622e-79	sp|P35785.1|VA5_VESPE RecName: Full=Venom allergen 5; AltName: Full=Antigen 5; Short=Ag5; AltName: Full=Allergen Ves p V; AltName: Allergen=Ves p 5	188	26.0638	9e-06	VA5_VESMG; RecName: Full=Venom allergen 5;; AltName: Full=Antigen 5;;	171	25.731	5e-07	IPR014044	PF00188	-	-	-	-	-	-	-	-	-	-	-	-	-	-	-	-	-	-
Locus_4990_Transcript_1/2_Confidence_1.000_Length_778	778	230	1.0001	7581536	7581536	3.34602e-68	38.9934	0.169553	7.84535	1.1531e-69	-	-	-	-	-	-	-	-	-	-	-	-	-	-	-	-	-	-	-	-	-	-	-	-	-	-	-	-
Locus_585_Transcript_1/2_Confidence_1.000_Length_1116	1116	223	1.0001	7581536	7581536	4.1549e-66	26.3562	0.118201	7.80076	1.46858e-67	-	-	-	-	-	-	-	-	-	-	-	-	-	-	-	-	-	-	-	-	-	-	-	-	-	-	-	-
Locus_4993_Transcript_1/1_Confidence_1.000_Length_935	935	218	1.0001	7581536	7581536	1.29989e-64	30.753	0.141083	7.76804	4.71984e-66	-	-	-	-	-	-	-	-	-	-	-	-	-	-	-	-	-	-	-	-	-	-	-	-	-	-	-	-
Locus_5340_Transcript_1/1_Confidence_1.000_Length_211	211	211	1.0001	7581536	7581536	1.61067e-62	131.899	0.625178	7.72095	6.04235e-64	-	-	-	-	-	-	-	-	-	-	-	-	-	-	-	MER170928 - subfamily S8A non-peptidase homologues (Toxoplasma gondii) [S08.UNA]#S08A#	50	57.5758	5e-06	P29974||Cyclic Nucleotide-Regulated Channels||Positively charged ions||CNGA1||"CNCG, CNCG1, CNG1, RCNC1, RCNCa, RCNC&alpha;"||CNGA1||"CNCG1, CNCG"||2148||4p12||NM_000087||NP_000078||P29973||1259||C nga1||"Cncg, HCN"||621815||14p11||NM_053497||NP_445949||Q62927||85259 ||Cnga1||Cncg||MGI:88436||5 C3.2||NM_007723||NP_031749||P29974||12788	58	44.8276	3e-07	gnl|TC-DB|Q9H307 3.A.18.1.1 Pinin - Homo sapiens (Human).	57	61.4035	1e-08	-
Locus_585_Transcript_2/2_Confidence_1.000_Length_1116	1116	209	1.0001	7581536	7581536	6.38189e-62	24.7016	0.118201	7.70721	2.41464e-63	-	-	-	-	-	-	-	-	-	-	-	-	-	-	-	-	-	-	-	-	-	-	-	-	-	-	-	-
Locus_9477_Transcript_1/1_Confidence_1.000_Length_507	507	202	1.0001	7581536	7581536	7.89318e-60	52.5516	0.260183	7.65807	3.0879e-61	-	-	-	-	-	-	-	-	-	-	-	-	-	-	-	-	-	-	-	-	-	-	-	-	-	-	-	-
Locus_8378_Transcript_1/1_Confidence_1.000_Length_345	345	185	1.0001	7581536	7581536	9.48326e-55	70.7287	0.382355	7.53124	3.99183e-56	-	-	-	-	-	-	-	-	-	-	-	-	-	-	-	-	-	-	-	-	-	-	-	-	-	-	-	-
Locus_5710_Transcript_1/2_Confidence_1.000_Length_805	805	178	1.0001	7581536	7581536	1.16769e-52	29.1653	0.163867	7.47559	5.03716e-54	-	-	-	-	-	-	-	-	-	-	-	-	-	-	-	-	-	-	-	-	-	-	-	-	-	-	-	-
Locus_5835_Transcript_1/1_Confidence_1.000_Length_1044	1044	341	2	7581536	7581536	1.6367e-99	43.0821	0.252681	7.41363	3.70111e-101	-	-	-	-	-	-	-	-	-	-	-	-	-	-	-	-	-	-	-	-	-	-	-	-	-	-	-	-
Locus_6413_Transcript_1/1_Confidence_1.000_Length_677	677	169	1.0001	7581536	7581536	5.68028e-50	32.9261	0.194849	7.40074	2.55985e-51	-	-	-	-	-	-	-	-	-	-	-	-	-	-	-	-	-	-	-	-	-	-	-	-	-	-	-	-
Locus_6649_Transcript_1/1_Confidence_1.000_Length_524	524	154	1.0001	7581536	7581536	1.6964e-45	38.7643	0.251742	7.26664	8.2309e-47	-	-	-	-	-	-	-	-	-	-	-	-	-	-	-	-	-	-	-	-	-	-	-	-	-	-	-	-
Locus_3241_Transcript_1/1_Confidence_1.000_Length_864	864	767	5	7581536	7581536	4.54027e-221	117.091	0.763307	7.26115	5.34322e-223	-	-	-	-	-	-	-	-	-	-	-	-	-	-	-	-	-	-	-	-	-	-	-	-	-	-	-	-
Locus_9206_Transcript_1/1_Confidence_1.000_Length_414	414	150	1.0001	7581536	7581536	2.64522e-44	47.7896	0.318629	7.22867	1.31215e-45	-	-	-	-	-	-	-	-	-	-	-	-	-	-	-	-	-	-	-	-	-	-	-	-	-	-	-	-
Locus_5754_Transcript_1/1_Confidence_1.000_Length_256	256	148	1.0001	7581536	7581536	1.04407e-43	76.2543	0.515284	7.20931	5.23777e-45	-	-	-	-	-	-	-	-	-	-	-	-	-	-	-	-	-	-	-	-	-	-	-	-	-	-	-	-
Locus_9091_Transcript_1/1_Confidence_1.000_Length_336	336	148	1.0001	7581536	7581536	1.04407e-43	58.0985	0.392597	7.20931	5.24196e-45	ref|ZP_01620559.1| glucose-inhibited division protein B [Lyngbya sp. PCC 8106] gb|EAW37534.1| glucose-inhibited division protein B [Lyngbya sp. PCC 8106]	113	40.708	3e-16	AMBP_HUMAN; RecName: Full=Protein AMBP;; Contains:; RecName: Full=Alpha-1-microglobulin;; ; AltName: Full=Alpha-1 microglycoprotein;; AltName: Full=Complex-forming glycoprotein heterogeneous in charge;; Contains:; RecName: Full=Inter-alpha-trypsin inhibitor light chain;; ; AltName: Full=Bikunin;; AltName: Full=EDC1;; AltName: Full=HI-30;; AltName: Full=Uronic-acid-rich protein;; Contains:; RecNam…	111	36.036	2e-12	IPR002223	PF00014	-	-	-	-	-	MER123003 - family I2 unassigned peptidase inhibitor homologues (Lyngbya sp. PCC 8106) [I02.UNW]#I02#	38	50	2e-06	-	-	-	-	gnl|TC-DB|Q9TWF8 8.B.13.1.1 Kunitz-type proteinase inhibitor kalicludin-3 OS=Anemonia sulcata PE=1 SV=1	51	43.1373	4e-06	-
Locus_9375_Transcript_1/1_Confidence_1.000_Length_656	656	142	1.0001	7581536	7581536	6.4105e-42	28.5514	0.201086	7.1496	3.32923e-43	ref|YP_003125181.1| Chitinase [Chitinophaga pinensis DSM 2588] gb|ACU62980.1| Chitinase [Chitinophaga pinensis DSM 2588]	190	34.2105	1e-18	CHI5_ORYSJ; RecName: Full=Chitinase 5;; ; AltName: Full=Class IV chitinase a;; ; AltName: Full=Pathogenesis related (PR)-3 chitinase 5;; Flags: Precursor;	125	37.6	3e-14	IPR000726	PF00182	K01183	-	-	-	-	-	-	-	-	-	-	-	-	-	-	-	-	-
Locus_8209_Transcript_1/1_Confidence_1.000_Length_280	280	138	1.0001	7581536	7581536	9.9737e-41	65.0076	0.471116	7.10838	5.31594e-42	-	-	-	-	-	-	-	-	-	-	-	-	-	-	-	-	-	-	-	-	-	-	-	-	-	-	-	-
Locus_9979_Transcript_1/1_Confidence_1.000_Length_402	402	133	1.0001	7581536	7581536	3.07677e-39	43.6384	0.328141	7.05514	1.70293e-40	-	-	-	-	-	-	-	-	-	-	-	-	-	-	-	-	-	-	-	-	-	-	-	-	-	-	-	-
Locus_10409_Transcript_1/1_Confidence_1.000_Length_399	399	132	1.0001	7581536	7581536	6.10761e-39	43.6359	0.330608	7.04425	3.40007e-40	ref|ZP_01620559.1| glucose-inhibited division protein B [Lyngbya sp. PCC 8106] gb|EAW37534.1| glucose-inhibited division protein B [Lyngbya sp. PCC 8106]	82	40.2439	1e-09	PCPI_SABMA; RecName: Full=Carboxypeptidase inhibitor SmCI;	84	38.0952	9e-07	IPR002223	PF00014	-	-	-	-	-	-	-	-	-	-	-	-	-	-	-	-	-	-
Locus_6249_Transcript_1/1_Confidence_1.000_Length_255	255	132	1.0001	7581536	7581536	6.10761e-39	68.2773	0.517304	7.04425	3.40252e-40	-	-	-	-	-	-	-	-	-	-	-	-	-	-	-	-	-	-	-	-	-	-	-	-	-	-	-	-
Locus_6701_Transcript_1/1_Confidence_1.000_Length_186	186	126	1.0001	7581536	7581536	3.73251e-37	89.3512	0.709207	6.97714	2.15882e-38	-	-	-	-	-	-	-	-	-	-	-	-	-	-	-	-	-	-	-	-	-	-	-	-	-	-	-	-
Locus_7039_Transcript_1/1_Confidence_1.000_Length_746	746	118	1.0001	7581536	7581536	8.95327e-35	20.8634	0.176827	6.8825	5.46611e-36	ref|XP_002592992.1| hypothetical protein BRAFLDRAFT_117779 [Branchiostoma floridae] gb|EEN49003.1| hypothetical protein BRAFLDRAFT_117779 [Branchiostoma floridae]	229	30.5677	3e-24	PCOC2_MOUSE; RecName: Full=Procollagen C-endopeptidase enhancer 2;; AltName: Full=Procollagen COOH-terminal proteinase enhancer 2;; ; ; Flags: Precursor;	237	32.0675	2e-22	IPR000859	PF00431	-	-	-	-	-	-	-	-	-	Q6F3F9||Class B Orphans||||GPR126||"FLJ14937, DREG, OTTHUMP00000040178, PS1TP2, VIGR, HBV PreS1-transactivated protein 2"||GPR126||||13841||6q24.1||NM_020455||NP_065188||||572 11||Gpr126||"Gpr126_predicted, LOC308376"||1308551||1p13||||||||308376||Gpr126||"119000 4A11Rik, AI449247, AW045736, Gm222"||MGI:1916151||10 A2||NM_001002268||NP_001002268||Q6F3F9||215798	107	31.0345	1e-07	-	-	-	-	-
Locus_5388_Transcript_1/1_Confidence_1.000_Length_512	512	116	1.0001	7581536	7581536	3.52111e-34	29.8835	0.257642	6.85784	2.18081e-35	-	-	-	-	-	-	-	-	IPR013326	-	-	-	-	-	-	-	-	-	-	-	-	-	-	-	-	-	-	-
Locus_13278_Transcript_1/1_Confidence_1.000_Length_368	368	109	1.0001	7581536	7581536	4.23735e-32	39.068	0.358458	6.76804	2.75886e-33	-	-	-	-	-	-	-	-	-	-	-	-	-	-	-	-	-	-	-	-	-	-	-	-	-	-	-	-
Locus_12555_Transcript_1/1_Confidence_1.000_Length_544	544	649	6	7581536	7581536	3.5848e-184	157.358	1.45477	6.75711	4.8091e-186	-	-	-	-	-	-	-	-	-	-	-	-	-	-	-	-	-	-	-	-	-	-	-	-	-	-	-	-
Locus_13341_Transcript_1/1_Confidence_1.000_Length_452	452	108	1.0001	7581536	7581536	8.39765e-32	31.5158	0.291842	6.75474	5.54177e-33	-	-	-	-	-	-	-	-	-	-	-	-	-	-	-	-	-	-	-	-	-	-	-	-	-	-	-	-
Locus_298_Transcript_1/1_Confidence_1.000_Length_423	423	107	1.0001	7581536	7581536	1.66412e-31	33.3646	0.31185	6.74132	1.10821e-32	gb|EFA05576.1| hypothetical protein TcasGA2_TC015765 [Tribolium castaneum]	95	38.9474	7e-15	DYL1_SCHMA; RecName: Full=Dynein light chain;	88	42.0455	5e-16	-	-	K10418	-	-	-	-	-	-	-	-	-	-	-	-	-	-	-	-	-
Locus_52_Transcript_1/1_Confidence_1.000_Length_167	167	106	1.0001	7581536	7581536	3.29742e-31	83.7206	0.789896	6.72778	2.22238e-32	gb|AAX31058.1| SJCHGC09767 protein [Schistosoma japonicum] emb|CAX69441.1| Calcium-binding EF-hand,domain-containing protein [Schistosoma japonicum] emb|CAX69867.1| Calcium-binding EF-hand,domain-containing protein [Schistosoma japonicum] emb|CAX69868.1| Calcium-binding EF-hand,domain-containing protein [Schistosoma japonicum]	53	49.0566	1e-07	CABP_SCHMA; RecName: Full=Calcium-binding protein;;	54	38.8889	3e-06	IPR018249	PF00036	-	-	-	-	-	-	-	-	-	-	-	-	-	-	-	-	-	-
Locus_2644_Transcript_1/1_Confidence_1.000_Length_582	582	731	7	7581536	7581536	7.95065e-207	165.667	1.58642	6.70637	9.8996e-209	-	-	-	-	-	-	-	-	-	-	-	-	-	-	-	-	-	-	-	-	-	-	-	-	-	-	-	-
Locus_2817_Transcript_1/2_Confidence_1.000_Length_420	420	100	1.0001	7581536	7581536	1.992e-29	31.4046	0.314078	6.64371	1.40417e-30	-	-	-	-	-	-	-	-	-	-	-	-	-	-	-	-	-	-	-	-	-	-	-	-	-	-	-	-
Locus_8943_Transcript_1/1_Confidence_1.000_Length_569	569	95	1.0001	7581536	7581536	6.0588e-28	22.0219	0.231832	6.56971	4.48989e-29	emb|CAX75129.1| hypothetical protein [Schistosoma japonicum]	112	33.0357	2e-08	-	-	-	-	-	-	-	-	-	-	-	-	-	-	-	-	-	-	-	-	-	-	-	-
Locus_12294_Transcript_1/1_Confidence_1.000_Length_131	131	85	1.0001	7581536	7581536	5.55788e-25	85.5836	1.00697	6.40925	4.5473e-26	-	-	-	-	-	-	-	-	-	-	-	-	-	-	-	-	-	-	-	-	-	-	-	-	-	-	-	-
Locus_1615_Transcript_1/1_Confidence_1.000_Length_788	788	486	6	7581536	7581536	7.47102e-136	81.3491	1.00431	6.33985	1.28133e-137	-	-	-	-	-	-	-	-	IPR013326	-	-	-	-	-	-	-	-	-	-	-	-	-	-	-	-	-	-	-
Locus_3690_Transcript_1/1_Confidence_1.000_Length_509	509	81	1.0001	7581536	7581536	8.47896e-24	20.9899	0.25916	6.33971	7.20969e-25	-	-	-	-	-	-	-	-	-	-	-	-	-	-	-	-	-	-	-	-	-	-	-	-	-	-	-	-
Locus_2224_Transcript_1/1_Confidence_1.000_Length_1467	1467	961	12	7581536	7581536	8.7948e-267	86.4044	1.07893	6.32343	8.97248e-269	emb|CAX83704.1| Gag-Pol polyprotein [Schistosoma japonicum]	215	26.0465	4e-09	-	-	-	-	-	-	-	-	-	-	-	-	-	-	-	-	-	-	-	-	-	-	-	-
Locus_14004_Transcript_1/1_Confidence_1.000_Length_342	342	79	1.0001	7581536	7581536	3.30885e-23	30.468	0.385709	6.30364	2.85606e-24	-	-	-	-	-	-	-	-	-	-	-	-	-	-	-	-	-	-	-	-	-	-	-	-	-	-	-	-
Locus_6003_Transcript_1/1_Confidence_1.000_Length_320	320	74	1.0001	7581536	7581536	9.9265e-22	30.5017	0.412227	6.20931	9.0346e-23	ref|XP_002601092.1| hypothetical protein BRAFLDRAFT_214505 [Branchiostoma floridae] gb|EEN57104.1| hypothetical protein BRAFLDRAFT_214505 [Branchiostoma floridae]	113	35.3982	8e-11	VA5_POLEX; RecName: Full=Venom allergen 5;; AltName: Full=Allergen Pol e V;; AltName: Full=Antigen 5;; ; AltName: Allergen=Pol e 5;; Flags: Precursor;	106	37.7358	2e-11	IPR018244	PF00188	-	-	-	-	-	-	-	-	-	-	-	-	-	gnl|TC-DB|Q7T1K6 8.B.9.1.2 Natrin-1 OS=Naja atra PE=1 SV=1	79	33.7209	1e-09	-
Locus_7893_Transcript_1/1_Confidence_1.000_Length_172	172	71	1.0001	7581536	7581536	7.6211e-21	54.4468	0.766934	6.1496	7.17205e-22	-	-	-	-	-	-	-	-	-	-	-	-	-	-	-	MER069042 - ubiquitin-specific peptidase 11 (Monodelphis domestica) [C19.014]#C19#	47	50	3e-06	-	-	-	-	gnl|TC-DB|P21817 1.A.3.1.2 Ryanodine receptor 1 - Homo sapiens (Human).	52	46.1538	3e-07	-
Locus_3313_Transcript_1/1_Confidence_1.000_Length_316	316	68	1.0001	7581536	7581536	5.84467e-20	28.3834	0.417445	6.08732	5.70687e-21	ref|XP_779944.1| PREDICTED: hypothetical protein isoform 1 [Strongylocentrotus purpuratus] ref|XP_801821.1| PREDICTED: hypothetical protein isoform 2 [Strongylocentrotus purpuratus] ref|XP_001178882.1| PREDICTED: hypothetical protein isoform 1 [Strongylocentrotus purpuratus] ref|XP_001178947.1| PREDICTED: hypothetical protein isoform 2 [Strongylocentrotus purpuratus]	89	76.4045	1e-36	DYL2_RAT; RecName: Full=Dynein light chain 2, cytoplasmic;; AltName: Full=Dynein light chain LC8-type 2;	89	76.4045	5e-37	IPR019763	PF01221	K10418	-	-	-	-	-	-	-	-	-	-	-	-	-	-	-	-	-
Locus_17251_Transcript_1/1_Confidence_1.000_Length_126	126	66	1.0001	7581536	7581536	2.2701e-19	69.0902	1.04693	6.04425	2.2722e-20	-	-	-	-	-	-	-	-	-	-	-	-	-	-	-	-	-	-	-	-	-	-	-	-	-	-	-	-
Locus_3925_Transcript_1/1_Confidence_1.000_Length_396	396	66	1.0001	7581536	7581536	2.2694e-19	21.9832	0.333113	6.04425	2.27058e-20	gb|AAW25606.1| SJCHGC01836 protein [Schistosoma japonicum]	108	49.0741	1e-28	-	-	-	-	IPR016187	PF00059	-	-	-	-	-	MER159641 - pro-eosinophil major basic protein (Equus caballus) [I63.001]#I63#	104	28.4483	3e-06	-	-	-	-	-	-	-	-	-
Locus_7106_Transcript_1/1_Confidence_1.000_Length_253	253	65	1.0001	7581536	7581536	4.47105e-19	33.8872	0.521394	6.02222	4.52366e-20	-	-	-	-	-	-	-	-	-	-	-	-	-	-	-	-	-	-	-	-	-	-	-	-	-	-	-	-
Locus_6816_Transcript_1/1_Confidence_1.000_Length_280	280	64	1.0001	7581536	7581536	8.80931e-19	30.1484	0.471116	5.99986	9.02975e-20	gb|AAM18465.1|AF461711_1 proline rich antigen 2 [Clonorchis sinensis]	25	96	2e-06	-	-	-	-	-	-	-	-	-	-	-	-	-	-	-	-	-	-	-	-	-	-	-	-
Locus_8133_Transcript_1/1_Confidence_1.000_Length_109	109	64	1.0001	7581536	7581536	8.80931e-19	77.4455	1.21021	5.99986	9.03328e-20	-	-	-	-	-	-	-	-	-	-	-	-	-	-	-	-	-	-	-	-	-	-	-	gnl|TC-DB|Q25771 2.A.85.4.1 ASPARAGINE-RICH ANTIGEN (CLONE 25C4) (FRAGMENT) - Plasmodium falciparum.	32	46.875	2e-06	-
Locus_1906_Transcript_1/1_Confidence_1.000_Length_450	450	63	1.0001	7581536	7581536	1.73475e-18	18.4659	0.293139	5.97714	1.80812e-19	-	-	-	-	-	-	-	-	-	-	-	-	-	-	-	-	-	-	-	-	-	-	-	-	-	-	-	-
Locus_2817_Transcript_2/2_Confidence_1.000_Length_436	436	63	1.0001	7581536	7581536	1.73475e-18	19.0589	0.302552	5.97714	1.80952e-19	-	-	-	-	-	-	-	-	-	-	-	-	-	-	-	-	-	-	-	-	-	-	-	-	-	-	-	-
Locus_8843_Transcript_1/1_Confidence_1.000_Length_148	148	62	1.0001	7581536	7581536	3.41529e-18	55.2552	0.891301	5.95405	3.61461e-19	-	-	-	-	-	-	-	-	-	-	-	-	-	-	-	-	-	-	-	-	-	-	-	-	-	-	-	-
Locus_13488_Transcript_1/1_Confidence_1.000_Length_202	202	61	1.0001	7581536	7581536	6.72215e-18	39.831	0.653033	5.93059	7.19816e-19	emb|CAC82582.1| boophilin [Boophilus microplus]	57	45.614	3e-08	IVBI5_DABRR; RecName: Full=Kunitz protease inhibitor 5;; AltName: Full=Kunitz protease inhibitor V;; Flags: Precursor;	54	44.4444	1e-08	IPR020901	PF00014	K03909	-	-	-	-	MER136434 - family I2 unassigned peptidase inhibitor homologues (Branchiostoma floridae) [I02.UNW]#I02#	44	61.3636	1e-11	-	-	-	-	gnl|TC-DB|Q9TWF8 8.B.13.1.1 Kunitz-type proteinase inhibitor kalicludin-3 OS=Anemonia sulcata PE=1 SV=1	52	53.8462	8e-14	-
Locus_11494_Transcript_1/1_Confidence_1.000_Length_393	393	57	1.0001	7581536	7581536	1.00615e-16	19.1304	0.335655	5.83275	1.13114e-17	-	-	-	-	-	-	-	-	-	-	-	-	-	-	-	-	-	-	-	-	-	-	-	-	-	-	-	-
Locus_3049_Transcript_1/1_Confidence_1.000_Length_572	572	222	4	7581536	7581536	4.90708e-61	51.1917	0.922373	5.79442	1.88423e-62	-	-	-	-	-	-	-	-	-	-	-	-	-	-	-	-	-	-	-	-	-	-	-	-	-	-	-	-
Locus_9314_Transcript_1/1_Confidence_1.000_Length_303	303	159	3	7581536	7581536	5.94867e-44	69.2145	1.30593	5.72792	2.97231e-45	-	-	-	-	-	-	-	-	-	-	-	-	-	-	-	-	-	-	-	-	-	-	-	-	-	-	-	-
Locus_7899_Transcript_2/4_Confidence_0.375_Length_519	519	105	2	7581536	7581536	1.74751e-29	26.6848	0.508283	5.71425	1.22902e-30	-	-	-	-	-	-	-	-	-	-	-	-	-	-	-	-	-	-	-	-	-	-	-	-	-	-	-	-
Locus_10570_Transcript_1/1_Confidence_1.000_Length_290	290	52	1.0001	7581536	7581536	2.94124e-15	23.6509	0.454871	5.7003	3.5311e-16	-	-	-	-	-	-	-	-	-	-	-	-	-	-	-	-	-	-	-	-	-	-	-	-	-	-	-	-
Locus_12805_Transcript_1/1_Confidence_1.000_Length_272	272	50	1.0001	7581536	7581536	1.13242e-14	24.2462	0.484973	5.64371	1.39682e-15	-	-	-	-	-	-	-	-	-	-	-	-	-	-	-	-	-	-	-	-	-	-	-	-	-	-	-	-
Locus_9740_Transcript_1/1_Confidence_1.000_Length_132	132	50	1.0001	7581536	7581536	1.1321e-14	49.9619	0.999338	5.64371	1.39552e-15	-	-	-	-	-	-	-	-	-	-	-	-	-	-	-	-	-	-	-	-	-	-	-	-	-	-	-	-
Locus_5888_Transcript_1/1_Confidence_1.000_Length_135	135	48	1.0001	7581536	7581536	4.35204e-14	46.8976	0.97713	5.58482	5.55694e-15	-	-	-	-	-	-	-	-	-	-	-	-	-	-	-	-	-	-	-	-	-	-	-	-	-	-	-	-
Locus_5968_Transcript_1/1_Confidence_1.000_Length_329	329	47	1.0001	7581536	7581536	8.52642e-14	18.8428	0.40095	5.55444	1.11097e-14	-	-	-	-	-	-	-	-	-	-	-	-	-	-	-	-	-	-	-	-	-	-	-	-	-	-	-	-
Locus_8014_Transcript_1/1_Confidence_1.000_Length_148	148	47	1.0001	7581536	7581536	8.52642e-14	41.887	0.891301	5.55444	1.11131e-14	-	-	-	-	-	-	-	-	-	-	-	-	-	-	-	-	-	-	-	-	-	-	-	-	-	-	-	-
Locus_4990_Transcript_2/2_Confidence_1.000_Length_822	822	275	6	7581536	7581536	8.33894e-74	44.1269	0.962769	5.51833	2.61251e-75	-	-	-	-	-	-	-	-	-	-	-	-	-	-	-	-	-	-	-	-	-	-	-	-	-	-	-	-
Locus_834_Transcript_1/1_Confidence_1.000_Length_212	212	44	1.0001	7581536	7581536	6.39477e-13	27.3753	0.622229	5.45929	8.78167e-14	-	-	-	-	-	-	-	-	IPR014044	-	-	-	-	-	-	-	-	-	-	-	-	-	-	-	-	-	-	-
Locus_5710_Transcript_2/2_Confidence_1.000_Length_808	808	130	3	7581536	7581536	1.76005e-35	21.2214	0.489725	5.43741	1.05545e-36	-	-	-	-	-	-	-	-	-	-	-	-	-	-	-	-	-	-	-	-	-	-	-	-	-	-	-	-
Locus_7330_Transcript_1/1_Confidence_1.000_Length_241	241	43	1.0001	7581536	7581536	1.25053e-12	23.5339	0.547355	5.42612	1.74292e-13	-	-	-	-	-	-	-	-	-	-	-	-	-	-	-	-	-	-	-	-	-	-	-	-	-	-	-	-
Locus_5729_Transcript_1/1_Confidence_1.000_Length_682	682	662	16	7581536	7581536	3.17855e-173	128.031	3.09441	5.37069	4.53222e-175	emb|CAX69522.1| hypothetical protein [Schistosoma japonicum]	111	41.4414	4e-18	-	-	-	-	-	-	-	-	-	-	-	-	-	-	-	-	-	-	-	-	-	-	-	-
Locus_837_Transcript_1/2_Confidence_0.609_Length_442	442	3640	89	7581536	7581536	0	1086.23	26.5589	5.35399	0	gb|AAK38173.1|AF104915_1 protein serine/threonine kinase-1 [Plasmodium falciparum]	58	56.8966	4e-08	-	-	-	-	-	-	-	-	-	-	-	-	-	-	-	-	-	-	-	-	-	-	-	-
Locus_13645_Transcript_1/1_Confidence_1.000_Length_127	127	40	1.0001	7581536	7581536	9.32207e-12	41.5431	1.03868	5.32178	1.36853e-12	gb|AAM18464.1|AF461710_1 myoglobin [Clonorchis sinensis] gb|AAN28366.1| 17 kDa myoglobin [Clonorchis sinensis]	35	100	2e-11	-	-	-	-	-	-	-	-	-	-	-	-	-	-	-	-	-	-	-	-	-	-	-	-
Locus_2862_Transcript_1/1_Confidence_1.000_Length_1567	1567	3354	88	7581536	7581536	0	282.317	7.40724	5.25224	0	emb|CAX72946.1| tubulin, alpha 1 [Schistosoma japonicum]	431	94.1995	0	TBA3_RAT; RecName: Full=Tubulin alpha-3 chain;; AltName: Full=Alpha-tubulin 3;	431	93.7355	0	IPR023123	PF03953	K07374	-	-	-	-	-	-	-	-	-	-	-	-	-	-	-	-	-
Locus_3436_Transcript_1/1_Confidence_1.000_Length_305	305	38	1.0001	7581536	7581536	3.54601e-11	16.4334	0.4325	5.24778	5.4165e-12	ref|XP_002569992.1| protein tyrosine phosphatase [Schistosoma mansoni] emb|CAY17570.1| protein tyrosine phosphatase, putative [Schistosoma mansoni]	100	43	3e-20	PTPRJ_CHICK; RecName: Full=Receptor-type tyrosine-protein phosphatase eta;; ; ; ; AltName: Full=HPTP eta;; AltName: Full=Protein-tyrosine phosphatase receptor type J;; ; AltName: Full=Supporting-cell antigen;; Flags: Precursor;	86	47.6744	4e-14	IPR000242	PF00102	K05698	-	-	-	-	-	-	-	-	-	-	-	-	-	-	-	-	-
Locus_4409_Transcript_1/1_Confidence_1.000_Length_229	229	38	1.0001	7581536	7581536	3.54692e-11	21.8872	0.576037	5.24778	5.42217e-12	-	-	-	-	-	-	-	-	-	-	-	-	-	-	-	-	-	-	-	-	-	-	-	-	-	-	-	-
Locus_10849_Transcript_1/1_Confidence_1.000_Length_220	220	37	1.0001	7581536	7581536	6.91192e-11	22.1831	0.599603	5.20931	1.07661e-11	-	-	-	-	-	-	-	-	-	-	-	-	-	-	-	-	-	-	-	-	-	-	-	-	-	-	-	-
Locus_14210_Transcript_1/1_Confidence_1.000_Length_198	198	37	1.0001	7581536	7581536	6.91017e-11	24.6479	0.666225	5.20931	1.07579e-11	-	-	-	-	-	-	-	-	-	-	-	-	-	-	-	MER069042 - ubiquitin-specific peptidase 11 (Monodelphis domestica) [C19.014]#C19#	48	47.9167	8e-08	-	-	-	-	gnl|TC-DB|Q28139 2.A.19.4.1 NA/CA,K-EXCHANGER - Bos taurus (Bovine).	61	42.623	2e-08	-
Locus_16555_Transcript_1/1_Confidence_1.000_Length_269	269	37	1.0001	7581536	7581536	6.91192e-11	18.1423	0.490381	5.20931	1.07689e-11	-	-	-	-	-	-	-	-	-	-	-	-	-	-	-	-	-	-	-	-	-	-	-	-	-	-	-	-
Locus_9821_Transcript_1/1_Confidence_1.000_Length_197	197	37	1.0001	7581536	7581536	6.91192e-11	24.773	0.669607	5.20931	1.07745e-11	-	-	-	-	-	-	-	-	-	-	-	-	-	-	-	-	-	-	-	-	-	-	-	-	-	-	-	-
Locus_5146_Transcript_1/1_Confidence_1.000_Length_999	999	220	6	7581536	7581536	8.02505e-58	29.0469	0.792189	5.1964	3.21363e-59	-	-	-	-	-	-	-	-	-	-	-	-	-	-	-	-	-	-	-	-	-	-	-	-	-	-	-	-
Locus_5700_Transcript_1/1_Confidence_1.000_Length_429	429	73	2	7581536	7581536	3.67267e-20	22.4444	0.614916	5.18982	3.5551e-21	emb|CAX73292.1| Peptidase S1 and S6, chymotrypsin/Hap,IPR009003 Peptidase, trypsin-like serine and cysteine,domain-containing protein [Schistosoma japonicum]	84	51.1905	9e-18	-	-	-	-	IPR018114	PF00089	-	-	-	-	-	MER216431 - subfamily S1A unassigned peptidases (Schistosoma japonicum) [S01.UPA]#S01A#	79	50.6329	8e-18	-	-	-	-	-	-	-	-	-
Locus_2699_Transcript_1/1_Confidence_1.000_Length_398	398	72	2	7581536	7581536	7.14946e-20	23.8612	0.662811	5.16993	7.00674e-21	-	-	-	-	-	-	-	-	-	-	-	-	-	-	-	-	-	-	-	-	-	-	-	-	-	-	-	-
Locus_9542_Transcript_1/1_Confidence_1.000_Length_1058	1058	252	7	7581536	7581536	7.71538e-66	31.4165	0.87268	5.16993	2.75184e-67	ref|XP_002613810.1| hypothetical protein BRAFLDRAFT_85351 [Branchiostoma floridae] gb|EEN69819.1| hypothetical protein BRAFLDRAFT_85351 [Branchiostoma floridae]	176	28.9773	4e-09	-	-	-	-	-	-	-	-	-	-	-	-	-	-	-	-	-	-	-	-	-	-	-	-
Locus_11652_Transcript_1/1_Confidence_1.000_Length_153	153	35	1.0001	7581536	7581536	2.61924e-10	30.1731	0.862174	5.12914	4.25862e-11	-	-	-	-	-	-	-	-	-	-	-	-	-	-	-	-	-	-	-	-	-	-	-	-	-	-	-	-
Locus_2024_Transcript_1/1_Confidence_1.000_Length_602	602	524	15	7581536	7581536	1.64347e-134	114.809	3.28653	5.12653	2.85167e-136	-	-	-	-	-	-	-	-	-	-	-	-	-	-	-	-	-	-	-	-	-	-	-	-	-	-	-	-
Locus_780_Transcript_1/1_Confidence_1.000_Length_628	628	1105	32	7581536	7581536	3.9884e-281	232.084	6.72099	5.10983	3.81267e-283	-	-	-	-	-	-	-	-	-	-	-	-	-	-	-	-	-	-	-	-	-	-	-	-	-	-	-	-
Locus_10106_Transcript_2/2_Confidence_0.514_Length_222	222	8798	255	7581536	7581536	0	5227.26	151.506	5.10861	0	gb|AAM55183.1| unknown [Clonorchis sinensis]	68	55.8824	2e-08	-	-	-	-	-	-	-	-	-	-	-	-	-	-	-	-	-	-	-	-	-	-	-	-
Locus_12617_Transcript_1/1_Confidence_1.000_Length_106	106	34	1.0001	7581536	7581536	5.09296e-10	42.3074	1.24446	5.08732	8.42382e-11	-	-	-	-	-	-	-	-	-	-	-	-	-	-	-	-	-	-	-	-	-	-	-	-	-	-	-	-
Locus_14151_Transcript_1/1_Confidence_1.000_Length_240	240	34	1.0001	7581536	7581536	5.09296e-10	18.6857	0.549636	5.08732	8.42587e-11	-	-	-	-	-	-	-	-	-	-	-	-	-	-	-	-	-	-	-	-	-	-	-	-	-	-	-	-
Locus_954_Transcript_2/2_Confidence_1.000_Length_515	515	3488	103	7581536	7581536	0	893.33	26.3799	5.08168	0	-	-	-	-	-	-	-	-	-	-	-	-	-	-	-	-	-	-	-	-	-	-	-	-	-	-	-	-
Locus_3976_Transcript_1/1_Confidence_1.000_Length_2307	2307	1640	49	7581536	7581536	0	93.7646	2.8015	5.06477	0	ref|XP_002579132.1| Histone acetyltransferase MYST4 (EC 2.3.1.48) [Schistosoma mansoni] emb|CAZ35371.1| Histone acetyltransferase MYST4 (EC 2.3.1.48), putative [Schistosoma mansoni]	78	46.1538	6e-14	CRIM1_DANRE; RecName: Full=Cysteine-rich motor neuron 1 protein;; ; Flags: Precursor;	60	43.3333	4e-08	IPR018112	PF02822	-	-	-	-	-	-	-	-	-	-	-	-	-	-	-	-	-	Putative_ES
Locus_11925_Transcript_1/1_Confidence_1.000_Length_175	175	33	1.0001	7581536	7581536	9.89486e-10	24.8725	0.753786	5.04425	1.67716e-10	-	-	-	-	-	-	-	-	-	-	-	-	-	-	-	-	-	-	-	-	-	-	-	-	-	-	-	-
Locus_6571_Transcript_1/1_Confidence_1.000_Length_137	137	33	1.0001	7581536	7581536	9.89486e-10	31.7714	0.962866	5.04425	1.67796e-10	-	-	-	-	-	-	-	-	-	-	-	-	-	-	-	-	-	-	-	-	-	-	-	-	-	-	-	-
Locus_8097_Transcript_1/1_Confidence_1.000_Length_1059	1059	357	11	7581536	7581536	3.00308e-91	44.4647	1.37006	5.02035	7.50258e-93	-	-	-	-	-	-	-	-	-	-	-	-	-	-	-	MER183178 - subfamily M23B non-peptidase homologues (Ochotona princeps) [M23.UNB]#M23B#	168	30.1435	2e-08	-	-	-	-	-	-	-	-	-
Locus_20050_Transcript_1/2_Confidence_1.000_Length_441	441	1566	49	7581536	7581536	0	468.377	14.6555	4.99816	0	-	-	-	-	-	-	-	-	-	-	-	-	-	-	-	-	-	-	-	-	-	-	-	-	-	-	-	-
Locus_19831_Transcript_1/1_Confidence_1.000_Length_265	265	1715	54	7581536	7581536	0	853.613	26.8776	4.98911	0	-	-	-	-	-	-	-	-	-	-	-	-	-	-	-	-	-	-	-	-	-	-	-	-	-	-	-	-
Locus_40_Transcript_2/2_Confidence_1.000_Length_150	150	2807	92	7581536	7581536	0	2468.28	80.8983	4.93125	0	-	-	-	-	-	-	-	-	-	-	-	-	-	-	-	-	-	-	-	-	-	-	-	-	-	-	-	-
Locus_3517_Transcript_1/1_Confidence_1.000_Length_1122	1122	2605	89	7581536	7581536	0	306.237	10.4626	4.87133	0	emb|CAF92640.1| unnamed protein product [Tetraodon nigroviridis]	109	42.2018	7e-18	TSG6_RABIT; RecName: Full=Tumor necrosis factor-inducible gene 6 protein;; AltName: Full=Hyaluronate-binding protein PS4;; AltName: Full=TNF-stimulated gene 6 protein;; ; AltName: Full=Tumor necrosis factor alpha-induced protein 6;; ; Flags: Precursor;	107	44.8598	3e-18	IPR000859	PF00431	-	-	-	-	-	-	-	-	-	Q6F3F9||Class B Orphans||||GPR126||"FLJ14937, DREG, OTTHUMP00000040178, PS1TP2, VIGR, HBV PreS1-transactivated protein 2"||GPR126||||13841||6q24.1||NM_020455||NP_065188||||572 11||Gpr126||"Gpr126_predicted, LOC308376"||1308551||1p13||||||||308376||Gpr126||"119000 4A11Rik, AI449247, AW045736, Gm222"||MGI:1916151||10 A2||NM_001002268||NP_001002268||Q6F3F9||215798	103	26.8519	6e-08	-	-	-	-	Putative_ES
Locus_11894_Transcript_1/1_Confidence_1.000_Length_141	141	29	1.0001	7581536	7581536	1.3969e-08	27.1282	0.93555	4.85784	2.56691e-09	-	-	-	-	-	-	-	-	-	-	-	-	-	-	-	-	-	-	-	-	-	-	-	-	-	-	-	-
Locus_865_Transcript_3/4_Confidence_0.667_Length_944	944	1913	67	7581536	7581536	0	267.292	9.3615	4.83553	0	gb|AAW26996.1| SJCHGC02721 protein [Schistosoma japonicum]	219	48.8584	7e-64	TYRO_GORGO; RecName: Full=Tyrosinase;; ; AltName: Full=Monophenol monooxygenase;; Flags: Precursor;	229	36.2445	3e-33	IPR008922	PF00264	K00505	-	-	-	-	-	-	-	-	-	-	-	-	-	-	-	-	-
Locus_3907_Transcript_3/4_Confidence_0.700_Length_1964	1964	940	33	7581536	7581536	1.68843e-232	63.129	2.21623	4.83212	1.89208e-234	ref|XP_002580067.1| 60S ribosomal protein L19 [Schistosoma mansoni] emb|CAZ36306.1| 60S ribosomal protein L19, putative [Schistosoma mansoni]	339	21.5339	7e-10	-	-	-	-	-	-	-	-	-	-	-	-	-	-	-	-	-	-	-	-	-	-	-	-
Locus_2986_Transcript_3/3_Confidence_0.692_Length_892	892	1276	45	7581536	7581536	1.18023596376321e-314	188.681	6.65412	4.82556	1.04764490777703e-316	-	-	-	-	-	-	-	-	IPR013326	-	-	-	-	-	-	-	-	-	-	-	-	-	-	-	-	-	-	-
Locus_5538_Transcript_1/1_Confidence_1.000_Length_259	259	196	7	7581536	7581536	9.87435e-50	99.8158	3.56485	4.80735	4.45787e-51	gb|AAM55183.1| unknown [Clonorchis sinensis]	57	100	8e-24	-	-	-	-	-	-	-	-	-	-	-	-	-	-	-	-	-	-	-	-	-	-	-	-
Locus_9057_Transcript_1/1_Confidence_1.000_Length_161	161	28	1.0001	7581536	7581536	2.70067e-08	22.939	0.819333	4.80721	5.08308e-09	-	-	-	-	-	-	-	-	-	-	-	-	-	-	-	-	-	-	-	-	-	-	-	-	-	-	-	-
Locus_7775_Transcript_1/1_Confidence_1.000_Length_148	148	83	3	7581536	7581536	6.61357e-22	73.9706	2.67364	4.79008	5.97418e-23	-	-	-	-	-	-	-	-	-	-	-	-	-	-	-	-	-	-	-	-	-	-	-	-	-	-	-	-
Locus_3907_Transcript_4/4_Confidence_0.700_Length_1964	1964	946	35	7581536	7581536	6.54898e-232	63.532	2.35055	4.75641	7.3652e-234	ref|XP_002580067.1| 60S ribosomal protein L19 [Schistosoma mansoni] emb|CAZ36306.1| 60S ribosomal protein L19, putative [Schistosoma mansoni]	64	43.75	2e-09	-	-	-	-	-	-	-	-	-	-	-	-	-	-	-	-	-	-	-	-	-	-	-	-
Locus_6225_Transcript_1/1_Confidence_1.000_Length_128	128	27	1.0001	7581536	7581536	5.21391e-08	27.8225	1.03057	4.75474	1.00752e-08	-	-	-	-	-	-	-	-	-	-	-	-	-	-	-	-	-	-	-	-	-	-	-	-	-	-	-	-
Locus_1212_Transcript_1/1_Confidence_1.000_Length_253	253	1063	40	7581536	7581536	1.39127e-259	554.186	20.8537	4.732	1.4529e-261	-	-	-	-	-	-	-	-	-	-	-	-	-	-	-	-	-	-	-	-	-	-	-	-	-	-	-	-
Locus_837_Transcript_2/2_Confidence_0.957_Length_313	313	14162	533	7581536	7581536	0	5967.92	224.608	4.73175	0	-	-	-	-	-	-	-	-	-	-	-	-	-	-	-	-	-	-	-	-	-	-	-	-	-	-	-	-
Locus_1689_Transcript_1/1_Confidence_1.000_Length_1332	1332	1778	67	7581536	7581536	0	176.064	6.63458	4.72995	0	-	-	-	-	-	-	-	-	-	-	-	-	-	-	-	-	-	-	-	-	-	-	-	-	-	-	-	-
Locus_10646_Transcript_1/1_Confidence_1.000_Length_224	224	726	28	7581536	7581536	3.83876e-177	427.495	16.4874	4.69647	5.3194e-179	gb|AAS92977.1| vitelline precursor protein [Clonorchis sinensis]	74	100	4e-38	EGGS_FASHE; RecName: Full=Putative eggshell protein;; Flags: Precursor;	56	62.5	1e-15	-	-	-	-	-	-	-	-	-	-	-	-	-	-	-	-	-	-	-	-
Locus_1194_Transcript_1/1_Confidence_1.000_Length_700	700	8652	336	7581536	7581536	0	1630.28	63.3117	4.6865	0	gb|AAN64160.1| egg protein [Clonorchis sinensis]	227	51.5419	5e-59	EGGS_FASHE; RecName: Full=Putative eggshell protein;; Flags: Precursor;	127	35.4331	6e-18	IPR012615	PF08034	-	-	-	-	-	-	-	-	-	-	-	-	-	-	-	-	-	Putative_ES
Locus_3907_Transcript_1/4_Confidence_0.700_Length_1964	1964	921	36	7581536	7581536	1.16428e-223	61.853	2.41771	4.67713	1.3468e-225	ref|XP_002580067.1| 60S ribosomal protein L19 [Schistosoma mansoni] emb|CAZ36306.1| 60S ribosomal protein L19, putative [Schistosoma mansoni]	64	43.75	2e-09	-	-	-	-	-	-	-	-	-	-	-	-	-	-	-	-	-	-	-	-	-	-	-	-
Locus_8835_Transcript_1/1_Confidence_1.000_Length_189	189	202	8	7581536	7581536	2.49056e-50	140.972	5.58304	4.65821	1.11138e-51	-	-	-	-	-	-	-	-	-	-	-	-	-	-	-	-	-	-	-	-	-	-	-	-	-	-	-	-
Locus_10156_Transcript_1/1_Confidence_1.000_Length_237	237	25	1.0001	7581536	7581536	1.93659e-07	13.9134	0.556593	4.64371	3.967e-08	-	-	-	-	-	-	-	-	-	-	-	-	-	-	-	-	-	-	-	-	-	-	-	-	-	-	-	-
Locus_2987_Transcript_1/1_Confidence_1.000_Length_123	123	25	1.0001	7581536	7581536	1.93659e-07	26.8088	1.07246	4.64371	3.96777e-08	-	-	-	-	-	-	-	-	-	-	-	-	-	-	-	-	-	-	-	-	-	-	-	-	-	-	-	-
Locus_265_Transcript_1/2_Confidence_1.000_Length_160	160	3171	127	7581536	7581536	0	2614.08	104.695	4.64204	0	-	-	-	-	-	-	-	-	-	-	-	-	-	-	-	-	-	-	-	-	-	-	-	-	-	-	-	-
Locus_4431_Transcript_1/1_Confidence_1.000_Length_403	403	172	7	7581536	7581536	6.76959e-43	56.2945	2.29106	4.61891	3.4423e-44	-	-	-	-	-	-	-	-	-	-	-	-	-	-	-	-	-	-	-	-	-	-	-	-	-	-	-	-
Locus_9879_Transcript_1/1_Confidence_1.000_Length_146	146	344	14	7581536	7581536	4.28922e-84	310.777	12.6479	4.61891	1.187e-85	-	-	-	-	-	-	-	-	-	-	-	-	-	-	-	-	-	-	-	-	-	-	-	-	-	-	-	-
Locus_12475_Transcript_1/1_Confidence_1.000_Length_278	278	49	2	7581536	7581536	2.83106e-13	23.2485	0.948916	4.61471	3.8059e-14	-	-	-	-	-	-	-	-	-	-	-	-	-	-	-	-	-	-	-	-	-	-	-	-	-	-	-	-
Locus_8617_Transcript_1/1_Confidence_1.000_Length_539	548	97	4	7581536	7581536	8.05215e-25	23.3472	0.962769	4.59991	6.61714e-26	-	-	-	-	-	-	-	-	-	-	-	-	-	-	-	-	-	-	-	-	-	-	-	-	-	-	-	-
Locus_954_Transcript_1/2_Confidence_1.000_Length_497	497	2860	119	7581536	7581536	0	759.019	31.5815	4.58698	0	-	-	-	-	-	-	-	-	-	-	-	-	-	-	-	-	-	-	-	-	-	-	-	-	-	-	-	-
Locus_8127_Transcript_1/1_Confidence_1.000_Length_194	194	24	1.0001	7581536	7581536	3.72501e-07	16.3175	0.679962	4.58482	7.85039e-08	-	-	-	-	-	-	-	-	-	-	-	-	-	-	-	-	-	-	-	-	-	-	-	-	-	-	-	-
Locus_16019_Transcript_1/1_Confidence_1.000_Length_258	258	47	2	7581536	7581536	1.04449e-12	24.0282	1.02248	4.55459	1.44862e-13	-	-	-	-	-	-	-	-	-	-	-	-	-	-	-	-	-	-	-	-	-	-	-	-	-	-	-	-
Locus_145_Transcript_3/3_Confidence_0.800_Length_663	663	18041	805	7581536	7581536	0	3589.14	160.149	4.48615	0	-	-	-	-	-	-	-	-	-	-	-	-	-	-	-	-	-	-	-	-	-	-	-	-	-	-	-	-
Locus_203_Transcript_3/4_Confidence_0.444_Length_780	780	1834	82	7581536	7581536	0	310.133	13.8663	4.48323	0	gb|AAW26996.1| SJCHGC02721 protein [Schistosoma japonicum]	235	46.8085	2e-65	TYRP2_CHICK; RecName: Full=L-dopachrome tautomerase;; ; ; ; AltName: Full=L-dopachrome Delta-isomerase;; AltName: Full=Tyrosinase-related protein 2;; ; ; Flags: Precursor;	230	33.4783	3e-28	IPR008922	PF00264	K00505	-	-	-	-	-	-	-	-	-	-	-	-	-	-	-	-	Putative_ES
Locus_3907_Transcript_2/4_Confidence_0.700_Length_1964	1964	894	40	7581536	7581536	1.17835e-211	60.0397	2.68634	4.4822	1.43407e-213	ref|XP_002580067.1| 60S ribosomal protein L19 [Schistosoma mansoni] emb|CAZ36306.1| 60S ribosomal protein L19, putative [Schistosoma mansoni]	64	43.75	2e-09	-	-	-	-	-	-	-	-	-	-	-	-	-	-	-	-	-	-	-	-	-	-	-	-
Locus_7899_Transcript_4/4_Confidence_0.500_Length_444	444	87	4	7581536	7581536	5.39741e-22	25.8452	1.18828	4.44294	4.85392e-23	-	-	-	-	-	-	-	-	-	-	-	-	-	-	-	-	-	-	-	-	-	-	-	-	-	-	-	-
Locus_20050_Transcript_2/2_Confidence_1.000_Length_469	469	848	39	7581536	7581536	9.47598e-200	238.488	10.9682	4.44252	1.1913e-201	gb|ABA40770.1| SJCHGC01393 protein [Schistosoma japonicum]	44	68.1818	4e-07	-	-	-	-	-	-	-	-	-	-	-	-	-	-	-	-	-	-	-	-	-	-	-	-
Locus_5779_Transcript_1/2_Confidence_1.000_Length_365	365	171	8	7581536	7581536	1.45546e-41	61.794	2.89095	4.41785	7.64064e-43	-	-	-	-	-	-	-	-	-	-	-	-	-	-	-	-	-	-	-	-	-	-	-	-	-	-	-	-
Locus_13729_Transcript_1/1_Confidence_1.000_Length_131	131	21	1.0001	7581536	7581536	2.62237e-06	21.1442	1.00697	4.39217	6.11224e-07	-	-	-	-	-	-	-	-	-	-	-	-	-	-	-	-	-	-	-	-	-	-	-	-	-	-	-	-
Locus_14087_Transcript_1/1_Confidence_1.000_Length_147	147	21	1.0001	7581536	7581536	2.62237e-06	18.8428	0.897365	4.39217	6.11329e-07	-	-	-	-	-	-	-	-	-	-	-	-	-	-	-	-	-	-	-	-	-	-	-	-	-	-	-	-
Locus_5081_Transcript_1/2_Confidence_1.000_Length_318	318	292	14	7581536	7581536	2.05299e-69	121.115	5.80689	4.38247	6.90186e-71	-	-	-	-	-	-	-	-	-	-	-	-	-	-	-	-	-	-	-	-	-	-	-	-	-	-	-	-
Locus_922_Transcript_1/1_Confidence_1.000_Length_1830	1830	2295	111	7581536	7581536	0	165.415	8.00046	4.36986	0	gb|AAW24636.1| SJCHGC06782 protein [Schistosoma japonicum]	483	59.8344	0	TYRO_PELNI; RecName: Full=Tyrosinase;; ; AltName: Full=Monophenol monooxygenase;; Flags: Precursor;	428	30.8411	4e-56	IPR008922	PF00264	K00505	-	-	-	-	-	-	-	-	-	-	-	-	-	-	-	-	Putative_ES
Locus_865_Transcript_4/4_Confidence_0.667_Length_944	944	1422	69	7581536	7581536	0	198.687	9.64095	4.36518	0	gb|AAW26996.1| SJCHGC02721 protein [Schistosoma japonicum]	219	48.8584	2e-62	TYRO_GORGO; RecName: Full=Tyrosinase;; ; AltName: Full=Monophenol monooxygenase;; Flags: Precursor;	229	35.8079	2e-32	IPR008922	PF00264	K00505	-	-	-	-	-	-	-	-	-	-	-	-	-	-	-	-	-
Locus_865_Transcript_1/4_Confidence_0.667_Length_944	944	1662	83	7581536	7581536	0	232.221	11.5971	4.32367	0	gb|AAW26996.1| SJCHGC02721 protein [Schistosoma japonicum]	219	49.3151	8e-63	TYRO_MOUSE; RecName: Full=Tyrosinase;; ; AltName: Full=Albino locus protein;; AltName: Full=Monophenol monooxygenase;; Flags: Precursor;	230	34.7826	5e-32	IPR008922	PF00264	K00505	-	-	-	-	-	-	-	-	-	-	-	-	-	-	-	-	-
Locus_13411_Transcript_1/1_Confidence_1.000_Length_161	161	20	1.0001	7581536	7581536	5.00535e-06	16.385	0.819333	4.32178	1.21068e-06	-	-	-	-	-	-	-	-	-	-	-	-	-	-	-	-	-	-	-	-	-	-	-	-	-	-	-	-
Locus_16746_Transcript_1/1_Confidence_1.000_Length_232	232	20	1.0001	7581536	7581536	5.00535e-06	11.3706	0.568589	4.32178	1.21088e-06	-	-	-	-	-	-	-	-	-	-	-	-	-	-	-	-	-	-	-	-	-	-	-	-	-	-	-	-
Locus_8857_Transcript_1/1_Confidence_1.000_Length_152	152	20	1.0001	7581536	7581536	5.00633e-06	17.3552	0.867846	4.32178	1.21152e-06	-	-	-	-	-	-	-	-	-	-	-	-	-	-	-	-	-	-	-	-	-	-	-	-	-	-	-	-
Locus_203_Transcript_1/4_Confidence_0.444_Length_597	597	976	51	7581536	7581536	2.46821e-223	215.635	11.2678	4.25831	2.8948e-225	gb|AAW26996.1| SJCHGC02721 protein [Schistosoma japonicum]	174	45.4023	1e-45	TYRP2_CHICK; RecName: Full=L-dopachrome tautomerase;; ; ; ; AltName: Full=L-dopachrome Delta-isomerase;; AltName: Full=Tyrosinase-related protein 2;; ; ; Flags: Precursor;	141	36.8794	1e-18	IPR008922	-	K00505	-	-	-	-	-	-	-	-	-	-	-	-	-	-	-	-	Putative_ES
Locus_11316_Transcript_1/1_Confidence_1.000_Length_166	166	19	1.0001	7581536	7581536	9.53582e-06	15.0969	0.794654	4.24778	2.3919e-06	-	-	-	-	-	-	-	-	-	-	-	-	-	-	-	-	-	-	-	-	-	-	-	-	-	-	-	-
Locus_11612_Transcript_1/1_Confidence_1.000_Length_169	169	19	1.0001	7581536	7581536	9.534e-06	14.8289	0.780548	4.24778	2.39068e-06	ref|XP_001602563.1| PREDICTED: similar to polyprotein, partial [Nasonia vitripennis]	56	41.0714	2e-06	-	-	-	-	-	-	-	-	-	-	-	-	-	-	-	-	-	-	-	-	-	-	-	-
Locus_15796_Transcript_1/1_Confidence_1.000_Length_148	148	19	1.0001	7581536	7581536	9.53582e-06	16.933	0.891301	4.24778	2.39228e-06	-	-	-	-	-	-	-	-	-	-	-	-	-	-	-	-	-	-	-	-	-	-	-	-	-	-	-	-
Locus_16572_Transcript_1/1_Confidence_1.000_Length_152	152	19	1.0001	7581536	7581536	9.534e-06	16.4874	0.867846	4.24778	2.39106e-06	-	-	-	-	-	-	-	-	-	-	-	-	-	-	-	-	-	-	-	-	-	-	-	-	-	-	-	-
Locus_7198_Transcript_1/1_Confidence_1.000_Length_138	138	19	1.0001	7581536	7581536	9.53582e-06	18.1601	0.955888	4.24778	2.39267e-06	-	-	-	-	-	-	-	-	-	-	-	-	-	-	-	-	-	-	-	-	-	-	-	-	-	-	-	-
Locus_958_Transcript_3/3_Confidence_0.667_Length_752	752	245	13	7581536	7581536	2.86112e-57	42.9725	2.28018	4.2362	1.15608e-58	-	-	-	-	-	-	-	-	-	-	-	-	-	-	-	-	-	-	-	-	-	-	-	-	-	-	-	-
Locus_58_Transcript_1/3_Confidence_0.875_Length_843	843	259	14	7581536	7581536	3.43905e-60	40.5243	2.1905	4.20945	1.33987e-61	ref|XP_002572237.1| protein kinase; titin [Schistosoma mansoni] emb|CAZ28468.1| protein kinase; titin, putative [Schistosoma mansoni]	161	34.7826	6e-19	TITIN_HUMAN; RecName: Full=Titin;; ; AltName: Full=Connectin;; AltName: Full=Rhabdomyosarcoma antigen MU-RMS-40.14;	178	28.6517	9e-11	IPR013783	PF00041	-	-	-	-	-	MER201711 - family I43 unassigned peptidase inhibitors (Rattus norvegicus) [I43.UPW]#I43#	99	37.6238	2e-08	-	-	-	-	-	-	-	-	-
Locus_8778_Transcript_1/1_Confidence_1.000_Length_266	266	74	4	7581536	7581536	2.35982e-18	36.6938	1.98345	4.20945	2.47953e-19	gb|ACQ58498.1| Dynein light chain 2, cytoplasmic [Anoplopoma fimbria] gb|ACQ58728.1| Dynein light chain 2, cytoplasmic [Anoplopoma fimbria]	72	61.1111	3e-18	DYL2_RAT; RecName: Full=Dynein light chain 2, cytoplasmic;; AltName: Full=Dynein light chain LC8-type 2;	72	59.7222	3e-19	IPR001372	PF01221	K10418	-	-	-	-	-	-	-	-	-	-	-	-	-	-	-	-	-
Locus_5779_Transcript_2/2_Confidence_1.000_Length_375	375	147	8	7581536	7581536	7.52842e-35	51.7046	2.81385	4.19967	4.58714e-36	-	-	-	-	-	-	-	-	-	-	-	-	-	-	-	-	-	-	-	-	-	-	-	-	-	-	-	-
Locus_1248_Transcript_2/2_Confidence_1.000_Length_1875	1875	8948	496	7581536	7581536	0	629.459	34.8918	4.17315	0	gb|AAS92977.1| vitelline precursor protein [Clonorchis sinensis]	108	37.963	1e-10	EGGS_FASHE; RecName: Full=Putative eggshell protein;; Flags: Precursor;	158	30.3797	2e-09	IPR012615	PF08034	-	-	-	-	-	-	-	-	-	-	-	-	-	-	-	-	-	-
Locus_5621_Transcript_1/1_Confidence_1.000_Length_203	203	451	25	7581536	7581536	7.58027e-103	293.038	16.2438	4.17313	1.65933e-104	-	-	-	-	-	-	-	-	-	-	-	-	-	-	-	-	-	-	-	-	-	-	-	-	-	-	-	-
Locus_11226_Transcript_1/1_Confidence_1.000_Length_131	131	18	1.0001	7581536	7581536	1.8118e-05	18.1236	1.00697	4.16978	4.73089e-06	-	-	-	-	-	-	-	-	-	-	-	-	-	-	-	-	-	-	-	-	-	-	-	-	-	-	-	-
Locus_3141_Transcript_1/1_Confidence_1.000_Length_210	210	18	1.0001	7581536	7581536	1.81146e-05	11.3057	0.628155	4.16978	4.72928e-06	-	-	-	-	-	-	-	-	-	-	-	-	-	-	-	-	-	-	-	-	-	-	-	-	-	-	-	-
Locus_203_Transcript_2/4_Confidence_0.556_Length_665	665	1628	91	7581536	7581536	0	322.906	18.0494	4.16109	0	ref|XP_002576328.1| tyrosinase precursor [Schistosoma mansoni] emb|CAZ32565.1| tyrosinase precursor [Schistosoma mansoni]	218	54.5872	5e-71	TYRO_CHICK; RecName: Full=Tyrosinase;; ; AltName: Full=Monophenol monooxygenase;; Flags: Precursor;	213	34.2723	5e-29	IPR008922	PF00264	K00505	-	-	-	-	-	-	-	-	-	-	-	-	-	-	-	-	-
Locus_7899_Transcript_1/4_Confidence_0.625_Length_519	519	143	8	7581536	7581536	9.72382e-34	36.3422	2.03313	4.15987	6.07324e-35	-	-	-	-	-	-	-	-	-	-	-	-	-	-	-	-	-	-	-	-	-	-	-	-	-	-	-	-
Locus_2986_Transcript_2/3_Confidence_0.615_Length_892	892	923	52	7581536	7581536	1.30314e-207	136.483	7.6892	4.14975	1.61212e-209	-	-	-	-	-	-	-	-	IPR013326	-	-	-	-	-	-	-	-	-	-	-	-	-	-	-	-	-	-	-
Locus_3648_Transcript_1/1_Confidence_1.000_Length_1198	1198	439	25	7581536	7581536	1.61245e-99	48.3338	2.75249	4.13422	3.63977e-101	ref|XP_002579139.1| acetyl-CoA carboxylase; methylcrotonyl-CoA carboxylase [Schistosoma mansoni] emb|CAZ35378.1| acetyl-CoA carboxylase; methylcrotonyl-CoA carboxylase [Schistosoma mansoni]	98	51.0204	2e-25	TISB_RAT; RecName: Full=Zinc finger protein 36, C3H1 type-like 1;; AltName: Full=Butyrate response factor 1;; AltName: Full=EGF-inducible protein CMG1;; AltName: Full=Protein TIS11B;	69	53.6232	6e-15	IPR000571	PF00642	K01965	-	-	-	-	-	-	-	-	-	-	-	-	-	-	-	-	-
Locus_12217_Transcript_1/1_Confidence_1.000_Length_227	227	35	2	7581536	7581536	2.42289e-09	20.3369	1.16211	4.12928	4.21574e-10	-	-	-	-	-	-	-	-	-	-	-	-	-	-	-	-	-	-	-	-	-	-	-	-	-	-	-	-
Locus_5081_Transcript_2/2_Confidence_1.000_Length_366	366	315	18	7581536	7581536	7.08771e-72	113.52	6.48686	4.12928	2.31161e-73	-	-	-	-	-	-	-	-	-	-	-	-	-	-	-	-	-	-	-	-	-	-	-	-	-	-	-	-
Locus_13744_Transcript_1/1_Confidence_1.000_Length_1453	1457	244	14	7581536	7581536	5.00695e-56	22.0888	1.26739	4.12338	2.06738e-57	emb|CAX73917.1| Solute carrier family 2, facilitated glucose transporter member 5 [Schistosoma japonicum]	32	56.25	4e-95	GTR1_HUMAN; RecName: Full=Solute carrier family 2, facilitated glucose transporter member 1;; AltName: Full=Glucose transporter type 1, erythrocyte/brain;; ; AltName: Full=HepG2 glucose transporter;	37	43.2432	1e-69	IPR020846	PF00083	K07299	-	-	-	-	-	-	-	-	-	-	-	-	gnl|TC-DB|Q8G3X1 2.A.1.1.42 D-Glucose-proton symporter - Bifidobacterium longum.	19	57.8947	2e-37	-
Locus_419_Transcript_6/7_Confidence_0.222_Length_398	398	13043	762	7581536	7581536	0	4322.52	252.531	4.09734	0	-	-	-	-	-	-	-	-	-	-	-	-	-	-	-	-	-	-	-	-	-	-	-	-	-	-	-	-
Locus_1746_Transcript_1/1_Confidence_1.000_Length_286	286	838	49	7581536	7581536	5.79335e-187	386.474	22.5981	4.0961	7.70213e-189	-	-	-	-	-	-	-	-	-	-	-	-	-	-	-	-	-	-	-	-	-	-	-	-	-	-	-	-
Locus_145_Transcript_2/3_Confidence_0.800_Length_344	344	3823	224	7581536	7581536	0	1465.85	85.888	4.09313	0	-	-	-	-	-	-	-	-	-	-	-	-	-	-	-	-	-	-	-	-	-	-	-	-	-	-	-	-
Locus_12477_Transcript_1/1_Confidence_1.000_Length_122	122	17	1.0001	7581536	7581536	3.43286e-05	18.3794	1.08125	4.08732	9.34153e-06	-	-	-	-	-	-	-	-	-	-	-	-	-	-	-	-	-	-	-	-	-	-	-	-	-	-	-	-
Locus_13282_Transcript_1/1_Confidence_1.000_Length_128	128	17	1.0001	7581536	7581536	3.43286e-05	17.5179	1.03057	4.08732	9.34291e-06	-	-	-	-	-	-	-	-	-	-	-	-	-	-	-	-	-	-	-	-	-	-	-	-	-	-	-	-
Locus_9338_Transcript_1/1_Confidence_1.000_Length_142	142	17	1.0001	7581536	7581536	3.43224e-05	15.7908	0.928962	4.08732	9.33847e-06	-	-	-	-	-	-	-	-	-	-	-	-	-	-	-	-	-	-	-	-	-	-	-	-	-	-	-	-
Locus_1248_Transcript_1/2_Confidence_1.000_Length_1875	1875	8146	480	7581536	7581536	0	573.041	33.7662	4.08499	0	gb|AAS92977.1| vitelline precursor protein [Clonorchis sinensis]	108	37.963	1e-10	EGGS_FASHE; RecName: Full=Putative eggshell protein;; Flags: Precursor;	158	30.3797	2e-09	IPR012615	PF08034	-	-	-	-	-	-	-	-	-	-	-	-	-	-	-	-	-	-
Locus_145_Transcript_1/3_Confidence_0.700_Length_299	299	3776	225	7581536	7581536	0	1665.73	99.2554	4.06886	0	-	-	-	-	-	-	-	-	-	-	-	-	-	-	-	-	-	-	-	-	-	-	-	-	-	-	-	-
Locus_5934_Transcript_1/2_Confidence_0.800_Length_631	631	67	4	7581536	7581536	2.05752e-16	14.0052	0.836129	4.06609	2.34701e-17	-	-	-	-	-	-	-	-	-	-	-	-	-	-	-	-	-	-	-	-	-	-	-	-	-	-	-	-
Locus_12489_Transcript_1/1_Confidence_1.000_Length_186	186	33	2	7581536	7581536	8.65836e-09	23.4015	1.41827	4.04439	1.5653e-09	-	-	-	-	-	-	-	-	-	-	-	-	-	-	-	-	-	-	-	-	-	-	-	-	-	-	-	-
Locus_16126_Transcript_1/1_Confidence_1.000_Length_294	294	33	2	7581536	7581536	8.65836e-09	14.805	0.897275	4.04439	1.56565e-09	-	-	-	-	-	-	-	-	-	-	-	-	-	-	-	-	-	-	-	-	-	-	-	-	-	-	-	-
Locus_265_Transcript_2/2_Confidence_1.000_Length_197	197	5313	323	7581536	7581536	0	3557.27	216.261	4.03992	0	-	-	-	-	-	-	-	-	-	-	-	-	-	-	-	-	-	-	-	-	-	-	-	-	-	-	-	-
Locus_9075_Transcript_1/1_Confidence_1.000_Length_284	284	49	3	7581536	7581536	2.45359e-12	22.7573	1.3933	4.02975	3.47979e-13	-	-	-	-	-	-	-	-	-	-	-	-	-	-	-	-	-	-	-	-	-	-	-	-	-	-	-	-
Locus_10868_Transcript_1/1_Confidence_1.000_Length_135	135	16	1.0001	7581536	7581536	6.48425e-05	15.6325	0.97713	3.99986	1.84863e-05	-	-	-	-	-	-	-	-	-	-	-	-	-	-	-	-	-	-	-	-	-	-	-	-	-	-	-	-
Locus_17317_Transcript_1/1_Confidence_1.000_Length_167	167	16	1.0001	7581536	7581536	6.48312e-05	12.6371	0.789896	3.99986	1.84726e-05	-	-	-	-	-	-	-	-	-	-	-	-	-	-	-	-	-	-	-	-	-	-	-	-	-	-	-	-
Locus_203_Transcript_4/4_Confidence_0.556_Length_814	814	1705	108	7581536	7581536	0	276.276	17.5002	3.98067	0	gb|AAW26996.1| SJCHGC02721 protein [Schistosoma japonicum]	244	49.5902	1e-74	TYRP2_CHICK; RecName: Full=L-dopachrome tautomerase;; ; ; ; AltName: Full=L-dopachrome Delta-isomerase;; AltName: Full=Tyrosinase-related protein 2;; ; ; Flags: Precursor;	247	33.6032	1e-32	IPR008922	PF00264	K00505	-	-	-	-	-	-	-	-	-	-	-	-	-	-	-	-	Putative_ES
Locus_258_Transcript_3/3_Confidence_0.864_Length_1379	1382	36105	2292	7581536	7581536	0	3445.9	218.751	3.97752	0	gb|AAL23712.1| vitelline B precursor protein [Opisthorchis viverrini]	196	98.9796	1e-115	EGGS_FASHE; RecName: Full=Putative eggshell protein;; Flags: Precursor;	124	44.3548	1e-28	IPR012615	PF08034	K13108	-	-	-	-	-	-	-	-	-	-	-	-	-	-	-	-	Putative_ES
Locus_10601_Transcript_1/1_Confidence_1.000_Length_391	391	63	4	7581536	7581536	2.59694e-15	21.2523	1.34935	3.97728	3.11253e-16	ref|XP_002573733.1| thyroid hormone receptor [Schistosoma mansoni] emb|CAZ29965.1| thyroid hormone receptor, putative [Schistosoma mansoni]	96	53.125	9e-20	THAA_DANRE; RecName: Full=Thyroid hormone receptor alpha-A;; ; AltName: Full=Nuclear receptor subfamily 1 group A member 1-A;; AltName: Full=Thyroid hormone receptor alpha-1;;	94	35.1064	7e-09	IPR008946	-	K05547	-	-	-	-	-	-	-	-	Q3UZT5||1A. Thyroid Hormone Receptors||"3,3',5-triiodothyroacetic acid, 3,5,3'-triodo-L-thyronine, L-thyroxine"||NR1A2||Thyroid hormone receptor-&beta;||"TR&beta;, THRB1, THRB2, THR1, ERBA-&beta;, GRTH"||THRB||ERBA2||11799||3p24.1- p22||NM_001128177||NP_000452;NP_001121648||P10828||7068| |Thrb||"C-erba-beta, ERBA2, Nr1a2, RATT3REC, T3rec, TRbeta"||3858||15p16||||NP_036804||P18113||24831||Thrb|| "…	82	33.3333	3e-08	-	-	-	-	-
Locus_2937_Transcript_1/1_Confidence_1.000_Length_375	375	1366	87	7581536	7581536	9.00811e-297	480.466	30.6007	3.9728	8.28557e-299	-	-	-	-	-	-	-	-	IPR011001	-	-	-	-	-	-	-	-	-	-	-	-	-	-	-	-	-	-	-
Locus_13583_Transcript_1/1_Confidence_1.000_Length_222	222	31	2	7581536	7581536	3.07335e-08	18.4184	1.18828	3.9542	5.81292e-09	gb|AAW25748.1| SJCHGC04585 protein [Schistosoma japonicum]	63	55.5556	6e-11	TRYT_SHEEP; RecName: Full=Tryptase-2;; ; Flags: Precursor;	59	49.1525	1e-09	IPR001254	PF00089	K01343	-	-	-	-	MER098911 - subfamily S1A unassigned peptidases (Schistosoma japonicum) [S01.UPA]#S01A#	56	56.6667	1e-12	-	-	-	-	-	-	-	-	-
Locus_58_Transcript_3/3_Confidence_0.750_Length_712	712	263	17	7581536	7581536	1.76188e-58	48.7213	3.14928	3.95146	7.02714e-60	ref|XP_002572237.1| protein kinase; titin [Schistosoma mansoni] emb|CAZ28468.1| protein kinase; titin, putative [Schistosoma mansoni]	221	37.5566	7e-30	TITIN_MOUSE; RecName: Full=Titin;; ; AltName: Full=Connectin;	230	27.8261	3e-13	IPR013783	PF07679	-	-	-	-	-	MER201711 - family I43 unassigned peptidase inhibitors (Rattus norvegicus) [I43.UPW]#I43#	99	37.6238	2e-08	-	-	-	-	-	-	-	-	-
Locus_7990_Transcript_1/1_Confidence_1.000_Length_497	497	77	5	7581536	7581536	2.82124e-18	20.4351	1.32696	3.94486	2.97909e-19	emb|CAX74321.1| GLIPR1-like protein 1 precursor [Schistosoma japonicum]	119	49.5798	2e-29	GPRL1_BOVIN; RecName: Full=GLIPR1-like protein 1;; Flags: Precursor;	110	38.1818	4e-17	IPR018244	PF00188	-	-	-	-	-	-	-	-	-	-	-	-	-	gnl|TC-DB|Q7T1K6 8.B.9.1.2 Natrin-1 OS=Naja atra PE=1 SV=1	152	29.1925	6e-14	Putative_ES
Locus_7654_Transcript_1/1_Confidence_1.000_Length_333	333	446	29	7581536	7581536	1.01961e-97	176.658	11.4867	3.94292	2.37938e-99	-	-	-	-	-	-	-	-	-	-	-	-	-	-	-	-	-	-	-	-	-	-	-	-	-	-	-	-
Locus_2628_Transcript_1/1_Confidence_1.000_Length_1857	1857	6910	452	7581536	7581536	0	490.805	32.1048	3.93429	0	gb|AAS92977.1| vitelline precursor protein [Clonorchis sinensis]	184	27.1739	2e-16	EGGS_FASHE; RecName: Full=Putative eggshell protein;; Flags: Precursor;	101	34.6535	2e-11	IPR012615	PF08034	-	-	-	-	-	-	-	-	-	-	-	-	-	-	-	-	-	-
Locus_12049_Transcript_1/1_Confidence_1.000_Length_271	271	30	2	7581536	7581536	5.77418e-08	14.6014	0.973427	3.90689	1.12135e-08	ref|XP_002569671.1| dynein heavy chain [Schistosoma mansoni] emb|CAY16919.1| dynein heavy chain, putative [Schistosoma mansoni]	75	68	2e-26	DYH3_HUMAN; RecName: Full=Dynein heavy chain 3, axonemal;; AltName: Full=Axonemal beta dynein heavy chain 3;; ; AltName: Full=Ciliary dynein heavy chain 3;; AltName: Full=Dnahc3-b;	85	47.0588	3e-22	-	-	K10408	-	-	-	-	-	-	-	-	-	-	-	-	-	-	-	-	-
Locus_2989_Transcript_1/1_Confidence_1.000_Length_257	257	75	5	7581536	7581536	9.94272e-18	38.492	2.56614	3.90689	1.07266e-18	-	-	-	-	-	-	-	-	-	-	-	-	-	-	-	-	-	-	-	-	-	-	-	-	-	-	-	-
Locus_11117_Transcript_1/1_Confidence_1.000_Length_132	132	15	1.0001	7581536	7581536	0.000122056	14.9886	0.999338	3.90675	3.66653e-05	-	-	-	-	-	-	-	-	-	-	-	-	-	-	-	-	-	-	-	-	-	-	-	-	-	-	-	-
Locus_16293_Transcript_1/1_Confidence_1.000_Length_140	140	15	1.0001	7581536	7581536	0.000122035	14.1321	0.942233	3.90675	3.66542e-05	-	-	-	-	-	-	-	-	-	-	-	-	-	-	-	-	-	-	-	-	-	-	-	-	-	-	-	-
Locus_865_Transcript_2/4_Confidence_0.667_Length_793	793	2236	150	7581536	7581536	0	371.913	24.9494	3.89789	0	gb|AAW26996.1| SJCHGC02721 protein [Schistosoma japonicum]	236	47.8814	2e-64	TYRO_GORGO; RecName: Full=Tyrosinase;; ; AltName: Full=Monophenol monooxygenase;; Flags: Precursor;	229	35.3712	5e-32	IPR008922	PF00264	K00505	-	-	-	-	-	-	-	-	-	-	-	-	-	-	-	-	-
Locus_258_Transcript_2/3_Confidence_0.500_Length_822	825	20291	1384	7581536	7581536	0	3244.09	221.271	3.87392	0	gb|AAL23712.1| vitelline B precursor protein [Opisthorchis viverrini]	200	99.5	1e-117	EGGS_FASHE; RecName: Full=Putative eggshell protein;; Flags: Precursor;	126	46.0317	1e-30	IPR012615	PF08034	K13108	-	-	-	-	-	-	-	-	-	-	-	-	-	-	-	-	Putative_ES
Locus_19268_Transcript_1/1_Confidence_1.000_Length_202	202	29	2	7581536	7581536	1.08266e-07	18.9361	1.30593	3.85798	2.16036e-08	-	-	-	-	-	-	-	-	-	-	-	-	-	-	-	-	-	-	-	-	-	-	-	-	-	-	-	-
Locus_622_Transcript_1/2_Confidence_1.000_Length_188	188	420	29	7581536	7581536	1.27005e-90	294.669	20.3462	3.85626	3.18826e-92	-	-	-	-	-	-	-	-	-	-	-	-	-	-	-	-	-	-	-	-	-	-	-	-	-	-	-	-
Locus_1266_Transcript_1/1_Confidence_1.000_Length_1047	1047	11863	825	7581536	7581536	0	1494.48	103.932	3.84593	0	-	-	-	-	-	-	-	-	-	-	-	-	-	-	-	-	-	-	-	-	-	-	-	-	-	-	-	-
Locus_185_Transcript_2/2_Confidence_1.000_Length_404	404	904	63	7581536	7581536	3.097e-192	295.141	20.5685	3.8429	4.01787e-194	-	-	-	-	-	-	-	-	-	-	-	-	-	-	-	-	-	-	-	-	-	-	-	-	-	-	-	-
Locus_1214_Transcript_1/1_Confidence_1.000_Length_933	933	1000	71	7581536	7581536	2.82286e-211	141.371	10.0374	3.81604	3.44679e-213	ref|XP_002576466.1| placental protein 11 related [Schistosoma mansoni] emb|CAZ32703.1| placental protein 11 related [Schistosoma mansoni]	255	36.4706	3e-34	ENDUB_DANRE; RecName: Full=Poly(U)-specific endoribonuclease-B;; ; AltName: Full=Protein endoU-B;; AltName: Full=Uridylate-specific endoribonuclease-B;	264	35.6061	8e-32	IPR018998	PF09412	-	-	-	-	-	-	-	-	-	-	-	-	-	-	-	-	-	-
Locus_3247_Transcript_1/1_Confidence_1.000_Length_149	149	28	2	7581536	7581536	2.02562e-07	24.7865	1.77046	3.80735	4.15912e-08	-	-	-	-	-	-	-	-	-	-	-	-	-	-	-	-	-	-	-	-	-	-	-	-	-	-	-	-
Locus_3833_Transcript_1/1_Confidence_1.000_Length_179	179	28	2	7581536	7581536	2.02562e-07	20.6323	1.47374	3.80735	4.15994e-08	-	-	-	-	-	-	-	-	-	-	-	-	-	-	-	-	-	-	-	-	-	-	-	-	-	-	-	-
Locus_11016_Transcript_1/1_Confidence_1.000_Length_128	128	14	1.0001	7581536	7581536	0.000228853	14.4265	1.03057	3.80721	7.25616e-05	-	-	-	-	-	-	-	-	-	-	-	-	-	-	-	-	-	-	-	-	-	-	-	-	-	-	-	-
Locus_11074_Transcript_1/1_Confidence_1.000_Length_135	135	14	1.0001	7581536	7581536	0.000228816	13.6785	0.97713	3.80721	7.25223e-05	-	-	-	-	-	-	-	-	-	-	-	-	-	-	-	-	-	-	-	-	-	-	-	-	-	-	-	-
Locus_14411_Transcript_1/1_Confidence_1.000_Length_176	176	14	1.0001	7581536	7581536	0.000228853	10.492	0.749503	3.80721	7.25708e-05	-	-	-	-	-	-	-	-	-	-	-	-	-	-	-	-	-	-	-	-	-	-	-	-	-	-	-	-
Locus_15267_Transcript_1/1_Confidence_1.000_Length_221	221	14	1.0001	7581536	7581536	0.000228816	8.35562	0.59689	3.80721	7.25315e-05	-	-	-	-	-	-	-	-	-	-	-	-	-	-	-	-	-	-	-	-	-	-	-	-	-	-	-	-
Locus_16220_Transcript_1/1_Confidence_1.000_Length_201	201	14	1.0001	7581536	7581536	0.000228816	9.18702	0.656282	3.80721	7.25407e-05	-	-	-	-	-	-	-	-	-	-	-	-	-	-	-	-	-	-	-	-	-	-	-	-	-	-	-	-
Locus_16805_Transcript_1/1_Confidence_1.000_Length_127	127	14	1.0001	7581536	7581536	0.000228853	14.5401	1.03868	3.80721	7.258e-05	-	-	-	-	-	-	-	-	-	-	-	-	-	-	-	-	-	-	-	-	-	-	-	-	-	-	-	-
Locus_3042_Transcript_1/1_Confidence_1.000_Length_143	143	14	1.0001	7581536	7581536	0.000228853	12.9132	0.922466	3.80721	7.25984e-05	gb|ABC72085.1| glutathione transferase [Clonorchis sinensis]	47	100	4e-18	-	-	-	-	-	-	-	-	-	-	-	-	-	-	-	-	-	-	-	-	-	-	-	-
Locus_1063_Transcript_1/1_Confidence_1.000_Length_689	689	111	8	7581536	7581536	5.9e-25	21.2494	1.53149	3.79442	4.83195e-26	ref|XP_002569992.1| protein tyrosine phosphatase [Schistosoma mansoni] emb|CAY17570.1| protein tyrosine phosphatase, putative [Schistosoma mansoni]	190	33.1579	1e-24	PTPN3_MOUSE; RecName: Full=Tyrosine-protein phosphatase non-receptor type 3;;	213	33.8028	7e-21	IPR000242	PF00102	K01104	-	-	-	-	-	-	-	-	-	-	-	-	-	-	-	-	-
Locus_3366_Transcript_1/1_Confidence_1.000_Length_446	446	537	39	7581536	7581536	1.20504e-113	158.812	11.5338	3.78338	2.44425e-115	-	-	-	-	-	-	-	-	-	-	-	-	-	-	-	-	-	-	-	-	-	-	-	-	-	-	-	-
Locus_2010_Transcript_2/2_Confidence_1.000_Length_3364	3364	2676	195	7581536	7581536	0	104.924	7.64577	3.77853	0	ref|XP_002574515.1| histone deacetylase hda2 [Schistosoma mansoni] emb|CAZ30748.1| histone deacetylase hda2, putative [Schistosoma mansoni]	434	41.4747	4e-91	HDA10_HUMAN; RecName: Full=Histone deacetylase 10;; ;	425	40.2353	3e-81	IPR023801	PF00850	K11407	-	-	-	-	-	-	-	-	-	-	-	-	-	-	-	-	-
Locus_40_Transcript_1/2_Confidence_1.000_Length_600	600	18121	1336	7581536	7581536	0	3983.58	293.696	3.76167	0	-	-	-	-	-	-	-	-	-	-	-	-	-	-	-	MER235312 - subfamily S8A non-peptidase homologues (Variovorax paradoxus) [S08.UNA]#S08A#	147	29.3333	8e-09	-	-	-	-	gnl|TC-DB|A8A667 1.B.40.2.3 Putative haemagglutinin - Escherichia coli O9:H4 (strain HS).	149	28.0255	2e-07	-
Locus_2010_Transcript_1/2_Confidence_1.000_Length_3416	3416	2738	202	7581536	7581536	0	105.72	7.79967	3.7607	0	ref|XP_002574515.1| histone deacetylase hda2 [Schistosoma mansoni] emb|CAZ30748.1| histone deacetylase hda2, putative [Schistosoma mansoni]	434	41.4747	4e-91	HDA10_HUMAN; RecName: Full=Histone deacetylase 10;; ;	425	40.2353	3e-81	IPR023801	PF00850	K11407	-	-	-	-	-	-	-	-	-	-	-	-	-	-	-	-	-
Locus_6318_Transcript_1/1_Confidence_1.000_Length_3211	3211	704	52	7581536	7581536	1.30957e-147	28.9185	2.13602	3.75899	2.07768e-149	ref|XP_002575457.1| hypothetical protein [Schistosoma mansoni] emb|CAZ31690.1| hypothetical protein [Schistosoma mansoni]	525	28.9524	8e-49	COCA1_HUMAN; RecName: Full=Collagen alpha-1(XII) chain;; Flags: Precursor;	147	31.2925	7e-07	IPR002035	PF00092	K06238	-	-	-	-	-	-	-	-	-	-	-	-	-	-	-	-	Putative_ES
Locus_862_Transcript_1/1_Confidence_1.000_Length_482	482	16847	1245	7581536	7581536	0	4610.18	340.694	3.75827	0	gb|AAN64160.1| egg protein [Clonorchis sinensis]	136	75.7353	9e-55	EGGS_FASHE; RecName: Full=Putative eggshell protein;; Flags: Precursor;	104	32.6923	5e-12	IPR012615	PF08034	-	-	-	-	-	-	-	-	-	-	-	-	-	-	-	-	-	-
Locus_2134_Transcript_1/1_Confidence_1.000_Length_278	278	1283	95	7581536	7581536	4.50497e-267	608.73	45.0735	3.75545	4.57789e-269	-	-	-	-	-	-	-	-	-	-	-	-	-	-	-	-	-	-	-	-	-	-	-	-	-	-	-	-
Locus_8139_Transcript_4/4_Confidence_0.455_Length_106	106	27	2	7581536	7581536	3.78116e-07	33.597	2.48867	3.75489	7.9748e-08	-	-	-	-	-	-	-	-	-	-	-	-	-	-	-	-	-	-	-	-	-	-	-	-	-	-	-	-
Locus_1025_Transcript_2/3_Confidence_0.333_Length_798	798	390	29	7581536	7581536	1.71542e-82	64.4621	4.79334	3.74935	4.80926e-84	-	-	-	-	-	-	-	-	-	-	-	-	-	-	-	-	-	-	-	-	-	-	-	-	-	-	-	-
Locus_733_Transcript_4/7_Confidence_0.429_Length_260	260	2631	196	7581536	7581536	0	1334.72	99.4319	3.74669	0	gb|ACJ83119.1| granulin [Opisthorchis viverrini]	47	93.617	2e-25	-	-	-	-	-	-	-	-	-	-	-	-	-	-	-	-	-	-	-	-	-	-	-	-
Locus_1409_Transcript_3/3_Confidence_0.643_Length_155	155	92	7	7581536	7581536	1.17438e-20	78.2887	5.95675	3.71621	1.1132e-21	-	-	-	-	-	-	-	-	-	-	-	-	-	-	-	-	-	-	-	-	-	-	-	-	-	-	-	-
Locus_2408_Transcript_1/1_Confidence_1.000_Length_184	184	2168	165	7581536	7581536	0	1554.12	118.279	3.71583	0	-	-	-	-	-	-	-	-	-	-	-	-	-	-	-	-	-	-	-	-	-	-	-	gnl|TC-DB|Q9SRR0 3.A.20.1.2 AT3g07560/F21O3_27 OS=Arabidopsis thaliana GN=At3g07560 PE=2 SV=1	50	52	4e-06	-
Locus_209_Transcript_1/1_Confidence_1.000_Length_1082	1082	3714	285	7581536	7581536	0	452.749	34.7424	3.70394	0	-	-	-	-	-	-	-	-	-	-	-	-	-	-	-	-	-	-	-	P21917||Dopamine receptors||dopamine||D<sub>4</sub>||||DRD4||||3025||11p1 5.5||NM_000797||NP_000788||P21917||1815||Drd4||D4RA||252 2||1q41||NM_012944||NP_037076||P30729||25432||Drd4||"AW1 25663, Drd-4"||MGI:94926||7 F5||NM_007878||NP_031904||P51436||13491	132	33.0882	1e-06	gnl|TC-DB|Q9XIB6 3.A.20.1.2 Pollen-specific leucine-rich repeat extensin-like protein 2 OS=Arabidopsis thaliana GN=PEX2 PE=1 SV=1	95	33.6735	1e-06	-
Locus_12111_Transcript_1/1_Confidence_1.000_Length_242	242	26	2	7581536	7581536	7.04077e-07	14.171	1.09008	3.70044	1.53728e-07	emb|CAG11419.1| unnamed protein product [Tetraodon nigroviridis]	58	55.1724	1e-09	ENC2_RAT; RecName: Full=Ectoderm-neural cortex protein 2;; ; AltName: Full=Kelch-like protein 25;	55	54.5455	9e-09	IPR013069	PF00651	K10450	-	-	-	-	-	-	-	-	-	-	-	-	-	-	-	-	-
Locus_13764_Transcript_1/1_Confidence_1.000_Length_147	147	13	1.0001	7581536	7581536	0.00042719	11.6646	0.897365	3.7003	0.000143598	-	-	-	-	-	-	-	-	-	-	-	-	-	-	-	-	-	-	-	-	-	-	-	-	-	-	-	-
Locus_7324_Transcript_1/1_Confidence_1.000_Length_642	642	1363	106	7581536	7581536	2.78502e-279	280.029	21.7778	3.68465	2.70705e-281	ref|XP_002579480.1| hypothetical protein [Schistosoma mansoni] emb|CAZ35719.1| hypothetical protein [Schistosoma mansoni]	129	48.062	9e-35	-	-	-	-	-	-	-	-	-	-	-	-	-	-	-	-	-	-	-	-	-	-	-	-
Locus_11025_Transcript_1/1_Confidence_1.000_Length_449	449	115	9	7581536	7581536	3.3359e-25	33.7827	2.64386	3.67557	2.70656e-26	-	-	-	-	-	-	-	-	-	-	-	-	-	-	-	-	-	-	-	-	-	-	-	-	-	-	-	-
Locus_7050_Transcript_1/1_Confidence_1.000_Length_424	424	51	4	7581536	7581536	4.73309e-12	15.8653	1.24433	3.67243	6.84194e-13	-	-	-	-	-	-	-	-	-	-	-	-	-	-	-	-	-	-	-	-	-	-	-	-	-	-	-	-
Locus_258_Transcript_1/3_Confidence_0.364_Length_481	481	9899	782	7581536	7581536	0	2714.5	214.439	3.66204	0	gb|AAL23712.1| vitelline B precursor protein [Opisthorchis viverrini]	135	96.2963	4e-74	EGGS_FASHE; RecName: Full=Putative eggshell protein;; Flags: Precursor;	65	58.4615	7e-18	-	-	-	-	-	-	-	-	-	-	-	-	-	-	-	-	-	-	-	-
Locus_8508_Transcript_1/1_Confidence_1.000_Length_192	192	50	4	7581536	7581536	8.77773e-12	34.3488	2.7479	3.64386	1.28615e-12	-	-	-	-	-	-	-	-	-	-	-	-	-	-	-	-	-	-	-	-	-	-	-	-	-	-	-	-
Locus_958_Transcript_1/3_Confidence_0.667_Length_761	761	149	12	7581536	7581536	7.11678e-32	25.8252	2.07989	3.63421	4.67077e-33	-	-	-	-	-	-	-	-	-	-	-	-	-	-	-	-	-	-	-	-	-	-	-	-	-	-	-	-
Locus_9756_Transcript_1/1_Confidence_1.000_Length_192	192	37	3	7581536	7581536	4.4929e-09	25.4181	2.06093	3.62449	7.94925e-10	-	-	-	-	-	-	-	-	-	-	-	-	-	-	-	-	-	-	-	-	-	-	-	-	-	-	-	-
Locus_9734_Transcript_1/1_Confidence_1.000_Length_311	311	245	20	7581536	7581536	4.84732e-51	103.908	8.48228	3.61471	2.14164e-52	-	-	-	-	-	-	-	-	-	-	-	-	-	-	-	-	-	-	-	-	-	-	-	-	-	-	-	-
Locus_4236_Transcript_1/1_Confidence_1.000_Length_210	210	159	13	7581536	7581536	9.7163e-34	99.8667	8.1652	3.61244	6.06464e-35	-	-	-	-	-	-	-	-	-	-	-	-	-	-	-	-	-	-	-	-	-	-	-	-	-	-	-	-
Locus_692_Transcript_1/1_Confidence_1.000_Length_489	489	61	5	7581536	7581536	6.0559e-14	16.4537	1.34866	3.60881	7.82254e-15	emb|CAX74069.1| Headcase protein [Schistosoma japonicum]	118	68.6441	5e-42	HDC_DROME; RecName: Full=Headcase protein;; Contains:; RecName: Full=Headcase short protein;	97	37.1134	3e-16	-	-	-	-	-	-	-	-	-	-	-	-	-	-	-	-	-	-	-	-
Locus_6680_Transcript_1/1_Confidence_1.000_Length_1107	1107	268	22	7581536	7581536	1.47042e-55	31.9323	2.62131	3.60666	6.11273e-57	ref|XP_002579430.1| hypothetical protein [Schistosoma mansoni] emb|CAZ35669.1| hypothetical protein [Schistosoma mansoni]	138	29.7101	2e-13	-	-	-	-	-	-	-	-	-	-	-	-	-	-	-	-	-	-	-	-	-	-	-	-
Locus_1409_Transcript_2/3_Confidence_0.286_Length_390	390	592	49	7581536	7581536	4.70997e-120	200.217	16.572	3.59474	9.13731e-122	-	-	-	-	-	-	-	-	-	-	-	-	-	-	-	-	-	-	-	-	-	-	-	-	-	-	-	-
Locus_482_Transcript_3/3_Confidence_0.800_Length_859	859	168	14	7581536	7581536	2.45119e-35	25.7964	2.1497	3.58496	1.47582e-36	-	-	-	-	-	-	-	-	-	-	-	-	-	-	-	-	-	-	-	-	-	-	-	-	-	-	-	-
Locus_10471_Transcript_1/1_Confidence_1.000_Length_146	146	12	1.0001	7581536	7581536	0.000793347	10.841	0.903511	3.58482	0.000284365	-	-	-	-	-	-	-	-	-	-	-	-	-	-	-	-	-	-	-	-	-	-	-	-	-	-	-	-
Locus_11971_Transcript_1/1_Confidence_1.000_Length_131	131	12	1.0001	7581536	7581536	0.000793347	12.0824	1.00697	3.58482	0.000284397	ref|YP_002640623.1| cytochrome c oxidase subunit III [Clonorchis sinensis] gb|ACI95065.1| cytochrome c oxidase subunit III [Clonorchis sinensis]	43	100	8e-19	-	-	-	-	-	-	-	-	-	-	-	-	-	-	-	-	-	-	-	-	-	-	-	-
Locus_13252_Transcript_1/1_Confidence_1.000_Length_138	138	12	1.0001	7581536	7581536	0.000793229	11.4695	0.955888	3.58482	0.000284227	-	-	-	-	-	-	-	-	-	-	-	-	-	-	-	-	-	-	-	-	-	-	-	-	-	-	-	-
Locus_15326_Transcript_1/1_Confidence_1.000_Length_157	157	12	1.0001	7581536	7581536	0.000793229	10.0815	0.840208	3.58482	0.000284259	-	-	-	-	-	-	-	-	-	-	-	-	-	-	-	-	-	-	-	-	-	-	-	-	-	-	-	-
Locus_17238_Transcript_1/1_Confidence_1.000_Length_137	137	12	1.0001	7581536	7581536	0.000793347	11.5532	0.962866	3.58482	0.000284428	ref|XP_002572039.1| Rab and DnaJ domain-containing protein [Schistosoma mansoni] emb|CAZ28269.1| Rab and DnaJ domain-containing protein [Schistosoma mansoni]	43	60.4651	3e-10	DJC27_BOVIN; RecName: Full=DnaJ homolog subfamily C member 27;; AltName: Full=Rab and DnaJ domain-containing protein;	43	55.814	8e-11	-	-	-	-	-	-	-	-	-	-	-	-	-	-	-	-	-	-	-	-
Locus_6362_Transcript_1/1_Confidence_1.000_Length_122	122	12	1.0001	7581536	7581536	0.000793229	12.9737	1.08125	3.58482	0.00028429	-	-	-	-	-	-	-	-	-	-	-	-	-	-	-	-	-	-	-	-	-	-	-	-	-	-	-	-
Locus_419_Transcript_5/7_Confidence_0.148_Length_133	133	987	84	7581536	7581536	6.69809e-197	978.832	83.3049	3.55459	8.50141e-199	-	-	-	-	-	-	-	-	-	-	-	-	-	-	-	-	-	-	-	-	-	-	-	gnl|TC-DB|Q79FV6 9.B.96.1.1 PE-PGRS FAMILY PROTEIN OS=Mycobacterium tuberculosis GN=PE_PGRS14 PE=4 SV=1	41	59.5238	1e-06	-
Locus_13798_Transcript_1/1_Confidence_1.000_Length_150	150	35	3	7581536	7581536	1.5345e-08	30.7765	2.63799	3.54432	2.829e-09	-	-	-	-	-	-	-	-	-	-	-	-	-	-	-	-	-	-	-	-	-	-	-	-	-	-	-	-
Locus_2986_Transcript_1/3_Confidence_0.154_Length_207	207	140	12	7581536	7581536	1.78106e-29	89.2073	7.64634	3.54432	1.25333e-30	-	-	-	-	-	-	-	-	-	-	-	-	-	-	-	-	-	-	-	-	-	-	-	-	-	-	-	-
Locus_58_Transcript_2/3_Confidence_0.250_Length_294	294	70	6	7581536	7581536	1.4467e-15	31.4046	2.69182	3.54432	1.713e-16	ref|XP_002572237.1| protein kinase; titin [Schistosoma mansoni] emb|CAZ28468.1| protein kinase; titin, putative [Schistosoma mansoni]	97	43.299	4e-13	TITIN_MOUSE; RecName: Full=Titin;; ; AltName: Full=Connectin;	97	40.2062	5e-12	IPR013783	PF00041	-	-	-	-	-	MER200215 - family I43 unassigned peptidase inhibitors (Mus musculus) [I43.UPW]#I43#	97	43.4343	3e-11	-	-	-	-	-	-	-	-	-
Locus_4654_Transcript_1/1_Confidence_1.000_Length_1408	1408	719	62	7581536	7581536	2.29473e-143	67.3549	5.80807	3.53565	3.76049e-145	ref|XP_002574272.1| cytoplasmic polyadenylation element binding protein (cpeb) [Schistosoma mansoni] emb|CAZ30505.1| cytoplasmic polyadenylation element binding protein (cpeb), putative [Schistosoma mansoni]	312	27.8846	8e-18	-	-	-	-	-	-	-	-	-	-	-	-	-	-	-	-	-	-	-	-	-	-	-	-
Locus_20053_Transcript_1/1_Confidence_1.000_Length_256	256	301	26	7581536	7581536	3.90361e-61	155.085	13.396	3.53318	1.49578e-62	-	-	-	-	-	-	-	-	-	-	-	-	-	-	-	-	-	-	-	-	-	-	-	-	-	-	-	-
Locus_11148_Transcript_1/1_Confidence_1.000_Length_224	224	23	2	7581536	7581536	4.47033e-06	13.5432	1.17767	3.52356	1.07427e-06	-	-	-	-	-	-	-	-	-	-	-	-	-	-	-	-	-	-	-	-	-	-	-	-	-	-	-	-
Locus_12353_Transcript_1/1_Confidence_1.000_Length_292	292	46	4	7581536	7581536	1.02274e-10	20.7787	1.80684	3.52356	1.62015e-11	-	-	-	-	-	-	-	-	-	-	-	-	-	-	-	-	-	-	-	-	-	-	-	-	-	-	-	-
Locus_11611_Transcript_1/1_Confidence_1.000_Length_261	261	34	3	7581536	7581536	2.82671e-08	17.1823	1.51608	3.5025	5.32825e-09	-	-	-	-	-	-	-	-	-	-	-	-	-	-	-	-	-	-	-	-	-	-	-	-	-	-	-	-
Locus_11973_Transcript_1/1_Confidence_1.000_Length_159	159	22	2	7581536	7581536	8.22541e-06	18.2502	1.65911	3.45943	2.04768e-06	ref|XP_002578157.1| dynein heavy chain [Schistosoma mansoni] emb|CAZ34395.1| dynein heavy chain, putative [Schistosoma mansoni]	52	98.0769	5e-21	DYH3_MOUSE; RecName: Full=Dynein heavy chain 3, axonemal;; AltName: Full=Axonemal beta dynein heavy chain 3;; AltName: Full=Ciliary dynein heavy chain 3;	52	82.6923	3e-18	-	PF12774	-	-	-	-	-	-	-	-	-	-	-	-	-	-	-	-	-	-
Locus_13991_Transcript_1/1_Confidence_1.000_Length_196	196	11	1.0001	7581536	7581536	0.00146442	7.40252	0.673023	3.45929	0.000564253	-	-	-	-	-	-	-	-	-	-	-	-	-	-	-	-	-	-	-	-	-	-	-	-	-	-	-	-
Locus_14694_Transcript_1/1_Confidence_1.000_Length_156	156	11	1.0001	7581536	7581536	0.00146463	9.3006	0.845593	3.45929	0.000564862	-	-	-	-	-	-	-	-	-	-	-	-	-	-	-	-	-	-	-	-	-	-	-	-	-	-	-	-
Locus_1469_Transcript_1/11_Confidence_1.000_Length_105	105	11	1.0001	7581536	7581536	0.00146442	13.818	1.25631	3.45929	0.000564312	-	-	-	-	-	-	-	-	-	-	-	-	-	-	-	-	-	-	-	-	-	-	-	-	-	-	-	-
Locus_15043_Transcript_1/1_Confidence_1.000_Length_148	148	11	1.0001	7581536	7581536	0.00146442	9.80333	0.891301	3.45929	0.00056437	-	-	-	-	-	-	-	-	-	-	-	-	-	-	-	-	-	-	-	-	-	-	-	-	-	-	-	-
Locus_15769_Transcript_1/1_Confidence_1.000_Length_128	128	11	1.0001	7581536	7581536	0.00146463	11.3351	1.03057	3.45929	0.00056498	-	-	-	-	-	-	-	-	-	-	-	-	-	-	-	-	-	-	-	-	-	-	-	-	-	-	-	-
Locus_16237_Transcript_1/1_Confidence_1.000_Length_161	161	11	1.0001	7581536	7581536	0.00146463	9.01176	0.819333	3.45929	0.000565038	-	-	-	-	-	-	-	-	-	-	-	-	-	-	-	-	-	-	-	-	-	-	-	-	-	-	-	-
Locus_16716_Transcript_1/1_Confidence_1.000_Length_141	141	11	1.0001	7581536	7581536	0.00146463	10.29	0.93555	3.45929	0.000565097	-	-	-	-	-	-	-	-	-	-	-	-	-	-	-	-	-	-	-	-	-	-	-	-	-	-	-	-
Locus_16894_Transcript_1/1_Confidence_1.000_Length_150	150	11	1.0001	7581536	7581536	0.00146463	9.67262	0.879417	3.45929	0.000565156	-	-	-	-	-	-	-	-	-	-	-	-	-	-	-	-	-	-	-	-	-	-	-	-	-	-	-	-
Locus_16977_Transcript_1/1_Confidence_1.000_Length_129	129	11	1.0001	7581536	7581536	0.00146442	11.2472	1.02258	3.45929	0.000564429	-	-	-	-	-	-	-	-	-	-	-	-	-	-	-	-	-	-	-	-	-	-	-	-	-	-	-	-
Locus_17014_Transcript_1/1_Confidence_1.000_Length_179	179	11	1.0001	7581536	7581536	0.00146442	8.10555	0.736942	3.45929	0.000564488	ref|XP_002573232.1| zinc finger protein [Schistosoma mansoni] emb|CAZ29464.1| zinc finger protein, putative [Schistosoma mansoni]	59	74.5763	6e-16	-	-	-	-	-	-	-	-	-	-	-	-	-	-	-	-	-	-	-	-	-	-	-	-
Locus_17121_Transcript_1/1_Confidence_1.000_Length_202	202	11	1.0001	7581536	7581536	0.00146442	7.18264	0.653033	3.45929	0.000564547	-	-	-	-	-	-	-	-	-	-	-	-	-	-	-	-	-	-	-	-	-	-	-	-	-	-	-	-
Locus_4308_Transcript_1/1_Confidence_1.000_Length_143	143	11	1.0001	7581536	7581536	0.00146442	10.1461	0.922466	3.45929	0.000564606	-	-	-	-	-	-	-	-	-	-	-	-	-	-	-	-	-	-	-	-	-	-	-	-	-	-	-	-
Locus_6245_Transcript_1/1_Confidence_1.000_Length_132	132	11	1.0001	7581536	7581536	0.00146442	10.9916	0.999338	3.45929	0.000564665	-	-	-	-	-	-	-	-	-	-	-	-	-	-	-	-	-	-	-	-	-	-	-	-	-	-	-	-
Locus_8195_Transcript_1/1_Confidence_1.000_Length_136	136	11	1.0001	7581536	7581536	0.00146442	10.6683	0.969945	3.45929	0.000564723	-	-	-	-	-	-	-	-	-	-	-	-	-	-	-	-	-	-	-	-	-	-	-	-	-	-	-	-
Locus_8827_Transcript_1/1_Confidence_1.000_Length_126	126	11	1.0001	7581536	7581536	0.00146463	11.515	1.04693	3.45929	0.000565862	-	-	-	-	-	-	-	-	-	-	-	-	-	-	-	-	-	-	-	-	-	-	-	-	-	-	-	-
Locus_9696_Transcript_1/1_Confidence_1.000_Length_140	140	11	1.0001	7581536	7581536	0.00146463	10.3635	0.942233	3.45929	0.000565921	-	-	-	-	-	-	-	-	-	-	-	-	-	-	-	-	-	-	-	-	-	-	-	-	-	-	-	-
Locus_1025_Transcript_1/3_Confidence_0.667_Length_1356	1356	2210	201	7581536	7581536	0	214.969	19.5515	3.45878	0	ref|XP_002576440.1| hypothetical protein [Schistosoma mansoni] emb|CAZ32677.1| hypothetical protein [Schistosoma mansoni]	185	41.6216	2e-33	-	-	-	-	IPR016186	-	-	-	-	-	-	MER180548 - subfamily M10A unassigned peptidases (Branchiostoma floridae) [M10.UPA]#M10A#	112	33.6283	2e-06	-	-	-	-	gnl|TC-DB|B3FNS7 1.B.40.1.5 Trimeric autotransporter adhesin OS=Haemophilus sp. 1595 GN=cha PE=4 SV=1	219	21.4286	1e-06	-
Locus_185_Transcript_1/2_Confidence_1.000_Length_349	349	9650	889	7581536	7581536	0	3647.07	335.984	3.44027	0	-	-	-	-	-	-	-	-	-	-	-	-	-	-	-	-	-	-	-	-	-	-	-	-	-	-	-	-
Locus_5578_Transcript_1/1_Confidence_1.000_Length_635	635	184	17	7581536	7581536	3.11148e-37	38.2197	3.53116	3.4361	1.79463e-38	-	-	-	-	-	-	-	-	-	-	-	-	-	-	-	-	-	-	-	-	-	-	-	-	-	-	-	-
Locus_19099_Transcript_1/1_Confidence_1.000_Length_139	139	43	4	7581536	7581536	6.3368e-10	40.8034	3.79567	3.42626	1.05753e-10	-	-	-	-	-	-	-	-	-	-	-	-	-	-	-	-	-	-	-	-	-	-	-	-	-	-	-	-
Locus_1025_Transcript_3/3_Confidence_0.667_Length_1338	1338	2196	206	7581536	7581536	0	216.481	20.3074	3.41416	0	ref|XP_002576440.1| hypothetical protein [Schistosoma mansoni] emb|CAZ32677.1| hypothetical protein [Schistosoma mansoni]	185	41.6216	2e-33	-	-	-	-	IPR016186	-	-	-	-	-	-	-	-	-	-	-	-	-	-	-	-	-	-	-
Locus_1493_Transcript_1/1_Confidence_1.000_Length_414	414	3182	299	7581536	7581536	0	1013.78	95.2607	3.41172	0	-	-	-	-	-	-	-	-	-	-	-	-	-	-	-	-	-	-	-	-	-	-	-	-	-	-	-	-
Locus_8276_Transcript_1/1_Confidence_1.000_Length_981	981	234	22	7581536	7581536	1.45367e-46	31.4622	2.95799	3.41093	6.93641e-48	-	-	-	-	-	-	-	-	-	-	-	-	-	-	-	-	-	-	-	-	-	-	-	-	-	-	-	-
Locus_51_Transcript_1/1_Confidence_1.000_Length_455	455	3435	326	7581536	7581536	0	995.768	94.5037	3.39737	0	-	-	-	-	-	-	-	-	-	-	-	-	-	-	-	-	-	-	-	-	-	-	-	-	-	-	-	-
Locus_13134_Transcript_1/1_Confidence_1.000_Length_267	267	31	3	7581536	7581536	1.74157e-07	15.3142	1.48202	3.36923	3.55002e-08	emb|CAX73308.1| Innexin unc-7 [Schistosoma japonicum]	88	80.6818	4e-39	UNC9_CAEEL; RecName: Full=Innexin unc-9;; AltName: Full=Uncoordinated protein 9;	78	34.6154	3e-09	IPR000990	PF00876	-	-	-	-	-	-	-	-	-	-	-	-	-	gnl|TC-DB|Q03412 1.A.25.1.2 Innexin unc-7 - Caenorhabditis elegans.	65	35.3846	9e-10	-
Locus_636_Transcript_1/1_Confidence_1.000_Length_1774	1774	4026	391	7581536	7581536	0	299.339	29.0714	3.36411	0	ref|XP_312188.4| AGAP002737-PA [Anopheles gambiae str. PEST] gb|EAA07771.4| AGAP002737-PA [Anopheles gambiae str. PEST]	375	19.7333	9e-06	-	-	-	-	-	-	-	-	-	-	-	-	-	-	-	-	-	-	-	-	-	-	-	-
Locus_690_Transcript_3/3_Confidence_0.778_Length_1894	1894	3344	330	7581536	7581536	0	232.878	22.9814	3.34104	0	ref|XP_002580067.1| 60S ribosomal protein L19 [Schistosoma mansoni] emb|CAZ36306.1| 60S ribosomal protein L19, putative [Schistosoma mansoni]	156	26.2821	2e-08	-	-	-	-	-	-	-	-	-	-	-	-	-	-	-	-	-	-	-	-	-	-	-	-
Locus_10191_Transcript_1/1_Confidence_1.000_Length_203	203	20	2	7581536	7581536	2.75372e-05	12.995	1.2995	3.32193	7.37733e-06	gb|ACI45976.1| gag-pol polyprotein [Clonorchis sinensis]	39	87.1795	7e-12	-	-	-	-	-	-	-	-	-	-	-	-	-	-	-	-	-	-	-	-	-	-	-	-
Locus_11113_Transcript_1/1_Confidence_1.000_Length_250	250	30	3	7581536	7581536	3.17581e-07	15.8279	1.58279	3.32193	6.63684e-08	-	-	-	-	-	-	-	-	-	-	-	-	-	-	-	-	-	-	-	-	-	-	-	-	-	-	-	-
Locus_6650_Transcript_1/1_Confidence_1.000_Length_155	155	30	3	7581536	7581536	3.17581e-07	25.5289	2.55289	3.32193	6.63811e-08	-	-	-	-	-	-	-	-	-	-	-	-	-	-	-	-	-	-	-	-	-	-	-	-	-	-	-	-
Locus_9943_Transcript_1/1_Confidence_1.000_Length_150	150	30	3	7581536	7581536	3.17581e-07	26.3799	2.63799	3.32193	6.63939e-08	-	-	-	-	-	-	-	-	-	-	-	-	-	-	-	-	-	-	-	-	-	-	-	-	-	-	-	-
Locus_10372_Transcript_1/1_Confidence_1.000_Length_140	140	10	1.0001	7581536	7581536	0.00268513	9.42139	0.942233	3.32178	0.00112972	-	-	-	-	-	-	-	-	-	-	-	-	-	-	-	-	-	-	-	-	-	-	-	-	-	-	-	-
Locus_10730_Transcript_1/1_Confidence_1.000_Length_128	128	10	1.0001	7581536	7581536	0.00268477	10.3046	1.03057	3.32178	0.00112677	-	-	-	-	-	-	-	-	-	-	-	-	-	-	-	-	-	-	-	-	-	-	-	-	-	-	-	-
Locus_1097_Transcript_1/1_Confidence_1.000_Length_140	140	10	1.0001	7581536	7581536	0.00268477	9.42139	0.942233	3.32178	0.00112688	-	-	-	-	-	-	-	-	-	-	-	-	-	-	-	-	-	-	-	-	-	-	-	-	-	-	-	-
Locus_12136_Transcript_1/1_Confidence_1.000_Length_147	147	10	1.0001	7581536	7581536	0.00268477	8.97275	0.897365	3.32178	0.00112699	-	-	-	-	-	-	-	-	-	-	-	-	-	-	-	-	-	-	-	-	-	-	-	-	-	-	-	-
Locus_14225_Transcript_1/1_Confidence_1.000_Length_123	123	10	1.0001	7581536	7581536	0.00268477	10.7235	1.07246	3.32178	0.00112709	ref|XP_002580017.1| thyroid hormone receptor interactor [Schistosoma mansoni] emb|CAZ36256.1| thyroid hormone receptor interactor, putative [Schistosoma mansoni]	39	74.359	2e-07	-	-	-	-	-	-	-	-	-	-	-	-	-	-	-	-	-	-	-	-	-	-	-	-
Locus_14518_Transcript_1/1_Confidence_1.000_Length_134	134	10	1.0001	7581536	7581536	0.00268513	9.84324	0.984422	3.32178	0.00112994	-	-	-	-	-	-	-	-	-	-	-	-	-	-	-	-	-	-	-	-	-	-	-	-	-	-	-	-
Locus_15318_Transcript_1/1_Confidence_1.000_Length_124	124	10	1.0001	7581536	7581536	0.00268477	10.637	1.06381	3.32178	0.0011272	-	-	-	-	-	-	-	-	-	-	-	-	-	-	-	-	-	-	-	-	-	-	-	-	-	-	-	-
Locus_15384_Transcript_1/1_Confidence_1.000_Length_124	124	10	1.0001	7581536	7581536	0.00268513	10.637	1.06381	3.32178	0.00113016	-	-	-	-	-	-	-	-	-	-	-	-	-	-	-	-	-	-	-	-	-	-	-	-	-	-	-	-
Locus_15407_Transcript_1/1_Confidence_1.000_Length_127	127	10	1.0001	7581536	7581536	0.00268477	10.3858	1.03868	3.32178	0.00112731	-	-	-	-	-	-	-	-	-	-	-	-	-	-	-	-	-	-	-	-	-	-	-	-	-	-	-	-
Locus_15616_Transcript_1/1_Confidence_1.000_Length_159	159	10	1.0001	7581536	7581536	0.00268477	8.29556	0.829639	3.32178	0.00112742	-	-	-	-	-	-	-	-	-	-	-	-	-	-	-	-	-	-	-	-	-	-	-	-	-	-	-	-
Locus_17573_Transcript_1/1_Confidence_1.000_Length_123	123	10	1.0001	7581536	7581536	0.00268513	10.7235	1.07246	3.32178	0.00113026	-	-	-	-	-	-	-	-	-	-	-	-	-	-	-	-	-	-	-	-	-	-	-	-	-	-	-	-
Locus_18193_Transcript_1/1_Confidence_1.000_Length_138	138	10	1.0001	7581536	7581536	0.00268477	9.55793	0.955888	3.32178	0.00112753	-	-	-	-	-	-	-	-	-	-	-	-	-	-	-	-	-	-	-	-	-	-	-	-	-	-	-	-
Locus_6425_Transcript_1/1_Confidence_1.000_Length_132	132	10	1.0001	7581536	7581536	0.00268477	9.99238	0.999338	3.32178	0.00112763	-	-	-	-	-	-	-	-	-	-	-	-	-	-	-	-	-	-	-	-	-	-	-	-	-	-	-	-
Locus_9266_Transcript_1/1_Confidence_1.000_Length_143	143	10	1.0001	7581536	7581536	0.00268477	9.22373	0.922466	3.32178	0.00112774	-	-	-	-	-	-	-	-	-	-	-	-	-	-	-	-	-	-	-	-	-	-	-	-	-	-	-	-
Locus_9826_Transcript_1/1_Confidence_1.000_Length_124	124	10	1.0001	7581536	7581536	0.00268477	10.637	1.06381	3.32178	0.00112785	-	-	-	-	-	-	-	-	-	-	-	-	-	-	-	-	-	-	-	-	-	-	-	-	-	-	-	-
Locus_4740_Transcript_1/1_Confidence_1.000_Length_953	953	398	40	7581536	7581536	6.2718e-76	55.085	5.53618	3.3147	1.91704e-77	-	-	-	-	-	-	-	-	-	-	-	-	-	-	-	-	-	-	-	-	-	-	-	-	-	-	-	-
Locus_690_Transcript_2/3_Confidence_0.778_Length_1894	1894	3239	330	7581536	7581536	0	225.566	22.9814	3.29501	0	ref|XP_002580067.1| 60S ribosomal protein L19 [Schistosoma mansoni] emb|CAZ36306.1| 60S ribosomal protein L19, putative [Schistosoma mansoni]	156	26.2821	2e-08	-	-	-	-	-	-	-	-	-	-	-	-	-	-	-	-	-	-	-	-	-	-	-	-
Locus_7880_Transcript_1/1_Confidence_1.000_Length_417	417	175	18	7581536	7581536	3.79037e-34	55.3535	5.6935	3.28129	2.35062e-35	-	-	-	-	-	-	-	-	-	-	-	-	-	-	-	-	-	-	-	-	-	-	-	-	-	-	-	-
Locus_6629_Transcript_1/1_Confidence_1.000_Length_141	141	68	7	7581536	7581536	2.6269e-14	63.6111	6.5482	3.28011	3.3162e-15	-	-	-	-	-	-	-	-	-	-	-	-	-	-	-	-	-	-	-	-	-	-	-	-	-	-	-	-
Locus_1401_Transcript_1/1_Confidence_1.000_Length_981	981	1616	167	7581536	7581536	1.74236e-298	217.278	22.4538	3.27451	1.59561e-300	-	-	-	-	-	-	-	-	-	-	-	-	-	-	-	-	-	-	-	-	-	-	-	-	-	-	-	-
Locus_10965_Transcript_1/1_Confidence_1.000_Length_183	183	19	2	7581536	7581536	5.00677e-05	13.6945	1.44152	3.24793	1.40166e-05	-	-	-	-	-	-	-	-	-	-	-	-	-	-	-	-	-	-	-	-	-	-	-	-	-	-	-	-
Locus_7748_Transcript_1/1_Confidence_1.000_Length_432	432	3995	425	7581536	7581536	0	1219.76	129.762	3.23266	0	-	-	-	-	-	-	-	-	-	-	-	-	-	-	-	-	-	-	-	-	-	-	-	-	-	-	-	-
Locus_343_Transcript_1/1_Confidence_1.000_Length_385	385	47	5	7581536	7581536	2.88543e-10	16.102	1.71298	3.23266	4.70648e-11	ref|XP_001955440.1| GF18766 [Drosophila ananassae] gb|EDV44001.1| GF18766 [Drosophila ananassae]	86	33.7209	6e-08	AMBP_PIG; RecName: Full=Protein AMBP;; Contains:; RecName: Full=Alpha-1-microglobulin;; Contains:; RecName: Full=Inter-alpha-trypsin inhibitor light chain;; ; AltName: Full=Bikunin;; AltName: Full=EI-14;; AltName: Full=HI-30;; Contains:; RecName: Full=Trypstatin;; Flags: Precursor; Fragment;	69	36.2319	1e-08	IPR002223	PF00014	-	-	-	-	-	MER170305 - hepatocyte growth factor activator inhibitor 2 inhibitor unit 1 (Monodelphis domestica) [I02.009]#I02#	44	47.7273	1e-08	-	-	-	-	gnl|TC-DB|P05067 1.C.50.1.2 Amyloid beta A4 protein OS=Homo sapiens GN=APP PE=1 SV=3	45	44.4444	1e-08	Putative_ES
Locus_3592_Transcript_1/1_Confidence_1.000_Length_648	648	150	16	7581536	7581536	4.02623e-29	30.5323	3.25678	3.22882	2.85589e-30	ref|XP_002426365.1| GTP cyclohydrolase I, putative [Pediculus humanus corporis] gb|EEB13627.1| GTP cyclohydrolase I, putative [Pediculus humanus corporis]	175	65.1429	3e-63	GCH1_DROME; RecName: Full=GTP cyclohydrolase 1;; ; AltName: Full=GTP cyclohydrolase I;; ; AltName: Full=Protein punch;	176	62.5	7e-62	IPR020602	PF01227	K01495	-	-	-	-	-	-	-	-	-	-	-	-	-	-	-	-	-
Locus_690_Transcript_1/3_Confidence_0.778_Length_1894	1894	3119	334	7581536	7581536	0	217.209	23.26	3.22316	0	ref|XP_002580067.1| 60S ribosomal protein L19 [Schistosoma mansoni] emb|CAZ36306.1| 60S ribosomal protein L19, putative [Schistosoma mansoni]	156	26.2821	2e-08	-	-	-	-	-	-	-	-	-	-	-	-	-	-	-	-	-	-	-	-	-	-	-	-
Locus_13786_Transcript_1/1_Confidence_1.000_Length_350	350	46	5	7581536	7581536	5.21596e-10	17.3353	1.88428	3.20163	8.63985e-11	-	-	-	-	-	-	-	-	-	-	-	-	-	-	-	-	-	-	-	-	-	-	-	-	-	-	-	-
Locus_6197_Transcript_1/1_Confidence_1.000_Length_287	287	110	12	7581536	7581536	1.22066e-21	50.5538	5.51496	3.1964	1.11638e-22	-	-	-	-	-	-	-	-	-	-	-	-	-	-	-	-	-	-	-	-	-	-	-	-	-	-	-	-
Locus_482_Transcript_2/3_Confidence_0.800_Length_820	820	173	19	7581536	7581536	6.29489e-33	27.8276	3.05621	3.1867	4.00494e-34	-	-	-	-	-	-	-	-	-	-	-	-	-	-	-	-	-	-	-	-	-	-	-	-	-	-	-	-
Locus_11243_Transcript_1/1_Confidence_1.000_Length_132	132	18	2	7581536	7581536	9.05987e-05	17.9863	1.99848	3.16993	2.65242e-05	-	-	-	-	-	-	-	-	-	-	-	-	-	-	-	-	-	-	-	-	-	-	-	-	-	-	-	-
Locus_12062_Transcript_1/1_Confidence_1.000_Length_212	212	18	2	7581536	7581536	9.05987e-05	11.199	1.24433	3.16993	2.65279e-05	-	-	-	-	-	-	-	-	-	-	-	-	-	-	-	-	-	-	-	-	-	-	-	-	-	-	-	-
Locus_12265_Transcript_1/1_Confidence_1.000_Length_179	179	45	5	7581536	7581536	9.40918e-10	33.1591	3.68434	3.16993	1.5922e-10	-	-	-	-	-	-	-	-	-	-	-	-	-	-	-	-	-	-	-	-	-	-	-	-	-	-	-	-
Locus_12988_Transcript_1/1_Confidence_1.000_Length_133	133	18	2	7581536	7581536	9.05987e-05	17.851	1.98345	3.16993	2.65315e-05	-	-	-	-	-	-	-	-	-	-	-	-	-	-	-	-	-	-	-	-	-	-	-	-	-	-	-	-
Locus_16292_Transcript_1/1_Confidence_1.000_Length_247	247	18	2	7581536	7581536	9.05987e-05	9.6121	1.06801	3.16993	2.65352e-05	-	-	-	-	-	-	-	-	-	-	-	-	-	-	-	-	-	-	-	-	-	-	-	-	-	-	-	-
Locus_16447_Transcript_1/1_Confidence_1.000_Length_209	209	18	2	7581536	7581536	9.05987e-05	11.3598	1.2622	3.16993	2.65388e-05	ref|XP_002577055.1| ciliary outer arm dynein beta heavy chain-related [Schistosoma mansoni] emb|CAZ33292.1| ciliary outer arm dynein beta heavy chain-related [Schistosoma mansoni]	69	82.6087	2e-28	DYH5_HUMAN; RecName: Full=Dynein heavy chain 5, axonemal;; AltName: Full=Axonemal beta dynein heavy chain 5;; AltName: Full=Ciliary dynein heavy chain 5;	69	72.4638	1e-25	IPR004273	PF03028	-	-	-	-	-	-	-	-	-	-	-	-	-	-	-	-	-	-
Locus_19663_Transcript_1/1_Confidence_1.000_Length_178	178	18	2	7581536	7581536	9.05987e-05	13.3381	1.48202	3.16993	2.65424e-05	-	-	-	-	-	-	-	-	-	-	-	-	-	-	-	-	-	-	-	-	-	-	-	-	-	-	-	-
Locus_10322_Transcript_1/1_Confidence_1.000_Length_142	142	9	1.0001	7581536	7581536	0.00488141	8.35982	0.928962	3.16978	0.00224787	-	-	-	-	-	-	-	-	-	-	-	-	-	-	-	-	-	-	-	-	-	-	-	-	-	-	-	-
Locus_10885_Transcript_1/1_Confidence_1.000_Length_179	179	9	1.0001	7581536	7581536	0.00488141	6.63181	0.736942	3.16978	0.00224807	-	-	-	-	-	-	-	-	-	-	-	-	-	-	-	-	-	-	-	-	-	-	-	-	-	-	-	-
Locus_13128_Transcript_1/1_Confidence_1.000_Length_146	146	9	1.0001	7581536	7581536	0.00488141	8.13078	0.903511	3.16978	0.00224827	-	-	-	-	-	-	-	-	-	-	-	-	-	-	-	-	-	-	-	-	-	-	-	-	-	-	-	-
Locus_14342_Transcript_1/1_Confidence_1.000_Length_167	167	9	1.0001	7581536	7581536	0.00488141	7.10835	0.789896	3.16978	0.00224846	-	-	-	-	-	-	-	-	-	-	-	-	-	-	-	-	-	-	-	-	-	-	-	-	-	-	-	-
Locus_14453_Transcript_1/1_Confidence_1.000_Length_133	133	9	1.0001	7581536	7581536	0.00488141	8.92552	0.991824	3.16978	0.00224866	-	-	-	-	-	-	-	-	-	-	-	-	-	-	-	-	-	-	-	-	-	-	-	-	-	-	-	-
Locus_16261_Transcript_1/1_Confidence_1.000_Length_130	130	9	1.0001	7581536	7581536	0.00488141	9.1315	1.01471	3.16978	0.00224886	-	-	-	-	-	-	-	-	-	-	-	-	-	-	-	-	-	-	-	-	-	-	-	-	-	-	-	-
Locus_16626_Transcript_1/1_Confidence_1.000_Length_164	164	9	1.0001	7581536	7581536	0.00488141	7.23838	0.804345	3.16978	0.00224905	-	-	-	-	-	-	-	-	-	-	-	-	-	-	-	-	-	-	-	-	-	-	-	-	-	-	-	-
Locus_17421_Transcript_1/1_Confidence_1.000_Length_129	129	9	1.0001	7581536	7581536	0.00488141	9.20228	1.02258	3.16978	0.00224925	-	-	-	-	-	-	-	-	-	-	-	-	-	-	-	-	-	-	-	-	-	-	-	-	-	-	-	-
Locus_17718_Transcript_1/1_Confidence_1.000_Length_136	136	9	1.0001	7581536	7581536	0.00488141	8.72864	0.969945	3.16978	0.00224944	-	-	-	-	-	-	-	-	-	-	-	-	-	-	-	-	-	-	-	-	-	-	-	-	-	-	-	-
Locus_47_Transcript_1/12_Confidence_1.000_Length_158	158	9	1.0001	7581536	7581536	0.00488141	7.51326	0.83489	3.16978	0.00224964	-	-	-	-	-	-	-	-	-	-	-	-	-	-	-	-	-	-	-	-	-	-	-	-	-	-	-	-
Locus_7269_Transcript_1/1_Confidence_1.000_Length_133	133	9	1.0001	7581536	7581536	0.00488141	8.92552	0.991824	3.16978	0.00224984	-	-	-	-	-	-	-	-	-	-	-	-	-	-	-	-	-	-	-	-	-	-	-	-	-	-	-	-
Locus_9874_Transcript_1/1_Confidence_1.000_Length_123	123	9	1.0001	7581536	7581536	0.00488141	9.65118	1.07246	3.16978	0.00225003	-	-	-	-	-	-	-	-	-	-	-	-	-	-	-	-	-	-	-	-	-	-	-	-	-	-	-	-
Locus_736_Transcript_1/1_Confidence_1.000_Length_1779	1779	1249	140	7581536	7581536	1.8534e-223	92.6039	10.3799	3.15727	2.15884e-225	ref|XP_002167341.1| PREDICTED: similar to cytoplasmic polyadenylation element binding protein, CPEB [Hydra magnipapillata]	284	51.7606	8e-82	CPEB1_HUMAN; RecName: Full=Cytoplasmic polyadenylation element-binding protein 1;; ; ; ;	293	50.8532	3e-80	IPR012677	-	K02602	-	-	-	-	-	-	-	-	-	-	-	-	-	-	-	-	-
Locus_9179_Transcript_1/1_Confidence_1.000_Length_467	467	98	11	7581536	7581536	2.95598e-19	27.6791	3.10684	3.15528	2.96821e-20	ref|XP_002575657.1| universal stress protein [Schistosoma mansoni] emb|CAZ31890.1| universal stress protein, putative [Schistosoma mansoni]	118	56.7797	2e-30	-	-	-	-	IPR014729	PF00582	-	-	-	-	-	-	-	-	-	-	-	-	-	-	-	-	-	-
Locus_493_Transcript_1/3_Confidence_0.571_Length_242	242	106	12	7581536	7581536	1.28371e-20	57.7741	6.54047	3.14296	1.21839e-21	-	-	-	-	-	-	-	-	-	-	-	-	-	-	-	-	-	-	-	-	-	-	-	-	-	-	-	-
Locus_11851_Transcript_1/1_Confidence_1.000_Length_180	180	44	5	7581536	7581536	1.69365e-09	32.2421	3.66387	3.1375	2.91629e-10	-	-	-	-	-	-	-	-	-	-	-	-	-	-	-	-	-	-	-	-	-	-	-	-	-	-	-	-
Locus_15024_Transcript_1/1_Confidence_1.000_Length_374	374	306	35	7581536	7581536	7.85585e-56	107.918	12.3435	3.1281	3.25947e-57	-	-	-	-	-	-	-	-	-	-	-	-	-	-	-	-	-	-	-	-	-	-	-	-	-	-	-	-
Locus_1109_Transcript_1/1_Confidence_1.000_Length_1005	1005	174	20	7581536	7581536	1.6932e-32	22.8363	2.62486	3.12102	1.08541e-33	-	-	-	-	-	-	-	-	-	-	-	-	-	-	-	-	-	-	-	-	-	-	-	-	-	-	-	-
Locus_1284_Transcript_1/2_Confidence_0.833_Length_362	362	52	6	7581536	7581536	7.02136e-11	18.9469	2.18618	3.11548	1.09507e-11	-	-	-	-	-	-	-	-	-	-	-	-	-	-	-	-	-	-	-	-	-	-	-	-	-	-	-	-
Locus_11366_Transcript_3/4_Confidence_0.773_Length_317	317	43	5	7581536	7581536	3.04166e-09	17.8917	2.08043	3.10434	5.32661e-10	-	-	-	-	-	-	-	-	-	-	-	-	-	-	-	-	-	-	-	-	-	-	-	-	-	-	-	-
Locus_17993_Transcript_1/1_Confidence_1.000_Length_197	197	86	10	7581536	7581536	7.11863e-17	57.5804	6.6954	3.10434	7.96297e-18	-	-	-	-	-	-	-	-	-	-	-	-	-	-	-	-	-	-	-	-	-	-	-	-	-	-	-	-
Locus_3053_Transcript_1/1_Confidence_1.000_Length_1195	1195	205	24	7581536	7581536	1.15913e-37	22.6271	2.64903	3.09452	6.64371e-39	ref|XP_002575639.1| dynein heavy chain [Schistosoma mansoni] emb|CAZ31872.1| dynein heavy chain, putative [Schistosoma mansoni]	338	30.7692	5e-29	RCD1_SCHPO; RecName: Full=Cell differentiation protein rcd1;	251	22.3108	4e-09	IPR007216	PF04078	K12606	-	-	-	-	-	-	-	-	-	-	-	-	-	-	-	-	-
Locus_11888_Transcript_1/1_Confidence_1.000_Length_151	151	17	2	7581536	7581536	0.000163078	14.8496	1.74701	3.08746	5.01606e-05	-	-	-	-	-	-	-	-	-	-	-	-	-	-	-	-	-	-	-	-	-	-	-	-	-	-	-	-
Locus_13451_Transcript_1/1_Confidence_1.000_Length_198	198	17	2	7581536	7581536	0.000163078	11.3247	1.33232	3.08746	5.01672e-05	emb|CAX70199.1| Tektin-4 [Schistosoma japonicum]	65	56.9231	2e-13	TEKT4_XENLA; RecName: Full=Tektin-4;	64	57.8125	5e-13	IPR000435	PF03148	-	-	-	-	-	-	-	-	-	-	-	-	-	-	-	-	-	-
Locus_15194_Transcript_1/1_Confidence_1.000_Length_219	219	17	2	7581536	7581536	0.000163078	10.2388	1.20456	3.08746	5.01737e-05	-	-	-	-	-	-	-	-	-	-	-	-	-	-	-	-	-	-	-	-	-	-	-	-	-	-	-	-
Locus_4074_Transcript_1/1_Confidence_1.000_Length_208	208	17	2	7581536	7581536	0.000163078	10.7802	1.26826	3.08746	5.01803e-05	-	-	-	-	-	-	-	-	-	-	-	-	-	-	-	-	-	-	-	-	-	-	-	-	-	-	-	-
Locus_4453_Transcript_2/2_Confidence_1.000_Length_826	826	210	25	7581536	7581536	2.9391e-38	33.5337	3.99211	3.07039	1.66451e-39	-	-	-	-	-	-	-	-	-	-	-	-	-	-	-	-	-	-	-	-	-	-	-	-	-	-	-	-
Locus_2325_Transcript_2/2_Confidence_1.000_Length_821	821	865	103	7581536	7581536	2.55081e-151	138.968	16.5477	3.07006	3.99573e-153	-	-	-	-	-	-	-	-	-	-	-	-	-	-	-	-	-	-	-	-	-	-	-	-	-	-	-	Putative_ES
Locus_11312_Transcript_1/1_Confidence_1.000_Length_557	557	67	8	7581536	7581536	2.23287e-13	15.8658	1.89443	3.06609	2.99007e-14	ref|XP_002575490.1| hypothetical protein [Schistosoma mansoni] emb|CAZ31723.1| 4.1 G protein, putative [Schistosoma mansoni]	162	48.7654	2e-34	E41L3_HUMAN; RecName: Full=Band 4.1-like protein 3;; AltName: Full=4.1B;; AltName: Full=Differentially expressed in adenocarcinoma of the lung protein 1;;	118	33.8983	2e-13	IPR014352	-	-	-	-	-	-	-	-	-	-	-	-	-	-	-	-	-	-	-
Locus_11603_Transcript_1/1_Confidence_1.000_Length_489	489	50	6	7581536	7581536	2.25295e-10	13.4866	1.6184	3.05889	3.65402e-11	-	-	-	-	-	-	-	-	-	-	-	-	-	-	-	-	-	-	-	-	-	-	-	-	-	-	-	-
Locus_8057_Transcript_1/1_Confidence_1.000_Length_214	214	25	3	7581536	7581536	6.10202e-06	15.4088	1.84906	3.05889	1.49358e-06	-	-	-	-	-	-	-	-	-	-	-	-	-	-	-	-	-	-	-	-	-	-	-	-	-	-	-	-
Locus_1295_Transcript_3/26_Confidence_1.000_Length_131	131	41	5	7581536	7581536	9.73979e-09	41.2815	5.03433	3.03562	1.76785e-09	-	-	-	-	-	-	-	-	-	-	-	-	-	-	-	-	-	-	-	-	-	-	-	-	-	-	-	-
Locus_14001_Transcript_1/1_Confidence_1.000_Length_809	809	114	14	7581536	7581536	2.55529e-21	18.5866	2.28256	3.02554	2.36983e-22	-	-	-	-	-	-	-	-	-	-	-	-	-	-	-	-	-	-	-	-	-	-	-	-	-	-	-	-
Locus_14118_Transcript_1/1_Confidence_1.000_Length_154	154	6786	836	7581536	7581536	0	5812.14	716.025	3.02099	0	-	-	-	-	-	-	-	-	-	-	-	-	-	-	-	-	-	-	-	-	-	-	-	-	-	-	-	-
Locus_13663_Transcript_1/1_Confidence_1.000_Length_269	269	24	3	7581536	7581536	1.08965e-05	11.768	1.471	3	2.75464e-06	-	-	-	-	-	-	-	-	-	-	-	-	-	-	-	-	-	-	-	-	-	-	-	-	-	-	-	-
Locus_14501_Transcript_1/1_Confidence_1.000_Length_145	145	16	2	7581536	7581536	0.000291823	14.5544	1.8193	3	9.44262e-05	-	-	-	-	-	-	-	-	-	-	-	-	-	-	-	-	-	-	-	-	-	-	-	-	-	-	-	-
Locus_14992_Transcript_1/1_Confidence_1.000_Length_199	199	16	2	7581536	7581536	0.000291823	10.605	1.32562	3	9.44379e-05	-	-	-	-	-	-	-	-	-	-	-	-	-	-	-	-	-	-	-	-	-	-	-	-	-	-	-	-
Locus_12176_Transcript_1/1_Confidence_1.000_Length_161	161	8	1.0001	7581536	7581536	0.00878653	6.55401	0.819333	2.99986	0.00454308	-	-	-	-	-	-	-	-	-	-	-	-	-	-	-	-	-	-	-	-	-	-	-	-	-	-	-	-
Locus_13492_Transcript_1/1_Confidence_1.000_Length_122	122	8	1.0001	7581536	7581536	0.00878653	8.64914	1.08125	2.99986	0.00454343	-	-	-	-	-	-	-	-	-	-	-	-	-	-	-	-	-	-	-	-	-	-	-	-	-	-	-	-
Locus_13811_Transcript_1/1_Confidence_1.000_Length_124	124	8	1.0001	7581536	7581536	0.00878653	8.50964	1.06381	2.99986	0.00454379	-	-	-	-	-	-	-	-	-	-	-	-	-	-	-	-	-	-	-	-	-	-	-	-	-	-	-	-
Locus_14182_Transcript_1/1_Confidence_1.000_Length_129	129	8	1.0001	7581536	7581536	0.00878753	8.17981	1.02258	2.99986	0.00457042	-	-	-	-	-	-	-	-	-	-	-	-	-	-	-	-	-	-	-	-	-	-	-	-	-	-	-	-
Locus_14469_Transcript_1/1_Confidence_1.000_Length_140	140	8	1.0001	7581536	7581536	0.00878653	7.53711	0.942233	2.99986	0.00454414	-	-	-	-	-	-	-	-	-	-	-	-	-	-	-	-	-	-	-	-	-	-	-	-	-	-	-	-
Locus_15402_Transcript_1/1_Confidence_1.000_Length_131	131	8	1.0001	7581536	7581536	0.00878653	8.05492	1.00697	2.99986	0.00454449	-	-	-	-	-	-	-	-	-	-	-	-	-	-	-	-	-	-	-	-	-	-	-	-	-	-	-	-
Locus_15423_Transcript_1/1_Confidence_1.000_Length_132	132	8	1.0001	7581536	7581536	0.00878653	7.9939	0.999338	2.99986	0.00454484	-	-	-	-	-	-	-	-	-	-	-	-	-	-	-	-	-	-	-	-	-	-	-	-	-	-	-	-
Locus_16203_Transcript_1/1_Confidence_1.000_Length_124	124	8	1.0001	7581536	7581536	0.00878653	8.50964	1.06381	2.99986	0.0045452	-	-	-	-	-	-	-	-	-	-	-	-	-	-	-	-	-	-	-	-	-	-	-	-	-	-	-	-
Locus_16438_Transcript_1/1_Confidence_1.000_Length_134	134	8	1.0001	7581536	7581536	0.00878653	7.87459	0.984422	2.99986	0.00454555	-	-	-	-	-	-	-	-	-	-	-	-	-	-	-	-	-	-	-	-	-	-	-	-	-	-	-	-
Locus_16464_Transcript_1/1_Confidence_1.000_Length_147	147	8	1.0001	7581536	7581536	0.00878653	7.1782	0.897365	2.99986	0.0045459	-	-	-	-	-	-	-	-	-	-	-	-	-	-	-	-	-	-	-	-	-	-	-	-	-	-	-	-
Locus_16473_Transcript_1/1_Confidence_1.000_Length_132	132	8	1.0001	7581536	7581536	0.00878753	7.9939	0.999338	2.99986	0.00457077	-	-	-	-	-	-	-	-	-	-	-	-	-	-	-	-	-	-	-	-	-	-	-	-	-	-	-	-
Locus_16785_Transcript_1/1_Confidence_1.000_Length_134	134	8	1.0001	7581536	7581536	0.00878653	7.87459	0.984422	2.99986	0.00454626	-	-	-	-	-	-	-	-	-	-	-	-	-	-	-	-	-	-	-	-	-	-	-	-	-	-	-	-
Locus_17333_Transcript_1/1_Confidence_1.000_Length_125	125	8	1.0001	7581536	7581536	0.00878653	8.44156	1.0553	2.99986	0.00454661	-	-	-	-	-	-	-	-	-	-	-	-	-	-	-	-	-	-	-	-	-	-	-	-	-	-	-	-
Locus_18816_Transcript_1/1_Confidence_1.000_Length_144	144	8	1.0001	7581536	7581536	0.00878753	7.32774	0.91606	2.99986	0.00457113	-	-	-	-	-	-	-	-	-	-	-	-	-	-	-	-	-	-	-	-	-	-	-	-	-	-	-	-
Locus_19081_Transcript_1/1_Confidence_1.000_Length_192	192	8	1.0001	7581536	7581536	0.00878653	5.49581	0.687045	2.99986	0.00454696	-	-	-	-	-	-	-	-	-	-	-	-	-	-	-	-	-	-	-	-	-	-	-	-	-	-	-	-
Locus_5976_Transcript_1/1_Confidence_1.000_Length_137	137	8	1.0001	7581536	7581536	0.00878653	7.70215	0.962866	2.99986	0.00454731	ref|XP_002572865.1| selectively expressed in embryonic epithelia protein-1 [Schistosoma mansoni] emb|CAZ29097.1| selectively expressed in embryonic epithelia protein-1 , putative [Schistosoma mansoni]	45	55.5556	3e-06	-	-	-	-	-	-	-	-	-	-	-	-	-	-	-	-	-	-	-	-	-	-	-	-
Locus_5797_Transcript_1/1_Confidence_1.000_Length_426	426	412	52	7581536	7581536	3.04496e-71	127.565	16.1004	2.98606	9.96762e-73	-	-	-	-	-	-	-	-	-	-	-	-	-	-	-	-	-	-	-	-	-	-	-	-	-	-	-	-
Locus_8764_Transcript_1/1_Confidence_1.000_Length_308	308	150	19	7581536	7581536	4.10436e-27	64.2367	8.13665	2.98089	3.13881e-28	-	-	-	-	-	-	-	-	-	-	-	-	-	-	-	-	-	-	-	-	-	-	-	-	-	-	-	-
Locus_2519_Transcript_1/1_Confidence_1.000_Length_1045	1051	125	16	7581536	7581536	8.64319e-23	15.6874	2.00798	2.96578	7.57152e-24	-	-	-	-	-	-	-	-	-	-	-	-	-	-	-	-	-	-	-	-	-	-	-	-	-	-	-	-
Locus_9244_Transcript_1/1_Confidence_1.000_Length_139	139	701	90	7581536	7581536	9.14735e-119	665.19	85.4025	2.96142	1.7856e-120	-	-	-	-	-	-	-	-	-	-	-	-	-	-	-	-	-	-	-	-	-	-	-	-	-	-	-	-
Locus_2902_Transcript_1/1_Confidence_1.000_Length_262	262	62	8	7581536	7581536	3.99814e-12	31.2128	4.02746	2.9542	5.73939e-13	sp|Q5DFA1.1|SJ643_SCHJA RecName: Full=UPF0506 protein SJCHGC09643; Flags: Precursor gb|AAW25505.1| SJCHGC09643 protein [Schistosoma japonicum]	60	46.6667	2e-10	SJ643_SCHJA; RecName: Full=UPF0506 protein SJCHGC09643;; Flags: Precursor;	60	46.6667	9e-12	IPR021712	PF11703	-	-	-	-	-	-	-	-	-	-	-	-	-	-	-	-	-	-
Locus_8825_Transcript_1/1_Confidence_1.000_Length_341	341	62	8	7581536	7581536	3.99814e-12	23.9817	3.09441	2.9542	5.741e-13	-	-	-	-	-	-	-	-	-	-	-	-	-	-	-	-	-	-	-	-	-	-	-	-	-	-	-	-
Locus_10099_Transcript_1/1_Confidence_1.000_Length_147	147	23	3	7581536	7581536	1.93715e-05	20.6373	2.69182	2.9386	5.07143e-06	-	-	-	-	-	-	-	-	-	-	-	-	-	-	-	-	-	-	-	-	-	-	-	-	-	-	-	-
Locus_12912_Transcript_1/1_Confidence_1.000_Length_180	180	15	2	7581536	7581536	0.000518797	10.9916	1.46555	2.90689	0.000178183	ref|XP_002580474.1| hypothetical protein [Schistosoma mansoni] emb|CAZ36713.1| hypothetical protein [Schistosoma mansoni]	57	47.3684	8e-08	-	-	-	-	-	-	-	-	-	-	-	-	-	-	-	-	-	-	-	-	-	-	-	-
Locus_13520_Transcript_1/1_Confidence_1.000_Length_151	151	15	2	7581536	7581536	0.000518797	13.1026	1.74701	2.90689	0.000178204	-	-	-	-	-	-	-	-	-	-	-	-	-	-	-	-	-	-	-	-	-	-	-	-	-	-	-	-
Locus_2686_Transcript_1/1_Confidence_1.000_Length_238	238	15	2	7581536	7581536	0.000518797	8.31299	1.1084	2.90689	0.000178225	-	-	-	-	-	-	-	-	-	-	-	-	-	-	-	-	-	-	-	-	-	-	-	-	-	-	-	-
Locus_6527_Transcript_1/1_Confidence_1.000_Length_195	195	15	2	7581536	7581536	0.000518797	10.1461	1.35281	2.90689	0.000178246	-	-	-	-	-	-	-	-	-	-	-	-	-	-	-	-	-	-	-	-	-	-	-	-	-	-	-	-
Locus_1939_Transcript_1/1_Confidence_1.000_Length_258	258	455	61	7581536	7581536	3.38372e-76	232.613	31.1855	2.89899	1.02747e-77	gb|AAS92978.1| ferritin [Clonorchis sinensis]	29	93.1034	2e-06	-	-	-	-	-	-	-	-	-	-	-	-	-	-	-	-	-	-	-	-	-	-	-	-
Locus_1284_Transcript_2/2_Confidence_0.833_Length_476	476	82	11	7581536	7581536	3.07784e-15	22.7222	3.0481	2.89812	3.70251e-16	-	-	-	-	-	-	-	-	-	-	-	-	-	-	-	-	-	-	-	-	-	-	-	-	-	-	-	-
Locus_8754_Transcript_1/1_Confidence_1.000_Length_581	581	104	14	7581536	7581536	7.8504e-19	23.6102	3.1783	2.89308	8.02162e-20	-	-	-	-	-	-	-	-	-	-	-	-	-	-	-	-	-	-	-	-	-	-	-	-	-	-	-	-
Locus_5824_Transcript_1/1_Confidence_1.000_Length_820	820	386	52	7581536	7581536	8.47742e-65	62.0892	8.36435	2.89202	3.06109e-66	-	-	-	-	-	-	-	-	IPR006461	PF04749	-	-	-	-	-	-	-	-	-	-	-	-	-	-	-	-	-	-
Locus_7036_Transcript_1/1_Confidence_1.000_Length_299	299	66	9	7581536	7581536	1.66224e-12	29.1149	3.97022	2.87447	2.33343e-13	-	-	-	-	-	-	-	-	-	-	-	-	-	-	-	-	-	-	-	-	-	-	-	-	-	-	-	-
Locus_4537_Transcript_1/1_Confidence_1.000_Length_1788	1797	736	101	7581536	7581536	1.6821e-120	54.0222	7.41338	2.86535	3.24974e-122	-	-	-	-	-	-	-	-	-	-	-	-	-	-	-	-	-	-	-	O88704||Cyclic Nucleotide-Regulated Channels||Positively charged ions||HCN1||"HAC2, BCNG1"||HCN1||BCNG1||4845||5p12||NM_021072||NP_066550||O6 0741||348980||Hcn1||||620688||2q15||NM_053375||NP_445827| |Q9JKB0||84390||Hcn1||"Bcng1, C630013B14Rik"||MGI:1096392||13 D2.3||NM_010408||NP_034538||O88704||15165	184	26.7677	7e-09	gnl|TC-DB|O88704 1.A.1.5.2 1.A.1.5.2 Potassium/sodium hyperpolarization-activated cyclic nucleotide-gated channel 1	184	26.7677	2e-08	-
Locus_12825_Transcript_1/1_Confidence_1.000_Length_273	273	29	4	7581536	7581536	2.38186e-06	14.0113	1.93259	2.85798	5.52581e-07	ref|XP_002572025.1| peptidase [Schistosoma mansoni] emb|CAZ28255.1| Mername-AA217 hypothetical peptidase (M14 family) [Schistosoma mansoni]	72	61.1111	3e-19	CBPC1_HUMAN; RecName: Full=Cytosolic carboxypeptidase 1;; ; AltName: Full=ATP/GTP-binding protein 1;; AltName: Full=Nervous system nuclear protein induced by axotomy protein 1 homolog;	85	37.6471	9e-10	-	-	-	-	-	-	-	-	-	-	-	-	-	-	-	-	-	-	-	-
Locus_7352_Transcript_1/1_Confidence_1.000_Length_738	738	65	9	7581536	7581536	2.92555e-12	11.6172	1.60853	2.85244	4.16912e-13	ref|XP_002572464.1| hypothetical protein [Schistosoma mansoni] emb|CAZ28695.1| expressed protein [Schistosoma mansoni]	219	31.9635	1e-31	VWA3B_HUMAN; RecName: Full=von Willebrand factor A domain-containing protein 3B;	200	24.5	3e-11	-	-	-	-	-	-	-	-	-	-	-	-	-	-	-	-	-	-	-	-
Locus_10961_Transcript_1/1_Confidence_1.000_Length_253	253	36	5	7581536	7581536	1.70393e-07	18.7683	2.60671	2.848	3.46645e-08	-	-	-	-	-	-	-	-	-	-	-	-	-	-	-	-	-	-	-	-	-	-	-	-	-	-	-	-
Locus_2932_Transcript_5/6_Confidence_0.167_Length_117	117	36	5	7581536	7581536	1.70393e-07	40.5844	5.63673	2.848	3.46714e-08	-	-	-	-	-	-	-	-	-	-	-	-	-	-	-	-	-	-	-	-	-	-	-	-	-	-	-	-
Locus_5738_Transcript_1/1_Confidence_1.000_Length_291	291	36	5	7581536	7581536	1.70393e-07	16.3175	2.26631	2.848	3.46782e-08	-	-	-	-	-	-	-	-	-	-	-	-	-	-	-	-	-	-	-	-	-	-	-	-	-	-	-	-
Locus_6961_Transcript_2/2_Confidence_1.000_Length_393	393	72	10	7581536	7581536	2.21196e-13	24.1648	3.35622	2.848	2.95941e-14	-	-	-	-	-	-	-	-	-	-	-	-	-	-	-	-	-	-	-	-	-	-	-	-	-	-	-	-
Locus_1630_Transcript_1/1_Confidence_1.000_Length_227	227	115	16	7581536	7581536	2.54241e-20	66.8213	9.29687	2.84549	2.43754e-21	-	-	-	-	-	-	-	-	-	-	-	-	-	-	-	-	-	-	-	-	-	-	-	-	-	-	-	-
Locus_2347_Transcript_1/1_Confidence_1.000_Length_367	367	50	7	7581536	7581536	9.17273e-10	17.9699	2.51579	2.8365	1.5496e-10	-	-	-	-	-	-	-	-	-	-	-	-	-	-	-	-	-	-	-	-	-	-	-	-	-	-	-	-
Locus_3805_Transcript_1/1_Confidence_1.000_Length_2030	2030	1630	232	7581536	7581536	4.68999e-259	105.909	15.0742	2.81268	4.93544e-261	ref|XP_002569997.1| hypothetical protein [Schistosoma mansoni] emb|CAY17577.1| hypothetical protein [Schistosoma mansoni]	436	26.8349	2e-21	-	-	-	-	-	-	-	-	-	-	-	-	-	-	-	-	-	-	-	-	-	-	-	-
Locus_10448_Transcript_1/1_Confidence_1.000_Length_156	156	14	2	7581536	7581536	0.000915524	11.8371	1.69102	2.80735	0.000332791	-	-	-	-	-	-	-	-	-	-	-	-	-	-	-	-	-	-	-	-	-	-	-	-	-	-	-	-
Locus_12191_Transcript_1/1_Confidence_1.000_Length_172	172	14	2	7581536	7581536	0.000915524	10.736	1.53371	2.80735	0.000332828	-	-	-	-	-	-	-	-	-	-	-	-	-	-	-	-	-	-	-	-	-	-	-	-	-	-	-	-
Locus_12726_Transcript_1/1_Confidence_1.000_Length_199	199	14	2	7581536	7581536	0.000915524	9.27935	1.32562	2.80735	0.000332864	-	-	-	-	-	-	-	-	-	-	-	-	-	-	-	-	-	-	-	-	-	-	-	-	-	-	-	-
Locus_12796_Transcript_1/1_Confidence_1.000_Length_175	175	14	2	7581536	7581536	0.000915524	10.552	1.50742	2.80735	0.000332901	-	-	-	-	-	-	-	-	-	-	-	-	-	-	-	-	-	-	-	-	-	-	-	-	-	-	-	-
Locus_13396_Transcript_1/1_Confidence_1.000_Length_598	598	63	9	7581536	7581536	9.01169e-12	13.8958	1.98511	2.80735	1.32187e-12	dbj|BAA36192.2| PHY3 [Adiantum capillus-veneris]	199	33.6683	5e-18	SGK1_XENTR; RecName: Full=Serine/threonine-protein kinase Sgk1;; ; AltName: Full=Serum/glucocorticoid-regulated kinase 1;	174	36.2069	7e-18	IPR008271	PF00069	K13302	204_hLATS2_204	63	47.7612	5e-12	-	-	-	-	-	-	-	-	-	-	-	-	-
Locus_13829_Transcript_1/1_Confidence_1.000_Length_147	147	21	3	7581536	7581536	6.03199e-05	18.8428	2.69182	2.80735	1.70854e-05	-	-	-	-	-	-	-	-	-	-	-	-	-	-	-	-	-	-	-	-	-	-	-	-	-	-	-	-
Locus_14344_Transcript_1/1_Confidence_1.000_Length_122	122	14	2	7581536	7581536	0.000915524	15.136	2.16229	2.80735	0.000332938	-	-	-	-	-	-	-	-	-	-	-	-	-	-	-	-	-	-	-	-	-	-	-	-	-	-	-	-
Locus_14546_Transcript_1/1_Confidence_1.000_Length_131	131	14	2	7581536	7581536	0.000915524	14.0961	2.01373	2.80735	0.000332975	-	-	-	-	-	-	-	-	-	-	-	-	-	-	-	-	-	-	-	-	-	-	-	-	-	-	-	-
Locus_16986_Transcript_1/1_Confidence_1.000_Length_169	169	14	2	7581536	7581536	0.000915524	10.9266	1.56094	2.80735	0.000333011	-	-	-	-	-	-	-	-	-	-	-	-	-	-	-	-	-	-	-	-	-	-	-	-	-	-	-	-
Locus_17189_Transcript_1/1_Confidence_1.000_Length_142	142	14	2	7581536	7581536	0.000915524	13.0042	1.85774	2.80735	0.000333048	-	-	-	-	-	-	-	-	-	-	-	-	-	-	-	-	-	-	-	-	-	-	-	-	-	-	-	-
Locus_7167_Transcript_1/1_Confidence_1.000_Length_408	408	42	6	7581536	7581536	2.17986e-08	13.5779	1.9397	2.80735	4.06606e-09	ref|XP_002611947.1| hypothetical protein BRAFLDRAFT_126416 [Branchiostoma floridae] gb|EEN67956.1| hypothetical protein BRAFLDRAFT_126416 [Branchiostoma floridae]	136	42.6471	3e-26	DYH10_HUMAN; RecName: Full=Dynein heavy chain 10, axonemal;; AltName: Full=Axonemal beta dynein heavy chain 10;; AltName: Full=Ciliary dynein heavy chain 10;	136	38.9706	3e-22	IPR013602	PF08393	-	-	-	-	-	-	-	-	-	-	-	-	-	-	-	-	-	-
Locus_7582_Transcript_1/1_Confidence_1.000_Length_309	309	42	6	7581536	7581536	2.17986e-08	17.9281	2.56115	2.80735	4.06693e-09	-	-	-	-	-	-	-	-	-	-	-	-	-	-	-	-	-	-	-	-	-	-	-	-	-	-	-	-
Locus_791_Transcript_1/1_Confidence_1.000_Length_354	354	35	5	7581536	7581536	2.99227e-07	13.0409	1.86299	2.80735	6.23646e-08	ref|XP_002170064.1| PREDICTED: similar to COS41.3 [Hydra magnipapillata]	23	60.8696	1e-08	-	-	-	-	-	-	-	-	-	-	-	-	-	-	-	-	-	-	-	-	-	-	-	-
Locus_8432_Transcript_1/1_Confidence_1.000_Length_298	298	42	6	7581536	7581536	2.17986e-08	18.5898	2.65569	2.80735	4.06781e-09	-	-	-	-	-	-	-	-	-	-	-	-	-	-	-	-	-	-	-	-	-	-	-	-	-	-	-	-
Locus_10393_Transcript_1/1_Confidence_1.000_Length_144	144	7	1.0001	7581536	7581536	0.0156205	6.41178	0.91606	2.80721	0.00934018	-	-	-	-	-	-	-	-	-	-	-	-	-	-	-	-	-	-	-	-	-	-	-	-	-	-	-	-
Locus_10491_Transcript_1/1_Confidence_1.000_Length_125	125	7	1.0001	7581536	7581536	0.0156205	7.38637	1.0553	2.80721	0.00934081	-	-	-	-	-	-	-	-	-	-	-	-	-	-	-	-	-	-	-	-	-	-	-	-	-	-	-	-
Locus_11489_Transcript_1/1_Confidence_1.000_Length_134	134	7	1.0001	7581536	7581536	0.0156205	6.89027	0.984422	2.80721	0.00934143	-	-	-	-	-	-	-	-	-	-	-	-	-	-	-	-	-	-	-	-	-	-	-	-	-	-	-	-
Locus_11828_Transcript_1/1_Confidence_1.000_Length_149	149	7	1.0001	7581536	7581536	0.0156205	6.19662	0.885319	2.80721	0.00934206	-	-	-	-	-	-	-	-	-	-	-	-	-	-	-	-	-	-	-	-	-	-	-	-	-	-	-	-
Locus_12046_Transcript_1/1_Confidence_1.000_Length_123	123	7	1.0001	7581536	7581536	0.0156205	7.50647	1.07246	2.80721	0.00934269	-	-	-	-	-	-	-	-	-	-	-	-	-	-	-	-	-	-	-	-	-	-	-	-	-	-	-	-
Locus_12845_Transcript_1/1_Confidence_1.000_Length_131	131	7	1.0001	7581536	7581536	0.0156205	7.04806	1.00697	2.80721	0.00934332	-	-	-	-	-	-	-	-	-	-	-	-	-	-	-	-	-	-	-	-	-	-	-	-	-	-	-	-
Locus_13295_Transcript_1/1_Confidence_1.000_Length_145	145	7	1.0001	7581536	7581536	0.0156221	6.36756	0.909742	2.80721	0.00941016	-	-	-	-	-	-	-	-	-	-	-	-	-	-	-	-	-	-	-	-	-	-	-	-	-	-	-	-
Locus_13467_Transcript_1/1_Confidence_1.000_Length_126	126	7	1.0001	7581536	7581536	0.0156205	7.32774	1.04693	2.80721	0.00934394	-	-	-	-	-	-	-	-	-	-	-	-	-	-	-	-	-	-	-	-	-	-	-	-	-	-	-	-
Locus_13712_Transcript_1/1_Confidence_1.000_Length_158	158	7	1.0001	7581536	7581536	0.0156205	5.84364	0.83489	2.80721	0.00934457	-	-	-	-	-	-	-	-	-	-	-	-	-	-	-	-	-	-	-	-	-	-	-	-	-	-	-	-
Locus_14481_Transcript_1/1_Confidence_1.000_Length_126	126	7	1.0001	7581536	7581536	0.0156205	7.32774	1.04693	2.80721	0.0093452	-	-	-	-	-	-	-	-	-	-	-	-	-	-	-	-	-	-	-	-	-	-	-	-	-	-	-	-
Locus_14802_Transcript_1/1_Confidence_1.000_Length_140	140	7	1.0001	7581536	7581536	0.0156205	6.59497	0.942233	2.80721	0.00934583	ref|XP_002578178.1| hypothetical protein [Schistosoma mansoni] emb|CAZ34416.1| hypothetical protein [Schistosoma mansoni]	45	66.6667	1e-10	-	-	-	-	-	-	-	-	-	-	-	-	-	-	-	-	-	-	-	-	-	-	-	-
Locus_15099_Transcript_1/1_Confidence_1.000_Length_143	143	7	1.0001	7581536	7581536	0.0156205	6.45661	0.922466	2.80721	0.00934645	-	-	-	-	-	-	-	-	-	-	-	-	-	-	-	-	-	-	-	-	-	-	-	-	-	-	-	-
Locus_15852_Transcript_1/1_Confidence_1.000_Length_134	134	7	1.0001	7581536	7581536	0.0156205	6.89027	0.984422	2.80721	0.00934708	-	-	-	-	-	-	-	-	-	-	-	-	-	-	-	-	-	-	-	-	-	-	-	-	-	-	-	-
Locus_16433_Transcript_1/1_Confidence_1.000_Length_164	164	7	1.0001	7581536	7581536	0.0156221	5.62985	0.804345	2.80721	0.00941079	-	-	-	-	-	-	-	-	-	-	-	-	-	-	-	-	-	-	-	-	-	-	-	-	-	-	-	-
Locus_16566_Transcript_1/1_Confidence_1.000_Length_152	152	7	1.0001	7581536	7581536	0.0156221	6.07431	0.867846	2.80721	0.00941142	-	-	-	-	-	-	-	-	-	-	-	-	-	-	-	-	-	-	-	-	-	-	-	-	-	-	-	-
Locus_16881_Transcript_1/1_Confidence_1.000_Length_141	141	7	1.0001	7581536	7581536	0.0156205	6.5482	0.93555	2.80721	0.00934771	-	-	-	-	-	-	-	-	-	-	-	-	-	-	-	-	-	-	-	-	-	-	-	-	-	-	-	-
Locus_17024_Transcript_1/1_Confidence_1.000_Length_136	136	7	1.0001	7581536	7581536	0.0156205	6.78894	0.969945	2.80721	0.00934834	-	-	-	-	-	-	-	-	-	-	-	-	-	-	-	-	-	-	-	-	-	-	-	-	-	-	-	-
Locus_18207_Transcript_1/1_Confidence_1.000_Length_122	122	7	1.0001	7581536	7581536	0.0156205	7.568	1.08125	2.80721	0.00934896	-	-	-	-	-	-	-	-	-	-	-	-	-	-	-	-	-	-	-	-	-	-	-	-	-	-	-	-
Locus_18471_Transcript_1/1_Confidence_1.000_Length_124	124	7	1.0001	7581536	7581536	0.0156205	7.44593	1.06381	2.80721	0.00934959	-	-	-	-	-	-	-	-	-	-	-	-	-	-	-	-	-	-	-	-	-	-	-	-	-	-	-	-
Locus_18870_Transcript_1/1_Confidence_1.000_Length_132	132	7	1.0001	7581536	7581536	0.0156205	6.99466	0.999338	2.80721	0.00935022	ref|XP_002578280.1| dynein heavy chain [Schistosoma mansoni] emb|CAZ34518.1| dynein heavy chain, putative [Schistosoma mansoni]	43	62.7907	1e-07	-	-	-	-	-	-	-	-	-	-	-	-	-	-	-	-	-	-	-	-	-	-	-	-
Locus_19434_Transcript_1/1_Confidence_1.000_Length_174	174	7	1.0001	7581536	7581536	0.0156205	5.3063	0.758118	2.80721	0.00935085	-	-	-	-	-	-	-	-	-	-	-	-	-	-	-	-	-	-	-	-	-	-	-	-	-	-	-	-
Locus_19456_Transcript_1/1_Confidence_1.000_Length_128	128	7	1.0001	7581536	7581536	0.0156205	7.21325	1.03057	2.80721	0.00935147	-	-	-	-	-	-	-	-	-	-	-	-	-	-	-	-	-	-	-	-	-	-	-	-	-	-	-	-
Locus_4710_Transcript_1/1_Confidence_1.000_Length_128	128	7	1.0001	7581536	7581536	0.0156205	7.21325	1.03057	2.80721	0.0093521	ref|XP_002578813.1| timeless [Schistosoma mansoni] emb|CAZ35051.1| timeless, putative [Schistosoma mansoni]	38	68.4211	4e-07	-	-	-	-	-	-	K03155	-	-	-	-	-	-	-	-	-	-	-	-	-	-	-	-	-
Locus_8840_Transcript_1/1_Confidence_1.000_Length_148	148	7	1.0001	7581536	7581536	0.0156221	6.23848	0.891301	2.80721	0.00941204	-	-	-	-	-	-	-	-	-	-	-	-	-	-	-	-	-	-	-	-	-	-	-	-	-	-	-	-
Locus_15006_Transcript_1/1_Confidence_1.000_Length_236	236	504	73	7581536	7581536	7.13944e-81	281.683	40.7994	2.78746	2.03025e-82	-	-	-	-	-	-	-	-	-	-	-	-	-	-	-	-	-	-	-	-	-	-	-	-	-	-	-	-
Locus_3620_Transcript_1/1_Confidence_1.000_Length_1324	1333	192	28	7581536	7581536	6.26145e-32	18.9983	2.77058	2.77761	4.09684e-33	ref|XP_002575660.1| rna-binding protein related [Schistosoma mansoni] emb|CAZ31893.1| rna-binding protein related [Schistosoma mansoni]	294	34.6939	3e-32	PCBP3_MOUSE; RecName: Full=Poly(rC)-binding protein 3;; AltName: Full=Alpha-CP3;	62	59.6774	5e-12	IPR018111	PF00013	K13162	-	-	-	-	-	-	-	-	-	-	-	-	-	-	-	-	-
Locus_13891_Transcript_1/1_Confidence_1.000_Length_279	279	34	5	7581536	7581536	5.23648e-07	16.0738	2.36379	2.76553	1.12482e-07	ref|XP_002580592.1| hypothetical protein [Schistosoma mansoni] emb|CAZ36831.1| conserved hypothetical protein [Schistosoma mansoni]	92	56.5217	1e-23	HYDIN_HUMAN; RecName: Full=Hydrocephalus-inducing protein homolog;	92	32.6087	3e-11	-	-	-	-	-	-	-	-	-	-	-	-	-	-	-	-	-	-	-	-
Locus_10202_Transcript_1/1_Confidence_1.000_Length_135	135	244	36	7581536	7581536	8.24956e-40	238.396	35.1732	2.76081	4.47982e-41	-	-	-	-	-	-	-	-	-	-	-	-	-	-	-	-	-	-	-	-	-	-	-	-	-	-	-	-
Locus_3618_Transcript_1/1_Confidence_1.000_Length_174	174	27	4	7581536	7581536	7.32602e-06	20.4671	3.03217	2.75489	1.81172e-06	-	-	-	-	-	-	-	-	-	-	-	-	-	-	-	-	-	-	-	-	-	-	-	-	-	-	-	-
Locus_12135_Transcript_1/1_Confidence_1.000_Length_130	130	20	3	7581536	7581536	0.00010556	20.2922	3.04383	2.73697	3.13241e-05	-	-	-	-	-	-	-	-	-	-	-	-	-	-	-	-	-	-	-	-	-	-	-	-	-	-	-	-
Locus_8349_Transcript_1/1_Confidence_1.000_Length_1211	1211	243	37	7581536	7581536	5.44025e-39	26.467	4.02996	2.71536	3.02418e-40	ref|XP_002576961.1| membrane associated ring finger 18 [Schistosoma mansoni] emb|CAZ33198.1| membrane associated ring finger 1,8, putative [Schistosoma mansoni]	210	53.8095	3e-59	MARH2_MOUSE; RecName: Full=E3 ubiquitin-protein ligase MARCH2;; ; AltName: Full=Membrane-associated RING finger protein 2;; AltName: Full=Membrane-associated RING-CH protein II;;	224	26.7857	4e-15	IPR013083	PF12906	K10658	-	-	-	-	-	-	-	-	-	-	-	-	-	-	-	-	-
Locus_2331_Transcript_1/1_Confidence_1.000_Length_1577	1577	1116	170	7581536	7581536	1.60317e-171	93.3416	14.2187	2.71473	2.30524e-173	ref|XP_002576328.1| tyrosinase precursor [Schistosoma mansoni] emb|CAZ32565.1| tyrosinase precursor [Schistosoma mansoni]	458	50.2183	1e-149	TYRO_MOUSE; RecName: Full=Tyrosinase;; ; AltName: Full=Albino locus protein;; AltName: Full=Monophenol monooxygenase;; Flags: Precursor;	443	35.8916	1e-63	IPR008922	PF00264	K00505	-	-	-	-	-	-	-	-	-	-	-	-	-	-	-	-	Putative_ES
Locus_41_Transcript_1/2_Confidence_1.000_Length_106	106	465	71	7581536	7581536	1.20191e-72	578.615	88.3477	2.71134	3.84753e-74	-	-	-	-	-	-	-	-	-	-	-	-	-	-	-	-	-	-	-	-	-	-	-	-	-	-	-	-
Locus_13534_Transcript_1/1_Confidence_1.000_Length_246	246	13	2	7581536	7581536	0.00160217	6.97029	1.07235	2.70044	0.000626529	-	-	-	-	-	-	-	-	-	-	-	-	-	-	-	-	-	-	-	-	-	-	-	-	-	-	-	-
Locus_13592_Transcript_1/1_Confidence_1.000_Length_162	162	13	2	7581536	7581536	0.00160217	10.5845	1.62839	2.70044	0.000626594	-	-	-	-	-	-	-	-	-	-	-	-	-	-	-	-	-	-	-	-	-	-	-	-	-	-	-	-
Locus_14398_Transcript_1/1_Confidence_1.000_Length_154	154	13	2	7581536	7581536	0.00160217	11.1344	1.71298	2.70044	0.000626658	-	-	-	-	-	-	-	-	-	-	-	-	-	-	-	-	-	-	-	-	-	-	-	-	-	-	-	-
Locus_16752_Transcript_1/1_Confidence_1.000_Length_163	163	13	2	7581536	7581536	0.00160217	10.5196	1.6184	2.70044	0.000626722	ref|XP_002578185.1| hypothetical protein [Schistosoma mansoni] emb|CAZ34423.1| expressed protein [Schistosoma mansoni]	54	87.037	8e-19	K0100_MOUSE; RecName: Full=UPF0378 protein KIAA0100;; Flags: Precursor;	55	54.5455	1e-08	IPR019443	PF10351	-	-	-	-	-	-	-	-	-	-	-	-	-	-	-	-	-	-
Locus_16757_Transcript_1/1_Confidence_1.000_Length_209	209	13	2	7581536	7581536	0.00160217	8.20427	1.2622	2.70044	0.000626787	-	-	-	-	-	-	-	-	-	-	-	-	-	-	-	-	-	-	-	-	-	-	-	-	-	-	-	-
Locus_4453_Transcript_1/2_Confidence_1.000_Length_826	826	247	38	7581536	7581536	2.23564e-39	39.4421	6.06801	2.70044	1.232e-40	-	-	-	-	-	-	-	-	-	-	-	-	-	-	-	-	-	-	-	-	-	-	-	-	-	-	-	-
Locus_5354_Transcript_1/1_Confidence_1.000_Length_681	681	104	16	7581536	7581536	1.16775e-17	20.1432	3.09896	2.70044	1.26357e-18	ref|XP_002569671.1| dynein heavy chain [Schistosoma mansoni] emb|CAY16919.1| dynein heavy chain, putative [Schistosoma mansoni]	209	75.5981	9e-90	DYH3_HUMAN; RecName: Full=Dynein heavy chain 3, axonemal;; AltName: Full=Axonemal beta dynein heavy chain 3;; ; AltName: Full=Ciliary dynein heavy chain 3;; AltName: Full=Dnahc3-b;	203	64.0394	6e-78	IPR003593	PF12775	K10408	-	-	-	-	-	-	-	-	-	-	-	-	-	-	-	-	-
Locus_1785_Transcript_1/1_Confidence_1.000_Length_1053	1053	142	22	7581536	7581536	2.32004e-23	17.787	2.75573	2.69032	1.99417e-24	ref|XP_002569918.1| zinc finger protein [Schistosoma mansoni] emb|CAY17426.1| zinc finger protein, putative [Schistosoma mansoni]	110	53.6364	2e-27	TISB_HUMAN; RecName: Full=Zinc finger protein 36, C3H1 type-like 1;; AltName: Full=Butyrate response factor 1;; AltName: Full=EGF-response factor 1;; ; AltName: Full=Protein TIS11B;	203	33.4975	3e-18	IPR000571	PF00642	K13056	-	-	-	-	-	-	-	-	-	-	-	-	-	-	-	-	-
Locus_1371_Transcript_1/1_Confidence_1.000_Length_208	208	32	5	7581536	7581536	1.58578e-06	20.2922	3.17066	2.67807	3.59806e-07	-	-	-	-	-	-	-	-	-	-	-	-	-	-	-	-	-	-	-	-	-	-	-	-	-	-	-	-
Locus_3794_Transcript_1/1_Confidence_1.000_Length_334	334	32	5	7581536	7581536	1.58578e-06	12.6371	1.97454	2.67807	3.59934e-07	-	-	-	-	-	-	-	-	-	-	-	-	-	-	-	-	-	-	-	-	-	-	-	-	-	-	-	-
Locus_4322_Transcript_1/2_Confidence_1.000_Length_962	962	243	38	7581536	7581536	2.01146e-38	33.3176	5.21016	2.67688	1.13189e-39	ref|XP_002574778.1| peptide N-glycanase [Schistosoma mansoni] emb|CAZ31011.1| peptide n-glycanase (pngase), putative [Schistosoma mansoni]	206	28.1553	2e-16	THIO_PLAF7; RecName: Full=Thioredoxin;;	108	39.8148	3e-14	IPR013766	PF00085	K01456	-	-	-	-	-	-	-	-	-	-	-	-	-	-	-	-	-
Locus_12748_Transcript_1/1_Confidence_1.000_Length_484	484	76	12	7581536	7581536	3.31796e-13	20.7115	3.27023	2.66297	4.48579e-14	emb|CAX72877.1| hypothetical protein [Schistosoma japonicum]	144	42.3611	2e-26	CO026_MOUSE; RecName: Full=Uncharacterized protein C15orf26 homolog;	113	35.3982	4e-10	-	-	-	-	-	-	-	-	-	-	-	-	-	-	-	-	-	-	-	-
Locus_13352_Transcript_1/1_Confidence_1.000_Length_171	171	19	3	7581536	7581536	0.000183582	14.6555	2.31402	2.66297	5.71164e-05	ref|XP_001946837.1| PREDICTED: similar to brain tumor protein [Acyrthosiphon pisum]	50	50	4e-06	BRAT_DROME; RecName: Full=Brain tumor protein;	50	48	2e-06	IPR013017	-	K11997	-	-	-	-	-	-	-	-	-	-	-	-	-	-	-	-	-
Locus_15488_Transcript_1/1_Confidence_1.000_Length_167	167	19	3	7581536	7581536	0.000183582	15.0065	2.36945	2.66297	5.71238e-05	-	-	-	-	-	-	-	-	-	-	-	-	-	-	-	-	-	-	-	-	-	-	-	-	-	-	-	-
Locus_8791_Transcript_1/1_Confidence_1.000_Length_177	177	19	3	7581536	7581536	0.000183582	14.1587	2.23558	2.66297	5.71312e-05	-	-	-	-	-	-	-	-	-	-	-	-	-	-	-	-	-	-	-	-	-	-	-	-	-	-	-	-
Locus_457_Transcript_2/3_Confidence_0.583_Length_144	144	302	48	7581536	7581536	7.80118e-47	276.622	43.9665	2.65344	3.69426e-48	-	-	-	-	-	-	-	-	-	-	-	-	-	-	-	-	-	-	-	-	-	-	-	-	-	-	-	-
Locus_2325_Transcript_1/2_Confidence_1.000_Length_857	857	1019	162	7581536	7581536	5.844e-153	156.833	24.9331	2.65309	9.037e-155	-	-	-	-	-	-	-	-	-	-	-	-	-	-	-	-	-	-	-	-	-	-	-	-	-	-	-	Putative_ES
Locus_7899_Transcript_3/4_Confidence_0.500_Length_652	652	163	26	7581536	7581536	4.01637e-26	32.9748	5.25979	2.64829	3.1667e-27	-	-	-	-	-	-	-	-	-	-	-	-	-	-	-	-	-	-	-	-	-	-	-	-	-	-	-	-
Locus_2217_Transcript_1/1_Confidence_1.000_Length_1494	1494	738	118	7581536	7581536	5.05858e-111	65.1551	10.4178	2.64483	1.05451e-112	ref|XP_002429284.1| tyrosine/tryptophan monooxygenase, putative [Pediculus humanus corporis] gb|EEB16546.1| tyrosine/tryptophan monooxygenase, putative [Pediculus humanus corporis]	424	60.1415	1e-146	PH4H_RAT; RecName: Full=Phenylalanine-4-hydroxylase;; ; ; AltName: Full=Phe-4-monooxygenase;	433	58.6605	1e-145	IPR019774	PF01842	K00500	-	-	-	-	-	-	-	-	-	-	-	-	-	-	-	-	-
Locus_1409_Transcript_1/3_Confidence_0.286_Length_389	389	500	80	7581536	7581536	6.89826e-76	169.536	27.1258	2.64386	2.11129e-77	-	-	-	-	-	-	-	-	-	-	-	-	-	-	-	-	-	-	-	-	-	-	-	-	-	-	-	-
Locus_4283_Transcript_1/1_Confidence_1.000_Length_248	248	25	4	7581536	7581536	2.21198e-05	13.2963	2.12741	2.64386	5.83892e-06	-	-	-	-	-	-	-	-	-	-	-	-	-	-	-	-	-	-	-	-	-	-	-	-	-	-	-	-
Locus_6961_Transcript_1/2_Confidence_1.000_Length_389	389	75	12	7581536	7581536	5.73102e-13	25.4305	4.06888	2.64386	7.84485e-14	-	-	-	-	-	-	-	-	-	-	-	-	-	-	-	-	-	-	-	-	-	-	-	-	-	-	-	-
Locus_2612_Transcript_1/1_Confidence_1.000_Length_535	535	1066	171	7581536	7581536	4.68998e-159	262.813	42.1585	2.64014	7.00756e-161	-	-	-	-	-	-	-	-	-	-	-	-	-	-	-	-	-	-	-	-	-	-	-	-	-	-	-	-
Locus_10453_Transcript_1/1_Confidence_1.000_Length_539	539	62	10	7581536	7581536	5.67736e-11	15.1721	2.44711	2.63227	8.78843e-12	ref|XP_002572248.1| hypothetical protein [Schistosoma mansoni] emb|CAZ28479.1| hypothetical protein [Schistosoma mansoni]	62	67.7419	8e-19	-	-	-	-	-	-	-	-	-	-	-	-	-	-	-	-	-	-	-	-	-	-	-	-
Locus_11050_Transcript_1/1_Confidence_1.000_Length_176	176	31	5	7581536	7581536	2.74298e-06	23.2323	3.74714	2.63227	6.41758e-07	-	-	-	-	-	-	-	-	-	-	-	-	-	-	-	-	-	-	-	-	-	-	-	-	-	-	-	-
Locus_3847_Transcript_1/1_Confidence_1.000_Length_135	135	37	6	7581536	7581536	3.46543e-07	36.1502	5.8622	2.62449	7.27689e-08	-	-	-	-	-	-	-	-	-	-	-	-	-	-	-	-	-	-	-	-	-	-	-	-	-	-	-	-
Locus_12005_Transcript_1/1_Confidence_1.000_Length_334	334	43	7	7581536	7581536	4.43576e-08	16.9811	2.76436	2.61891	8.51626e-09	-	-	-	-	-	-	-	-	-	-	-	-	-	-	-	-	-	-	-	-	-	-	-	-	-	-	-	-
Locus_11497_Transcript_1/1_Confidence_1.000_Length_581	581	49	8	7581536	7581536	5.73295e-09	11.124	1.81617	2.61471	1.02308e-09	ref|XP_002578157.1| dynein heavy chain [Schistosoma mansoni] emb|CAZ34395.1| dynein heavy chain, putative [Schistosoma mansoni]	194	55.6701	3e-56	DYH12_MOUSE; RecName: Full=Dynein heavy chain 12, axonemal;; AltName: Full=Axonemal beta dynein heavy chain 12;; AltName: Full=Axonemal dynein heavy chain 12-like protein;; AltName: Full=Axonemal dynein heavy chain 7-like protein;; AltName: Full=Ciliary dynein heavy chain 12;	193	37.3057	8e-40	-	-	-	-	-	-	-	-	-	-	-	-	-	-	-	-	-	-	-	-
Locus_16125_Transcript_1/1_Confidence_1.000_Length_424	424	55	9	7581536	7581536	7.46489e-10	17.1096	2.79975	2.61143	1.25299e-10	-	-	-	-	-	-	-	-	-	-	-	-	-	-	-	-	-	-	-	-	-	-	-	-	-	-	-	-
Locus_398_Transcript_2/2_Confidence_1.000_Length_146	146	871	143	7581536	7581536	1.45938e-128	786.879	129.189	2.60666	2.63188e-130	-	-	-	-	-	-	-	-	-	-	-	-	-	-	-	-	-	-	-	-	-	-	-	-	-	-	-	-
Locus_482_Transcript_1/3_Confidence_0.800_Length_823	823	139	23	7581536	7581536	4.23089e-22	22.2771	3.68613	2.59538	3.78956e-23	-	-	-	-	-	-	-	-	-	-	-	-	-	-	-	-	-	-	-	-	-	-	-	-	-	-	-	-
Locus_11461_Transcript_1/1_Confidence_1.000_Length_124	124	12	2	7581536	7581536	0.00277709	12.7645	2.12741	2.58496	0.00117544	-	-	-	-	-	-	-	-	-	-	-	-	-	-	-	-	-	-	-	-	-	-	-	-	-	-	-	-
Locus_11694_Transcript_1/1_Confidence_1.000_Length_171	171	18	3	7581536	7581536	0.000317097	13.8841	2.31402	2.58496	0.000103623	-	-	-	-	-	-	-	-	-	-	-	-	-	-	-	-	-	-	-	-	-	-	-	-	-	-	-	-
Locus_12490_Transcript_1/1_Confidence_1.000_Length_168	168	12	2	7581536	7581536	0.00277709	9.42139	1.57023	2.58496	0.00117555	ref|XP_002581874.1| hypothetical protein [Schistosoma mansoni] emb|CAZ38114.1| hypothetical protein [Schistosoma mansoni]	50	58	2e-06	-	-	-	-	-	-	-	-	-	-	-	-	-	-	-	-	-	-	-	-	-	-	-	-
Locus_12826_Transcript_1/1_Confidence_1.000_Length_231	231	24	4	7581536	7581536	3.81377e-05	13.7038	2.28397	2.58496	1.04746e-05	ref|XP_002578280.1| dynein heavy chain [Schistosoma mansoni] emb|CAZ34518.1| dynein heavy chain, putative [Schistosoma mansoni]	75	74.6667	6e-29	DYH10_HUMAN; RecName: Full=Dynein heavy chain 10, axonemal;; AltName: Full=Axonemal beta dynein heavy chain 10;; AltName: Full=Ciliary dynein heavy chain 10;	76	60.5263	1e-20	IPR024317	PF12780	-	-	-	-	-	-	-	-	-	-	-	-	-	-	-	-	-	-
Locus_13962_Transcript_1/1_Confidence_1.000_Length_126	126	12	2	7581536	7581536	0.00277709	12.5618	2.09364	2.58496	0.00117566	-	-	-	-	-	-	-	-	-	-	-	-	-	-	-	-	-	-	-	-	-	-	-	-	-	-	-	-
Locus_14883_Transcript_1/1_Confidence_1.000_Length_196	196	18	3	7581536	7581536	0.000317097	12.1132	2.01887	2.58496	0.000103636	-	-	-	-	-	-	-	-	-	-	-	-	-	-	-	-	-	-	-	-	-	-	-	-	-	-	-	-
Locus_3462_Transcript_1/1_Confidence_1.000_Length_163	163	12	2	7581536	7581536	0.00277709	9.71038	1.6184	2.58496	0.00117578	-	-	-	-	-	-	-	-	-	-	-	-	-	-	-	-	-	-	-	-	-	-	-	-	-	-	-	-
Locus_8093_Transcript_1/1_Confidence_1.000_Length_168	168	18	3	7581536	7581536	0.000317097	14.1321	2.35535	2.58496	0.000103648	-	-	-	-	-	-	-	-	-	-	-	-	-	-	-	-	-	-	-	-	-	-	-	-	-	-	-	-
Locus_9253_Transcript_1/1_Confidence_1.000_Length_223	223	36	6	7581536	7581536	5.96377e-07	21.2932	3.54886	2.58496	1.29111e-07	gb|ACY42974.1| myosin [Plathemis lydia]	72	56.9444	7e-17	MYO7A_AEDAE; RecName: Full=Myosin-VIIa;; AltName: Full=Protein crinkled;	72	55.5556	1e-17	IPR000857	PF00784	K10359	-	-	-	-	-	-	-	-	-	-	-	-	-	-	-	-	-
Locus_10434_Transcript_1/1_Confidence_1.000_Length_133	133	6	1.0001	7581536	7581536	0.0273359	5.95035	0.991824	2.58482	0.0189628	-	-	-	-	-	-	-	-	-	-	-	-	-	-	-	-	-	-	-	-	-	-	-	-	-	-	-	-
Locus_12355_Transcript_1/1_Confidence_1.000_Length_157	157	6	1.0001	7581536	7581536	0.0273359	5.04074	0.840208	2.58482	0.0189661	-	-	-	-	-	-	-	-	-	-	-	-	-	-	-	-	-	-	-	-	-	-	-	-	-	-	-	-
Locus_12392_Transcript_1/1_Confidence_1.000_Length_131	131	6	1.0001	7581536	7581536	0.0273359	6.04119	1.00697	2.58482	0.0189672	-	-	-	-	-	-	-	-	-	-	-	-	-	-	-	-	-	-	-	-	-	-	-	-	-	-	-	-
Locus_13164_Transcript_1/1_Confidence_1.000_Length_147	147	6	1.0001	7581536	7581536	0.0273359	5.38365	0.897365	2.58482	0.0189683	-	-	-	-	-	-	-	-	-	-	-	-	-	-	-	-	-	-	-	-	-	-	-	-	-	-	-	-
Locus_13509_Transcript_1/1_Confidence_1.000_Length_136	136	6	1.0001	7581536	7581536	0.0273359	5.81909	0.969945	2.58482	0.0189705	ref|XP_002569657.1| signal transduction protein lnk-related [Schistosoma mansoni] emb|CAY16905.1| signal transduction protein lnk-related [Schistosoma mansoni]	41	80.4878	3e-11	-	-	-	-	-	-	-	-	-	-	-	-	-	-	-	-	-	-	-	-	-	-	-	-
Locus_13642_Transcript_1/1_Confidence_1.000_Length_138	138	6	1.0001	7581536	7581536	0.0273359	5.73476	0.955888	2.58482	0.0189727	-	-	-	-	-	-	-	-	-	-	-	-	-	-	-	-	-	-	-	-	-	-	-	-	-	-	-	-
Locus_13751_Transcript_1/1_Confidence_1.000_Length_123	123	6	1.0001	7581536	7581536	0.0273359	6.43412	1.07246	2.58482	0.0189738	-	-	-	-	-	-	-	-	-	-	-	-	-	-	-	-	-	-	-	-	-	-	-	-	-	-	-	-
Locus_14116_Transcript_1/1_Confidence_1.000_Length_159	159	6	1.0001	7581536	7581536	0.0273359	4.97734	0.829639	2.58482	0.0189749	-	-	-	-	-	-	-	-	-	-	-	-	-	-	-	-	-	-	-	-	-	-	-	-	-	-	-	-
Locus_14159_Transcript_1/1_Confidence_1.000_Length_133	133	6	1.0001	7581536	7581536	0.0273359	5.95035	0.991824	2.58482	0.018976	ref|XP_002572875.1| hypothetical protein [Schistosoma mansoni] emb|CAZ29107.1| conserved hypothetical protein [Schistosoma mansoni]	43	53.4884	2e-07	R10B2_HUMAN; RecName: Full=Radial spoke head 10 homolog B2;	41	46.3415	1e-07	-	-	-	-	-	-	-	-	-	-	-	-	-	-	-	-	-	-	-	-
Locus_15314_Transcript_1/1_Confidence_1.000_Length_140	140	6	1.0001	7581536	7581536	0.0273383	5.65283	0.942233	2.58482	0.0190733	-	-	-	-	-	-	-	-	-	-	-	-	-	-	-	-	-	-	-	-	-	-	-	-	-	-	-	-
Locus_16775_Transcript_1/1_Confidence_1.000_Length_125	125	6	1.0001	7581536	7581536	0.0273359	6.33117	1.0553	2.58482	0.0189925	-	-	-	-	-	-	-	-	-	-	-	-	-	-	-	-	-	-	-	-	-	-	-	-	-	-	-	-
Locus_17422_Transcript_1/1_Confidence_1.000_Length_133	133	6	1.0001	7581536	7581536	0.0273359	5.95035	0.991824	2.58482	0.018998	-	-	-	-	-	-	-	-	-	-	-	-	-	-	-	-	-	-	-	-	-	-	-	-	-	-	-	-
Locus_17591_Transcript_1/1_Confidence_1.000_Length_128	128	6	1.0001	7581536	7581536	0.0273383	6.18278	1.03057	2.58482	0.0190766	-	-	-	-	-	-	-	-	-	-	-	-	-	-	-	-	-	-	-	-	-	-	-	-	-	-	-	-
Locus_17602_Transcript_1/1_Confidence_1.000_Length_149	149	6	1.0001	7581536	7581536	0.0273359	5.31138	0.885319	2.58482	0.0190002	-	-	-	-	-	-	-	-	-	-	-	-	-	-	-	-	-	-	-	-	-	-	-	-	-	-	-	-
Locus_18726_Transcript_1/1_Confidence_1.000_Length_134	134	6	1.0001	7581536	7581536	0.0273359	5.90594	0.984422	2.58482	0.0190188	-	-	-	-	-	-	-	-	-	-	-	-	-	-	-	-	-	-	-	-	-	-	-	-	-	-	-	-
Locus_18838_Transcript_1/1_Confidence_1.000_Length_128	128	6	1.0001	7581536	7581536	0.0273359	6.18278	1.03057	2.58482	0.0190199	-	-	-	-	-	-	-	-	-	-	-	-	-	-	-	-	-	-	-	-	-	-	-	-	-	-	-	-
Locus_19760_Transcript_1/1_Confidence_1.000_Length_155	155	6	1.0001	7581536	7581536	0.0273383	5.10578	0.851049	2.58482	0.0190842	-	-	-	-	-	-	-	-	-	-	-	-	-	-	-	-	-	-	-	-	-	-	-	-	-	-	-	-
Locus_5975_Transcript_1/1_Confidence_1.000_Length_131	131	6	1.0001	7581536	7581536	0.0273359	6.04119	1.00697	2.58482	0.0190639	-	-	-	-	-	-	-	-	-	-	-	-	-	-	-	-	-	-	-	-	-	-	-	-	-	-	-	-
Locus_6093_Transcript_1/1_Confidence_1.000_Length_129	129	6	1.0001	7581536	7581536	0.0273359	6.13486	1.02258	2.58482	0.019065	-	-	-	-	-	-	-	-	-	-	-	-	-	-	-	-	-	-	-	-	-	-	-	-	-	-	-	-
Locus_733_Transcript_7/7_Confidence_0.393_Length_122	122	6	1.0001	7581536	7581536	0.0273383	6.48686	1.08125	2.58482	0.0191315	-	-	-	-	-	-	-	-	-	-	-	-	-	-	-	-	-	-	-	-	-	-	-	-	-	-	-	-
Locus_846_Transcript_1/1_Confidence_1.000_Length_2153	2153	539	90	7581536	7581536	1.41611e-79	33.0208	5.51368	2.58229	4.08389e-81	gb|AAW24653.1| SJCHGC09419 protein [Schistosoma japonicum]	123	48.7805	9e-77	-	-	-	-	-	-	-	-	-	-	-	-	-	-	-	-	-	-	-	-	-	-	-	-
Locus_1277_Transcript_1/1_Confidence_1.000_Length_1229	1229	3400	573	7581536	7581536	0	364.897	61.4958	2.56893	0	ref|XP_002578725.1| hypothetical protein [Schistosoma mansoni] emb|CAZ34963.1| hypothetical protein [Schistosoma mansoni]	283	30.0353	6e-30	-	-	-	-	-	-	-	-	-	-	-	-	-	-	-	-	-	-	-	-	-	-	-	-
Locus_235_Transcript_6/9:2_Confidence_0.333_Length_178	178	7276	1231	7581536	7581536	0	5391.57	912.181	2.56331	0	ref|XP_002569566.1| hypothetical protein [Schistosoma mansoni] emb|CAY18334.1| hypothetical protein [Schistosoma mansoni]	56	57.1429	7e-07	-	-	-	-	-	-	-	-	-	-	-	-	-	-	-	-	-	-	-	-	-	-	-	-
Locus_41_Transcript_2/2_Confidence_1.000_Length_107	107	479	82	7581536	7581536	7.14044e-70	590.466	101.082	2.54633	2.38904e-71	-	-	-	-	-	-	-	-	-	-	-	-	-	-	-	-	-	-	-	-	-	-	-	-	-	-	-	-
Locus_5892_Transcript_1/1_Confidence_1.000_Length_184	184	35	6	7581536	7581536	1.02236e-06	25.0896	4.30107	2.54432	2.27451e-07	-	-	-	-	-	-	-	-	-	-	-	-	-	-	-	-	-	-	-	-	-	-	-	-	-	-	-	-
Locus_10106_Transcript_1/2_Confidence_0.162_Length_119	119	99	17	7581536	7581536	6.152e-16	109.731	18.8428	2.54189	7.1609e-17	-	-	-	-	-	-	-	-	-	-	-	-	-	-	-	-	-	-	-	-	-	-	-	-	-	-	-	-
Locus_15586_Transcript_1/1_Confidence_1.000_Length_432	432	64	11	7581536	7581536	6.48275e-11	19.5407	3.35855	2.54057	1.00612e-11	-	-	-	-	-	-	-	-	-	-	-	-	-	-	-	-	-	-	-	-	-	-	-	-	-	-	-	-
Locus_4385_Transcript_1/1_Confidence_1.000_Length_438	438	122	21	7581536	7581536	3.42571e-19	36.7391	6.32394	2.53842	3.45365e-20	-	-	-	-	-	-	-	-	-	-	-	-	-	-	-	-	-	-	-	-	-	-	-	-	-	-	-	-
Locus_291_Transcript_1/2:2_Confidence_1.000_Length_982	982	1974	340	7581536	7581536	8.01364e-280	265.142	45.6678	2.53752	7.7571e-282	-	-	-	-	-	-	-	-	-	-	-	-	-	-	-	-	-	-	-	-	-	-	-	-	-	-	-	-
Locus_3384_Transcript_1/1_Confidence_1.000_Length_1023	1023	301	52	7581536	7581536	1.9768e-44	38.8091	6.70456	2.53318	9.78196e-46	emb|CAX74044.1| hypothetical protein [Schistosoma japonicum]	246	63.0081	2e-88	ODF3B_DANRE; RecName: Full=Outer dense fiber protein 3-B;; AltName: Full=Outer dense fiber of sperm tails protein 3-B;; AltName: Full=Outer dense fiber protein 3-like;	236	44.9153	3e-48	IPR010736	PF07004	-	-	-	-	-	-	-	-	-	-	-	-	-	-	-	-	-	-
Locus_7014_Transcript_1/1_Confidence_1.000_Length_468	468	52	9	7581536	7581536	3.7604e-09	14.6555	2.53653	2.53051	6.62151e-10	ref|XP_002578280.1| dynein heavy chain [Schistosoma mansoni] emb|CAZ34518.1| dynein heavy chain, putative [Schistosoma mansoni]	132	71.2121	9e-52	DYH10_HUMAN; RecName: Full=Dynein heavy chain 10, axonemal;; AltName: Full=Axonemal beta dynein heavy chain 10;; AltName: Full=Ciliary dynein heavy chain 10;	132	68.9394	4e-50	IPR004273	PF03028	-	-	-	-	-	-	-	-	-	-	-	-	-	-	-	-	-	-
Locus_9605_Transcript_1/1_Confidence_1.000_Length_606	606	52	9	7581536	7581536	3.7604e-09	11.3181	1.9589	2.53051	6.62302e-10	ref|XP_002578280.1| dynein heavy chain [Schistosoma mansoni] emb|CAZ34518.1| dynein heavy chain, putative [Schistosoma mansoni]	192	70.8333	4e-73	DYH10_HUMAN; RecName: Full=Dynein heavy chain 10, axonemal;; AltName: Full=Axonemal beta dynein heavy chain 10;; AltName: Full=Ciliary dynein heavy chain 10;	190	54.7368	1e-52	IPR024743	PF12777	-	-	-	-	-	-	-	-	-	-	-	-	-	-	-	-	-	-
Locus_14099_Transcript_1/1_Confidence_1.000_Length_243	243	23	4	7581536	7581536	6.53788e-05	12.4843	2.17118	2.52356	1.8668e-05	ref|XP_002574647.1| eps8-related protein [Schistosoma mansoni] emb|CAZ30880.1| eps8-related protein [Schistosoma mansoni]	85	56.4706	9e-18	-	-	-	-	-	-	-	-	-	-	-	-	-	-	-	-	-	-	-	-	-	-	-	-
Locus_9085_Transcript_1/1_Confidence_1.000_Length_1604	1604	247	43	7581536	7581536	1.19829e-36	20.3112	3.53596	2.5221	7.01254e-38	emb|CAX82391.1| hypothetical protein [Schistosoma japonicum] emb|CAX82438.1| hypothetical protein [Schistosoma japonicum]	291	45.7045	9e-88	F154A_MACFA; RecName: Full=Protein FAM154A;	265	29.0566	7e-33	IPR007882	PF05217	-	-	-	-	-	-	-	-	-	-	-	-	-	-	-	-	-	-
Locus_7150_Transcript_1/1_Confidence_1.000_Length_716	716	149	26	7581536	7581536	7.64257e-23	27.4483	4.78964	2.51873	6.67041e-24	-	-	-	-	-	-	-	-	-	-	-	-	-	-	-	-	-	-	-	-	-	-	-	-	-	-	-	-
Locus_2880_Transcript_1/2_Confidence_1.000_Length_222	222	194	34	7581536	7581536	4.35113e-29	115.263	20.2008	2.51245	3.09684e-30	-	-	-	-	-	-	-	-	-	-	-	-	-	-	-	-	-	-	-	-	-	-	-	-	-	-	-	-
Locus_5521_Transcript_1/1_Confidence_1.000_Length_1719	1719	211	37	7581536	7581536	1.868e-31	16.1901	2.83902	2.51165	1.24548e-32	ref|YP_002505009.1| Fibronectin type III domain protein [Clostridium cellulolyticum H10] gb|ACL75029.1| Fibronectin type III domain protein [Clostridium cellulolyticum H10]	460	20.6522	1e-07	TITIN_MOUSE; RecName: Full=Titin;; ; AltName: Full=Connectin;	484	22.314	6e-06	IPR013783	-	K06252	-	-	-	-	-	-	-	-	-	-	-	-	-	-	-	-	-
Locus_14647_Transcript_1/1_Confidence_1.000_Length_246	246	34	6	7581536	7581536	1.74549e-06	18.23	3.21706	2.5025	3.98357e-07	-	-	-	-	-	-	-	-	-	-	-	-	-	-	-	-	-	-	-	-	-	-	-	-	-	-	-	-
Locus_15137_Transcript_1/1_Confidence_1.000_Length_170	170	17	3	7581536	7581536	0.000543594	13.1899	2.32764	2.5025	0.000187683	ref|XP_002579166.1| hypothetical protein [Schistosoma mansoni] emb|CAZ35405.1| expressed protein [Schistosoma mansoni]	54	62.963	1e-08	-	-	-	-	-	-	K10414	-	-	-	-	-	-	-	-	-	-	-	-	-	-	-	-	-
Locus_15767_Transcript_1/1_Confidence_1.000_Length_148	148	17	3	7581536	7581536	0.000543594	15.1506	2.67364	2.5025	0.000187705	gb|ACI45976.1| gag-pol polyprotein [Clonorchis sinensis]	49	95.9184	4e-21	-	-	-	-	-	-	-	-	-	-	-	-	-	-	-	-	-	-	-	-	-	-	-	-
Locus_20212_Transcript_1/1_Confidence_1.000_Length_200	200	17	3	7581536	7581536	0.000543594	11.2114	1.97849	2.5025	0.000187726	-	-	-	-	-	-	-	-	-	-	-	-	-	-	-	-	-	-	-	-	-	-	-	-	-	-	-	-
Locus_3483_Transcript_1/1_Confidence_1.000_Length_928	928	527	93	7581536	7581536	3.40151e-75	74.9041	13.2184	2.5025	1.0479e-76	ref|XP_002569803.1| hypothetical protein [Schistosoma mansoni] emb|CAY17191.1| hypothetical protein [Schistosoma mansoni]	208	54.3269	1e-58	-	-	-	-	IPR016186	PF00059	-	-	-	-	-	-	-	-	-	-	-	-	-	-	-	-	-	Putative_ES
Locus_3694_Transcript_1/1_Confidence_1.000_Length_275	275	17	3	7581536	7581536	0.000543594	8.15378	1.4389	2.5025	0.000187748	-	-	-	-	-	-	-	-	-	-	-	-	-	-	-	-	-	-	-	-	-	-	-	-	-	-	-	-
Locus_4832_Transcript_1/1_Confidence_1.000_Length_186	186	17	3	7581536	7581536	0.000543594	12.0553	2.12741	2.5025	0.00018777	-	-	-	-	-	-	-	-	-	-	-	-	-	-	-	-	-	-	-	-	-	-	-	-	-	-	-	-
Locus_8191_Transcript_1/2_Confidence_0.500_Length_287	287	62	11	7581536	7581536	1.88385e-10	28.4939	5.05538	2.49476	3.03874e-11	-	-	-	-	-	-	-	-	-	-	-	-	-	-	-	-	-	-	-	-	-	-	-	-	-	-	-	-
Locus_5855_Transcript_1/1_Confidence_1.000_Length_497	497	90	16	7581536	7581536	2.27262e-14	23.8852	4.24626	2.49185	2.85435e-15	-	-	-	-	-	-	-	-	-	-	-	-	-	-	-	-	-	-	-	-	-	-	-	-	-	-	-	-
Locus_7084_Transcript_1/1_Confidence_1.000_Length_1066	1066	208	37	7581536	7581536	9.18397e-31	25.7365	4.57812	2.49099	6.24511e-32	-	-	-	-	-	-	-	-	-	-	-	-	-	-	-	-	-	-	-	-	-	-	-	-	-	-	-	-
Locus_988_Transcript_1/1_Confidence_1.000_Length_1750	1750	309	55	7581536	7581536	1.03148e-44	23.2897	4.14541	2.4901	5.07103e-46	ref|XP_002577622.1| irx-related [Schistosoma mansoni] emb|CAZ33860.1| irx-related [Schistosoma mansoni]	104	51.9231	4e-25	MEIS3_HUMAN; RecName: Full=Homeobox protein Meis3;; AltName: Full=Meis1-related protein 2;	81	37.037	4e-07	IPR012287	PF05920	-	-	-	-	-	-	-	-	-	-	-	-	-	-	-	-	-	-
Locus_14575_Transcript_1/1_Confidence_1.000_Length_139	139	28	5	7581536	7581536	1.38148e-05	26.5697	4.74458	2.48543	3.54955e-06	-	-	-	-	-	-	-	-	-	-	-	-	-	-	-	-	-	-	-	-	-	-	-	-	-	-	-	-
Locus_5914_Transcript_1/1_Confidence_1.000_Length_185	185	28	5	7581536	7581536	1.38148e-05	19.9632	3.56485	2.48543	3.5501e-06	-	-	-	-	-	-	-	-	-	-	-	-	-	-	-	-	-	-	-	-	-	-	-	-	-	-	-	-
Locus_6076_Transcript_1/1_Confidence_1.000_Length_1188	1188	1655	297	7581536	7581536	9.68076e-229	183.749	32.9748	2.4783	1.1004e-230	gb|AAW26546.1| SJCHGC04922 protein [Schistosoma japonicum]	136	41.9118	1e-22	-	-	-	-	IPR016186	PF00059	-	-	-	-	-	-	-	-	-	-	-	-	-	-	-	-	-	-
Locus_6415_Transcript_1/1_Confidence_1.000_Length_156	156	39	7	7581536	7581536	3.80316e-07	32.9748	5.91856	2.47805	8.02731e-08	-	-	-	-	-	-	-	-	-	-	-	-	-	-	-	-	-	-	-	-	-	-	-	-	-	-	-	-
Locus_235_Transcript_1/9_Confidence_0.259_Length_171	171	8140	1462	7581536	7581536	0	6278.72	1127.7	2.47709	0	ref|XP_002569566.1| hypothetical protein [Schistosoma mansoni] emb|CAY18334.1| hypothetical protein [Schistosoma mansoni]	54	55.5556	3e-06	-	-	-	-	-	-	-	-	-	-	-	-	-	-	-	-	-	-	-	-	-	-	-	-
Locus_2889_Transcript_1/1_Confidence_1.000_Length_1965	1965	4580	824	7581536	7581536	0	307.43	55.3105	2.47463	0	ref|XP_002572065.1| phosphoenolpyruvate carboxykinase [Schistosoma mansoni] emb|CAZ28295.1| phosphoenolpyruvate carboxykinase, putative [Schistosoma mansoni]	589	72.8353	0	PCKG_HAECO; RecName: Full=Phosphoenolpyruvate carboxykinase [GTP];; ; ; AltName: Full=Phosphoenolpyruvate carboxylase;	591	62.775	0	IPR018091	PF00821	K01596	-	-	-	-	-	-	-	-	-	-	-	-	-	-	-	-	-
Locus_7967_Transcript_1/1_Confidence_1.000_Length_286	286	61	11	7581536	7581536	3.19997e-10	28.1324	5.07305	2.47131	5.22725e-11	-	-	-	-	-	-	-	-	-	-	-	-	-	-	-	-	-	-	-	-	-	-	-	-	-	-	-	-
Locus_8361_Transcript_1/1_Confidence_1.000_Length_938	938	127	23	7581536	7581536	2.56992e-19	17.8584	3.23421	2.46512	2.57642e-20	-	-	-	-	-	-	-	-	-	-	-	-	-	-	-	-	-	-	-	-	-	-	-	-	-	-	-	-
Locus_10086_Transcript_1/1_Confidence_1.000_Length_141	141	11	2	7581536	7581536	0.00476073	10.29	1.87091	2.45943	0.00217815	-	-	-	-	-	-	-	-	-	-	-	-	-	-	-	-	-	-	-	-	-	-	-	-	-	-	-	-
Locus_10223_Transcript_1/1_Confidence_1.000_Length_185	185	11	2	7581536	7581536	0.00476073	7.84267	1.42594	2.45943	0.00217834	-	-	-	-	-	-	-	-	-	-	-	-	-	-	-	-	-	-	-	-	-	-	-	-	-	-	-	-
Locus_10739_Transcript_1/1_Confidence_1.000_Length_142	142	22	4	7581536	7581536	0.000111386	20.4351	3.71548	2.45943	3.32365e-05	-	-	-	-	-	-	-	-	-	-	-	-	-	-	-	-	-	-	-	-	-	-	-	-	-	-	-	-
Locus_11374_Transcript_1/1_Confidence_1.000_Length_142	142	11	2	7581536	7581536	0.00476073	10.2176	1.85774	2.45943	0.00217853	-	-	-	-	-	-	-	-	-	-	-	-	-	-	-	-	-	-	-	-	-	-	-	-	-	-	-	-
Locus_11738_Transcript_1/1_Confidence_1.000_Length_136	136	11	2	7581536	7581536	0.00476073	10.6683	1.9397	2.45943	0.00217872	-	-	-	-	-	-	-	-	-	-	-	-	-	-	-	-	-	-	-	-	-	-	-	-	-	-	-	-
Locus_12000_Transcript_1/1_Confidence_1.000_Length_123	123	11	2	7581536	7581536	0.00476073	11.7959	2.14471	2.45943	0.00217892	-	-	-	-	-	-	-	-	-	-	-	-	-	-	-	-	-	-	-	-	-	-	-	-	-	-	-	-
Locus_12567_Transcript_1/1_Confidence_1.000_Length_147	147	11	2	7581536	7581536	0.00476073	9.87002	1.79455	2.45943	0.00217911	-	-	-	-	-	-	-	-	-	-	-	-	-	-	-	-	-	-	-	-	-	-	-	-	-	-	-	-
Locus_13158_Transcript_1/1_Confidence_1.000_Length_201	201	11	2	7581536	7581536	0.00476073	7.21837	1.31243	2.45943	0.0021793	-	-	-	-	-	-	-	-	-	-	-	-	-	-	-	-	-	-	-	-	-	-	-	-	-	-	-	-
Locus_13637_Transcript_1/1_Confidence_1.000_Length_168	168	11	2	7581536	7581536	0.00476073	8.63627	1.57023	2.45943	0.00217949	ref|XP_790145.2| PREDICTED: similar to 1-alpha dynein heavy chain, partial [Strongylocentrotus purpuratus]	55	54.5455	1e-10	DYH10_HUMAN; RecName: Full=Dynein heavy chain 10, axonemal;; AltName: Full=Axonemal beta dynein heavy chain 10;; AltName: Full=Ciliary dynein heavy chain 10;	55	49.0909	4e-10	-	-	-	-	-	-	-	-	-	-	-	-	-	-	-	-	-	-	-	-
Locus_15150_Transcript_1/1_Confidence_1.000_Length_123	123	11	2	7581536	7581536	0.00476073	11.7959	2.14471	2.45943	0.00217968	-	-	-	-	-	-	-	-	-	-	-	-	-	-	-	-	-	-	-	-	-	-	-	-	-	-	-	-
Locus_15336_Transcript_1/1_Confidence_1.000_Length_189	189	11	2	7581536	7581536	0.00476073	7.67668	1.39576	2.45943	0.00217987	-	-	-	-	-	-	-	-	-	-	-	-	-	-	-	-	-	-	-	-	-	-	-	-	-	-	-	-
Locus_17110_Transcript_1/1_Confidence_1.000_Length_215	215	11	2	7581536	7581536	0.00476073	6.74834	1.22697	2.45943	0.00218006	-	-	-	-	-	-	-	-	-	-	-	-	-	-	-	-	-	-	-	-	-	-	-	-	-	-	-	-
Locus_17797_Transcript_1/1_Confidence_1.000_Length_137	137	11	2	7581536	7581536	0.00476073	10.5905	1.92554	2.45943	0.00218025	-	-	-	-	-	-	-	-	-	-	-	-	-	-	-	-	-	-	-	-	-	-	-	-	-	-	-	-
Locus_18767_Transcript_1/1_Confidence_1.000_Length_140	140	33	6	7581536	7581536	2.96734e-06	31.0906	5.65283	2.45943	6.97826e-07	-	-	-	-	-	-	-	-	-	-	-	-	-	-	-	-	-	-	-	-	-	-	-	-	-	-	-	-
Locus_7200_Transcript_1/1_Confidence_1.000_Length_225	225	22	4	7581536	7581536	0.000111386	12.8968	2.34488	2.45943	3.32409e-05	-	-	-	-	-	-	-	-	-	-	-	-	-	-	-	-	-	-	-	-	-	-	-	-	-	-	-	-
Locus_8517_Transcript_1/1_Confidence_1.000_Length_299	299	44	8	7581536	7581536	8.35485e-08	19.4099	3.52908	2.45943	1.64533e-08	-	-	-	-	-	-	-	-	IPR013783	-	-	-	-	-	-	-	-	-	-	-	-	-	-	-	-	-	-	-
Locus_8750_Transcript_1/1_Confidence_1.000_Length_131	131	11	2	7581536	7581536	0.00476073	11.0755	2.01373	2.45943	0.00218045	-	-	-	-	-	-	-	-	-	-	-	-	-	-	-	-	-	-	-	-	-	-	-	-	-	-	-	-
Locus_8845_Transcript_1/1_Confidence_1.000_Length_183	183	11	2	7581536	7581536	0.00476073	7.92838	1.44152	2.45943	0.00218064	-	-	-	-	-	-	-	-	-	-	-	-	-	-	-	-	-	-	-	-	-	-	-	-	-	-	-	-
Locus_9675_Transcript_1/1_Confidence_1.000_Length_212	212	11	2	7581536	7581536	0.00476073	6.84384	1.24433	2.45943	0.00218083	-	-	-	-	-	-	-	-	-	-	-	-	-	-	-	-	-	-	-	-	-	-	-	-	-	-	-	-
Locus_4322_Transcript_2/2_Confidence_1.000_Length_1667	1667	710	130	7581536	7581536	4.00381e-98	56.1779	10.2861	2.44931	9.2951e-100	ref|XP_002574778.1| peptide N-glycanase [Schistosoma mansoni] emb|CAZ31011.1| peptide n-glycanase (pngase), putative [Schistosoma mansoni]	567	35.9788	2e-93	NGLY1_CHICK; RecName: Full=Peptide-N(4)-(N-acetyl-beta-glucosaminyl)asparagine amidase;; ; ; AltName: Full=N-glycanase 1;; AltName: Full=Peptide:N-glycanase;	320	33.4375	1e-37	IPR013766	PF01841	K01456	-	-	-	-	-	-	-	-	-	-	-	-	-	-	-	-	-
Locus_1981_Transcript_1/2_Confidence_1.000_Length_325	325	475	87	7581536	7581536	2.35248e-66	192.776	35.3085	2.44884	8.2772e-68	-	-	-	-	-	-	-	-	-	-	-	-	-	-	-	-	-	-	-	-	-	-	-	-	-	-	-	-
Locus_12875_Transcript_2/2_Confidence_1.000_Length_356	356	49	9	7581536	7581536	1.84729e-08	18.1547	3.33454	2.44478	3.42494e-09	ref|XP_002572507.1| hypothetical protein [Schistosoma mansoni] emb|CAZ28739.1| conserved hypothetical protein [Schistosoma mansoni]	100	57	3e-23	CA194_DANRE; RecName: Full=Uncharacterized protein C1orf194 homolog;	96	27.0833	1e-06	IPR022179	PF12494	-	-	-	-	-	-	-	-	-	-	-	-	-	-	-	-	-	-
Locus_77_Transcript_1/8_Confidence_0.115_Length_180	180	2389	439	7581536	7581536	9.88131291682493e-324	1750.6	321.688	2.44411	0	ref|XP_002581890.1| hypothetical protein [Schistosoma mansoni] emb|CAZ38130.1| hypothetical protein [Schistosoma mansoni]	51	84.3137	2e-16	-	-	-	-	-	-	-	-	-	-	-	-	-	-	-	-	-	-	-	-	-	-	-	-
Locus_7354_Transcript_1/1_Confidence_1.000_Length_384	384	65	12	7581536	7581536	1.21593e-10	22.3267	4.12186	2.43741	1.934e-11	-	-	-	-	-	-	-	-	-	-	-	-	-	-	-	-	-	-	-	-	-	-	-	-	-	-	-	-
Locus_8191_Transcript_2/2_Confidence_0.500_Length_380	380	108	20	7581536	7581536	1.7582e-16	37.4872	6.94207	2.43296	1.99569e-17	-	-	-	-	-	-	-	-	-	-	-	-	-	-	-	-	-	-	-	-	-	-	-	-	-	-	-	-
Locus_7252_Transcript_2/3_Confidence_0.400_Length_341	341	59	11	7581536	7581536	9.16423e-10	22.8213	4.25482	2.42321	1.5478e-10	-	-	-	-	-	-	-	-	-	-	-	-	-	-	-	-	-	-	-	-	-	-	-	-	-	-	-	-
Locus_77_Transcript_7/8_Confidence_0.154_Length_524	524	11106	2076	7581536	7581536	0	2795.56	522.563	2.41946	0	ref|XP_002581890.1| hypothetical protein [Schistosoma mansoni] emb|CAZ38130.1| hypothetical protein [Schistosoma mansoni]	51	84.3137	2e-16	-	-	-	-	-	-	-	-	-	-	-	-	-	-	-	-	-	-	-	-	-	-	-	-
Locus_13180_Transcript_1/1_Confidence_1.000_Length_284	284	32	6	7581536	7581536	5.02165e-06	14.8619	2.78661	2.41504	1.21543e-06	ref|XP_002575025.1| hypothetical protein [Schistosoma mansoni] emb|CAZ31258.1| kelch-like protein [Schistosoma mansoni]	94	45.7447	3e-16	KELC_ANOST; RecName: Full=Ring canal kelch homolog;; AltName: Full=Kelch-like protein 1;; Contains:; RecName: Full=Kelch short protein;	94	44.6809	6e-14	-	-	K10442	-	-	-	-	-	-	-	-	-	-	-	-	-	-	-	-	-
Locus_9657_Transcript_1/1_Confidence_1.000_Length_198	198	16	3	7581536	7581536	0.00092411	10.6585	1.99848	2.41504	0.00033684	-	-	-	-	-	-	-	-	-	-	-	-	-	-	-	-	-	-	-	-	-	-	-	-	-	-	-	-
Locus_77_Transcript_6/8_Confidence_0.231_Length_744	744	18325	3476	7581536	7581536	0	3248.73	616.24	2.39831	0	ref|XP_002581890.1| hypothetical protein [Schistosoma mansoni] emb|CAZ38130.1| hypothetical protein [Schistosoma mansoni]	51	84.3137	5e-16	-	-	-	-	-	-	-	-	-	-	-	-	-	-	-	-	-	-	-	-	-	-	-	-
Locus_8441_Transcript_1/1_Confidence_1.000_Length_191	191	4517	857	7581536	7581536	0	3119.32	591.821	2.398	0	-	-	-	-	-	-	-	-	-	-	-	-	-	-	-	-	-	-	-	-	-	-	-	-	-	-	-	-
Locus_1311_Transcript_1/1_Confidence_1.000_Length_4936	4936	1313	250	7581536	7581536	1.04718e-174	35.0859	6.68048	2.39287	1.48052e-176	ref|XP_002577829.1| hypothetical protein [Schistosoma mansoni] emb|CAZ34067.1| expressed protein [Schistosoma mansoni]	992	34.7782	0	MATN3_CHICK; RecName: Full=Matrilin-3;; Flags: Precursor;	255	25.8824	1e-09	IPR002035	PF00092	-	-	-	-	-	-	-	-	-	-	-	-	-	-	-	-	-	-
Locus_11139_Transcript_1/1_Confidence_1.000_Length_274	274	147	28	7581536	7581536	2.22929e-21	70.7635	13.4788	2.39232	2.0639e-22	-	-	-	-	-	-	-	-	-	-	-	-	-	-	-	-	-	-	-	-	-	-	-	-	-	-	-	-
Locus_15697_Transcript_1/1_Confidence_1.000_Length_123	123	21	4	7581536	7581536	0.0001885	22.5194	4.28941	2.39232	5.88205e-05	-	-	-	-	-	-	-	-	-	-	-	-	-	-	-	-	-	-	-	-	-	-	-	-	-	-	-	-
Locus_3004_Transcript_1/1_Confidence_1.000_Length_236	236	21	4	7581536	7581536	0.0001885	11.7368	2.23558	2.39232	5.88281e-05	-	-	-	-	-	-	-	-	-	-	-	-	-	-	-	-	-	-	-	-	-	-	-	-	-	-	-	-
Locus_4203_Transcript_1/1_Confidence_1.000_Length_204	204	21	4	7581536	7581536	0.0001885	13.5779	2.58626	2.39232	5.88356e-05	-	-	-	-	-	-	-	-	IPR018073	-	-	-	-	-	-	-	-	-	-	-	-	-	-	-	-	-	-	-
Locus_7992_Transcript_1/1_Confidence_1.000_Length_874	874	157	30	7581536	7581536	1.17472e-22	23.6936	4.52744	2.38773	1.03379e-23	-	-	-	-	-	-	-	-	IPR013326	-	-	-	-	-	-	-	-	-	-	-	-	-	-	-	-	-	-	-
Locus_1969_Transcript_1/6_Confidence_0.500_Length_1188	1188	480	92	7581536	7581536	5.40449e-65	53.2927	10.2144	2.38333	1.94933e-66	gb|AAK35217.1| unknown [Paragonimus westermani]	321	55.7632	1e-101	P40_SCHMA; RecName: Full=Major egg antigen;; AltName: Full=p40;	370	38.6486	4e-66	IPR002068	PF00011	-	-	-	-	-	-	-	-	-	-	-	-	-	-	-	-	-	-
Locus_13072_Transcript_1/1_Confidence_1.000_Length_266	266	26	5	7581536	7581536	3.95605e-05	12.8924	2.47931	2.37851	1.08955e-05	ref|XP_002577191.1| hypothetical protein [Schistosoma mansoni] emb|CAZ33428.1| hypothetical protein [Schistosoma mansoni]	88	78.4091	3e-33	-	-	-	-	-	-	-	-	-	-	-	-	-	-	-	-	-	-	-	-	-	-	-	-
Locus_13181_Transcript_1/1_Confidence_1.000_Length_326	326	31	6	7581536	7581536	8.45751e-06	12.5426	2.4276	2.36923	2.1092e-06	ref|XP_002582031.1| dynein heavy chain [Schistosoma mansoni] emb|CAZ38271.1| dynein heavy chain, putative [Schistosoma mansoni]	106	90.566	2e-49	DYH12_MOUSE; RecName: Full=Dynein heavy chain 12, axonemal;; AltName: Full=Axonemal beta dynein heavy chain 12;; AltName: Full=Axonemal dynein heavy chain 12-like protein;; AltName: Full=Axonemal dynein heavy chain 7-like protein;; AltName: Full=Ciliary dynein heavy chain 12;	107	78.5047	2e-43	-	PF12774	-	-	-	-	-	-	-	-	-	-	-	-	-	-	-	-	-	-
Locus_4050_Transcript_1/1_Confidence_1.000_Length_2173	2173	222	43	7581536	7581536	6.00382e-31	13.4752	2.61007	2.36815	4.07296e-32	ref|XP_001624907.1| predicted protein [Nematostella vectensis] gb|EDO32807.1| predicted protein [Nematostella vectensis]	461	30.5857	1e-57	CX030_HUMAN; RecName: Full=Putative uncharacterized protein CXorf30;	165	24.2424	4e-09	-	-	-	-	-	-	-	-	-	-	-	-	-	-	-	-	-	-	-	-
Locus_8120_Transcript_1/1_Confidence_1.000_Length_154	154	36	7	7581536	7581536	1.83173e-06	30.8336	5.99543	2.36257	4.19141e-07	-	-	-	-	-	-	-	-	-	-	-	-	-	-	-	-	-	-	-	-	-	-	-	-	-	-	-	-
Locus_9076_Transcript_1/1_Confidence_1.000_Length_680	680	72	14	7581536	7581536	2.93283e-11	13.9658	2.71558	2.36257	4.45986e-12	-	-	-	-	-	-	-	-	-	-	-	-	-	-	-	-	-	-	-	-	-	-	-	-	-	-	-	-
Locus_493_Transcript_2/3_Confidence_0.571_Length_272	272	118	23	7581536	7581536	2.81132e-17	57.2211	11.1533	2.35908	3.09169e-18	-	-	-	-	-	-	-	-	-	-	-	-	-	-	-	-	-	-	-	-	-	-	-	-	-	-	-	-
Locus_14891_Transcript_2/3_Confidence_0.750_Length_238	238	92	18	7581536	7581536	7.68214e-14	50.9863	9.97558	2.35364	9.98798e-15	-	-	-	-	-	-	-	-	-	-	-	-	-	-	-	-	-	-	-	-	-	-	-	-	-	-	-	-
Locus_3858_Transcript_1/1_Confidence_1.000_Length_311	311	46	9	7581536	7581536	8.82406e-08	19.5092	3.81702	2.35364	1.74305e-08	-	-	-	-	-	-	-	-	-	-	-	-	-	-	-	-	-	-	-	-	-	-	-	-	-	-	-	-
Locus_6926_Transcript_1/1_Confidence_1.000_Length_509	509	56	11	7581536	7581536	4.35396e-09	14.5115	2.85048	2.34792	7.69818e-10	-	-	-	-	-	-	-	-	-	-	-	-	-	-	-	-	-	-	-	-	-	-	-	-	-	-	-	-
Locus_77_Transcript_2/8_Confidence_0.115_Length_220	220	2626	517	7581536	7581536	0	1574.4	309.964	2.34463	0	ref|XP_002581890.1| hypothetical protein [Schistosoma mansoni] emb|CAZ38130.1| hypothetical protein [Schistosoma mansoni]	51	84.3137	2e-16	-	-	-	-	-	-	-	-	-	-	-	-	-	-	-	-	-	-	-	-	-	-	-	-
Locus_1268_Transcript_1/1_Confidence_1.000_Length_692	692	563	111	7581536	7581536	2.35198e-74	107.311	21.1573	2.34258	7.33075e-76	ref|XP_002570031.1| hypothetical protein [Schistosoma mansoni] emb|CAY17646.1| expressed protein [Schistosoma mansoni]	198	34.8485	1e-30	-	-	-	-	-	-	-	-	-	-	-	-	-	-	-	-	-	-	-	-	-	-	-	-
Locus_77_Transcript_5/8_Confidence_0.192_Length_325	325	6307	1250	7581536	7581536	0	2559.66	507.305	2.33503	0	dbj|BAB33421.1| putative senescence-associated protein [Pisum sativum]	36	83.3333	3e-22	-	-	-	-	-	-	-	-	-	-	-	-	-	-	-	-	-	-	-	-	-	-	-	-
Locus_7651_Transcript_1/1_Confidence_1.000_Length_1789	1789	677	135	7581536	7581536	3.1151e-88	49.9139	9.95328	2.3262	8.04518e-90	ref|XP_002569975.1| hypothetical protein [Schistosoma mansoni] emb|CAY17536.1| expressed protein [Schistosoma mansoni]	92	45.6522	9e-12	-	-	-	-	-	-	-	-	-	-	-	-	-	-	-	-	-	-	-	-	-	-	-	-
Locus_10732_Transcript_1/1_Confidence_1.000_Length_107	107	30	6	7581536	7581536	1.41721e-05	36.9811	7.39623	2.32193	3.64932e-06	-	-	-	-	-	-	-	-	-	-	-	-	-	-	-	MER069042 - ubiquitin-specific peptidase 11 (Monodelphis domestica) [C19.014]#C19#	33	75.7576	4e-07	-	-	-	-	gnl|TC-DB|Q28139 2.A.19.4.1 NA/CA,K-EXCHANGER - Bos taurus (Bovine).	32	62.5	8e-06	-
Locus_11402_Transcript_1/1_Confidence_1.000_Length_131	131	10	2	7581536	7581536	0.00805661	10.0687	2.01373	2.32193	0.00408413	-	-	-	-	-	-	-	-	-	-	-	-	-	-	-	-	-	-	-	-	-	-	-	-	-	-	-	-
Locus_11472_Transcript_1/1_Confidence_1.000_Length_147	147	15	3	7581536	7581536	0.0015564	13.4591	2.69182	2.32193	0.000605817	ref|XP_002578157.1| dynein heavy chain [Schistosoma mansoni] emb|CAZ34395.1| dynein heavy chain, putative [Schistosoma mansoni]	49	85.7143	7e-18	DYH12_HUMAN; RecName: Full=Dynein heavy chain 12, axonemal;; AltName: Full=Axonemal beta dynein heavy chain 12;; AltName: Full=Axonemal dynein heavy chain 12-like protein;; AltName: Full=Axonemal dynein heavy chain 7-like protein;; AltName: Full=Ciliary dynein heavy chain 12;; AltName: Full=Dynein heavy chain 7-like, axonemal;; AltName: Full=Dynein heavy chain domain-containing protein 2;	49	48.9796	2e-08	-	-	-	-	-	-	-	-	-	-	-	-	-	-	-	-	-	-	-	-
Locus_12196_Transcript_1/1_Confidence_1.000_Length_193	193	10	2	7581536	7581536	0.00805661	6.83417	1.36683	2.32193	0.00408445	-	-	-	-	-	-	-	-	-	-	-	-	-	-	-	-	-	-	-	-	-	-	-	-	-	-	-	-
Locus_12309_Transcript_1/1_Confidence_1.000_Length_428	428	115	23	7581536	7581536	1.31269e-16	35.4403	7.08805	2.32193	1.48368e-17	-	-	-	-	-	-	-	-	-	-	-	-	-	-	-	-	-	-	-	-	-	-	-	-	-	-	-	-
Locus_12361_Transcript_1/1_Confidence_1.000_Length_216	216	15	3	7581536	7581536	0.0015564	9.15968	1.83194	2.32193	0.00060588	-	-	-	-	-	-	-	-	-	-	-	-	-	-	-	-	-	-	-	-	-	-	-	-	-	-	-	-
Locus_12533_Transcript_1/1_Confidence_1.000_Length_161	161	10	2	7581536	7581536	0.00805661	8.19251	1.6385	2.32193	0.00408477	ref|XP_002578799.1| hypothetical protein [Schistosoma mansoni] emb|CAZ35037.1| conserved hypothetical protein [Schistosoma mansoni]	50	50	1e-06	-	-	-	-	-	-	-	-	-	-	-	-	-	-	-	-	-	-	-	-	-	-	-	-
Locus_12607_Transcript_1/1_Confidence_1.000_Length_212	212	20	4	7581536	7581536	0.000316679	12.4433	2.48867	2.32193	0.000103359	ref|XP_002580706.1| dynein heavy chain [Schistosoma mansoni] emb|CAZ36945.1| dynein heavy chain, putative [Schistosoma mansoni]	70	78.5714	8e-26	DYH2_HUMAN; RecName: Full=Dynein heavy chain 2, axonemal;; AltName: Full=Axonemal beta dynein heavy chain 2;; AltName: Full=Ciliary dynein heavy chain 2;; AltName: Full=Dynein heavy chain domain-containing protein 3;	69	62.3188	3e-20	-	PF12775	K10408	-	-	-	-	-	-	-	-	-	-	-	-	-	-	-	-	-
Locus_12638_Transcript_1/1_Confidence_1.000_Length_179	179	10	2	7581536	7581536	0.00805661	7.36868	1.47374	2.32193	0.0040851	-	-	-	-	-	-	-	-	-	-	-	-	-	-	-	-	-	-	-	-	-	-	-	-	-	-	-	-
Locus_12779_Transcript_1/1_Confidence_1.000_Length_177	177	20	4	7581536	7581536	0.000316679	14.9039	2.98078	2.32193	0.000103372	ref|XP_002579021.1| hypothetical protein [Schistosoma mansoni] emb|CAZ35260.1| expressed protein [Schistosoma mansoni]	59	62.7119	1e-14	-	-	-	-	-	-	K06678	-	-	-	-	-	-	-	-	-	-	-	-	-	-	-	-	-
Locus_13168_Transcript_1/1_Confidence_1.000_Length_166	166	10	2	7581536	7581536	0.00805661	7.94575	1.58915	2.32193	0.00408542	-	-	-	-	-	-	-	-	-	-	-	-	-	-	-	-	-	-	-	-	-	-	-	-	-	-	-	-
Locus_131_Transcript_2/6_Confidence_0.412_Length_420	420	10	2	7581536	7581536	0.00805661	3.14046	0.628092	2.32193	0.00408574	-	-	-	-	-	-	-	-	-	-	-	-	-	-	-	-	-	-	-	-	-	-	-	-	-	-	-	-
Locus_13977_Transcript_1/1_Confidence_1.000_Length_135	135	10	2	7581536	7581536	0.00805661	9.77033	1.95407	2.32193	0.00408607	-	-	-	-	-	-	-	-	-	-	-	-	-	-	-	-	-	-	-	-	-	-	-	-	-	-	-	-
Locus_14711_Transcript_1/1_Confidence_1.000_Length_146	146	10	2	7581536	7581536	0.00805661	9.03421	1.80684	2.32193	0.00408639	-	-	-	-	-	-	-	-	-	-	-	-	-	-	-	-	-	-	-	-	-	-	-	-	-	-	-	-
Locus_14891_Transcript_3/3_Confidence_0.750_Length_224	224	85	17	7581536	7581536	9.46159e-13	50.0511	10.0102	2.32193	1.30882e-13	-	-	-	-	-	-	-	-	-	-	-	-	-	-	-	-	-	-	-	-	-	-	-	-	-	-	-	-
Locus_14972_Transcript_1/1_Confidence_1.000_Length_147	147	10	2	7581536	7581536	0.00805661	8.97275	1.79455	2.32193	0.00408672	-	-	-	-	-	-	-	-	-	-	-	-	-	-	-	-	-	-	-	-	-	-	-	-	-	-	-	-
Locus_15049_Transcript_1/1_Confidence_1.000_Length_194	194	20	4	7581536	7581536	0.000316679	13.5979	2.71958	2.32193	0.000103385	-	-	-	-	-	-	-	-	-	-	-	-	-	-	-	-	-	-	-	-	-	-	-	-	-	-	-	-
Locus_15165_Transcript_1/1_Confidence_1.000_Length_435	435	40	8	7581536	7581536	6.70306e-07	12.1287	2.42574	2.32193	1.46031e-07	-	-	-	-	-	-	-	-	-	-	-	-	-	-	-	-	-	-	-	-	-	-	-	-	-	-	-	-
Locus_15641_Transcript_1/1_Confidence_1.000_Length_136	136	20	4	7581536	7581536	0.000316679	19.397	3.87939	2.32193	0.000103397	-	-	-	-	-	-	-	-	-	-	-	-	-	-	-	-	-	-	-	-	-	-	-	-	-	-	-	-
Locus_15821_Transcript_1/1_Confidence_1.000_Length_311	311	15	3	7581536	7581536	0.0015564	6.36171	1.27234	2.32193	0.000605942	-	-	-	-	-	-	-	-	-	-	-	-	-	-	-	-	-	-	-	-	-	-	-	-	-	-	-	-
Locus_16352_Transcript_1/1_Confidence_1.000_Length_126	126	20	4	7581536	7581536	0.000316679	20.9364	4.18728	2.32193	0.00010341	-	-	-	-	-	-	-	-	-	-	-	-	-	-	-	-	-	-	-	-	-	-	-	-	-	-	-	-
Locus_16482_Transcript_1/1_Confidence_1.000_Length_193	193	10	2	7581536	7581536	0.00805661	6.83417	1.36683	2.32193	0.00408704	-	-	-	-	-	-	-	-	-	-	-	-	-	-	-	-	-	-	-	-	-	-	-	-	-	-	-	-
Locus_16532_Transcript_1/1_Confidence_1.000_Length_138	138	10	2	7581536	7581536	0.00805661	9.55793	1.91159	2.32193	0.00408736	-	-	-	-	-	-	-	-	-	-	-	-	-	-	-	-	-	-	-	-	-	-	-	-	-	-	-	-
Locus_16618_Transcript_1/1_Confidence_1.000_Length_173	173	10	2	7581536	7581536	0.00805661	7.62424	1.52485	2.32193	0.00408769	-	-	-	-	-	-	-	-	-	-	-	-	-	-	-	-	-	-	-	-	-	-	-	-	-	-	-	-
Locus_16670_Transcript_1/1_Confidence_1.000_Length_225	225	20	4	7581536	7581536	0.000316679	11.7244	2.34488	2.32193	0.000103423	ref|XP_002580706.1| dynein heavy chain [Schistosoma mansoni] emb|CAZ36945.1| dynein heavy chain, putative [Schistosoma mansoni]	74	82.4324	1e-29	DYH2_MOUSE; RecName: Full=Dynein heavy chain 2, axonemal;; AltName: Full=Axonemal beta dynein heavy chain 2;; AltName: Full=Ciliary dynein heavy chain 2;	68	69.1176	6e-21	-	-	K10408	-	-	-	-	-	-	-	-	-	-	-	-	-	-	-	-	-
Locus_17161_Transcript_1/1_Confidence_1.000_Length_117	117	15	3	7581536	7581536	0.0015564	16.9102	3.38204	2.32193	0.000606005	-	-	-	-	-	-	-	-	-	-	-	-	-	-	-	-	-	-	-	-	-	-	-	-	-	-	-	-
Locus_17397_Transcript_1/1_Confidence_1.000_Length_122	122	10	2	7581536	7581536	0.00805661	10.8114	2.16229	2.32193	0.00408801	-	-	-	-	-	-	-	-	-	-	-	-	-	-	-	-	-	-	-	-	-	-	-	-	-	-	-	-
Locus_17519_Transcript_1/1_Confidence_1.000_Length_134	134	10	2	7581536	7581536	0.00805661	9.84324	1.96865	2.32193	0.00408833	-	-	-	-	-	-	-	-	-	-	-	-	-	-	-	-	-	-	-	-	-	-	-	-	-	-	-	-
Locus_19232_Transcript_1/1_Confidence_1.000_Length_134	134	10	2	7581536	7581536	0.00805661	9.84324	1.96865	2.32193	0.00408866	-	-	-	-	-	-	-	-	-	-	-	-	-	-	-	-	-	-	-	-	-	-	-	-	-	-	-	-
Locus_19543_Transcript_1/1_Confidence_1.000_Length_182	182	15	3	7581536	7581536	0.0015564	10.8708	2.17417	2.32193	0.000606067	-	-	-	-	-	-	-	-	-	-	-	-	-	-	-	-	-	-	-	-	-	-	-	-	-	-	-	-
Locus_19841_Transcript_1/1_Confidence_1.000_Length_273	273	20	4	7581536	7581536	0.000316679	9.66296	1.93259	2.32193	0.000103436	ref|XP_002581164.1| Spindle assembly checkpoint component MAD1 (Mitotic arrest deficient protein 1) [Schistosoma mansoni] emb|CAZ37403.1| Spindle assembly checkpoint component MAD1 (Mitotic arrest deficient protein 1), putative [Schistosoma mansoni]	90	37.7778	7e-07	-	-	-	-	-	-	-	-	-	-	-	-	-	-	-	-	-	-	-	-	-	-	-	-
Locus_3789_Transcript_1/1_Confidence_1.000_Length_258	258	15	3	7581536	7581536	0.0015564	7.66857	1.53371	2.32193	0.00060613	-	-	-	-	-	-	-	-	-	-	-	-	-	-	-	-	-	-	-	-	-	-	-	-	-	-	-	-
Locus_4125_Transcript_1/1_Confidence_1.000_Length_209	209	15	3	7581536	7581536	0.0015564	9.46646	1.89329	2.32193	0.000606192	-	-	-	-	-	-	-	-	-	-	-	-	-	-	-	-	-	-	-	-	-	-	-	-	-	-	-	-
Locus_4335_Transcript_1/1_Confidence_1.000_Length_146	146	20	4	7581536	7581536	0.000316679	18.0684	3.61368	2.32193	0.000103448	-	-	-	-	-	-	-	-	-	-	-	-	-	-	-	-	-	-	-	-	-	-	-	-	-	-	-	-
Locus_5_Transcript_1/3_Confidence_0.400_Length_250	250	20	4	7581536	7581536	0.000316679	10.552	2.11039	2.32193	0.000103461	-	-	-	-	-	-	-	-	-	-	-	-	-	-	-	-	-	-	-	-	-	-	-	-	-	-	-	-
Locus_735_Transcript_18/31_Confidence_1.000_Length_204	204	10	2	7581536	7581536	0.00805661	6.46566	1.29313	2.32193	0.00408898	-	-	-	-	-	-	-	-	-	-	-	-	-	-	-	-	-	-	-	-	-	-	-	-	-	-	-	-
Locus_7580_Transcript_1/1_Confidence_1.000_Length_151	151	10	2	7581536	7581536	0.00805661	8.73506	1.74701	2.32193	0.0040893	ref|XP_002575730.1| nuclear hormone receptor [Schistosoma mansoni] emb|CAZ31964.1| nuclear hormone receptor, putative [Schistosoma mansoni]	48	85.4167	1e-17	-	-	-	-	-	-	-	-	-	-	-	-	-	-	-	Q9QUS1||1I. Vitamin D receptor-like receptors||||NR1I3||Constitutive androstane receptor||"CAR, MB67, CAR1"||NR1I3||||7969||1q23.3||NM_001077481||NP_005113||Q 14994||9970||Nr1i3||"CAR, MGC108525"||621400||13q24||||NP_075230||Q9QUS1||65035||N r1i3||"AA209988, AI551208, Care2, ESTM32"||MGI:1346307||1 H3||||NP_033933||Q3V008||12355	31	58.0645	2e-06	-	-	-	-	-
Locus_7870_Transcript_1/1_Confidence_1.000_Length_238	238	30	6	7581536	7581536	1.41721e-05	16.626	3.32519	2.32193	3.65045e-06	-	-	-	-	-	-	-	-	-	-	-	-	-	-	-	-	-	-	-	-	-	-	-	-	-	-	-	-
Locus_8526_Transcript_1/1_Confidence_1.000_Length_221	221	25	5	7581536	7581536	6.63595e-05	14.9207	2.98415	2.32193	1.89667e-05	ref|XP_001356896.1| GA16447 [Drosophila pseudoobscura pseudoobscura] ref|XP_002015296.1| GL19628 [Drosophila persimilis] gb|EAL33962.1| GA16447 [Drosophila pseudoobscura pseudoobscura] gb|EDW29292.1| GL19628 [Drosophila persimilis]	75	40	2e-06	-	-	-	-	-	-	-	-	-	-	-	-	-	-	-	-	-	-	-	-	-	-	-	-
Locus_9209_Transcript_1/1_Confidence_1.000_Length_429	429	65	13	7581536	7581536	3.64779e-10	19.9848	3.99695	2.32193	5.9793e-11	-	-	-	-	-	-	-	-	-	-	-	-	-	-	-	-	-	-	-	-	-	-	-	-	-	-	-	-
Locus_10949_Transcript_1/1_Confidence_1.000_Length_129	129	5	1.0001	7581536	7581536	0.0468615	5.11238	1.02258	2.32178	0.0364246	-	-	-	-	-	-	-	-	-	-	-	-	-	-	-	-	-	-	-	-	-	-	-	-	-	-	-	-
Locus_12403_Transcript_1/1_Confidence_1.000_Length_126	126	5	1.0001	7581536	7581536	0.0468615	5.2341	1.04693	2.32178	0.0364265	-	-	-	-	-	-	-	-	-	-	-	-	-	-	-	-	-	-	-	-	-	-	-	-	-	-	-	-
Locus_12674_Transcript_1/1_Confidence_1.000_Length_131	131	5	1.0001	7581536	7581536	0.0468615	5.03433	1.00697	2.32178	0.0364284	-	-	-	-	-	-	-	-	-	-	-	-	-	-	-	-	-	-	-	-	-	-	-	-	-	-	-	-
Locus_12874_Transcript_1/1_Confidence_1.000_Length_141	141	5	1.0001	7581536	7581536	0.0468615	4.67728	0.93555	2.32178	0.0364303	-	-	-	-	-	-	-	-	-	-	-	-	-	-	-	-	-	-	-	-	-	-	-	-	-	-	-	-
Locus_13013_Transcript_1/1_Confidence_1.000_Length_124	124	5	1.0001	7581536	7581536	0.0468615	5.31852	1.06381	2.32178	0.0364322	-	-	-	-	-	-	-	-	-	-	-	-	-	-	-	-	-	-	-	-	-	-	-	-	-	-	-	-
Locus_13417_Transcript_1/1_Confidence_1.000_Length_131	131	5	1.0001	7581536	7581536	0.0468615	5.03433	1.00697	2.32178	0.0364359	-	-	-	-	-	-	-	-	-	-	-	-	-	-	-	-	-	-	-	-	-	-	-	-	-	-	-	-
Locus_13774_Transcript_1/1_Confidence_1.000_Length_176	176	5	1.0001	7581536	7581536	0.0468651	3.74714	0.749503	2.32178	0.0366533	-	-	-	-	-	-	-	-	-	-	-	-	-	-	-	-	-	-	-	-	-	-	-	-	-	-	-	-
Locus_14682_Transcript_1/1_Confidence_1.000_Length_122	122	5	1.0001	7581536	7581536	0.0468615	5.40571	1.08125	2.32178	0.0364472	-	-	-	-	-	-	-	-	-	-	-	-	-	-	-	-	-	-	-	-	-	-	-	-	-	-	-	-
Locus_14899_Transcript_1/1_Confidence_1.000_Length_123	123	5	1.0001	7581536	7581536	0.0468651	5.36176	1.07246	2.32178	0.0366552	-	-	-	-	-	-	-	-	-	-	-	-	-	-	-	-	-	-	-	-	-	-	-	-	-	-	-	-
Locus_15263_Transcript_1/1_Confidence_1.000_Length_166	166	5	1.0001	7581536	7581536	0.0468651	3.97287	0.794654	2.32178	0.036657	-	-	-	-	-	-	-	-	-	-	-	-	-	-	-	-	-	-	-	-	-	-	-	-	-	-	-	-
Locus_15755_Transcript_1/1_Confidence_1.000_Length_127	127	5	1.0001	7581536	7581536	0.0468615	5.19289	1.03868	2.32178	0.0364566	-	-	-	-	-	-	-	-	-	-	-	-	-	-	-	-	-	-	-	-	-	-	-	-	-	-	-	-
Locus_16582_Transcript_1/1_Confidence_1.000_Length_124	124	5	1.0001	7581536	7581536	0.0468615	5.31852	1.06381	2.32178	0.0364623	-	-	-	-	-	-	-	-	-	-	-	-	-	-	-	-	-	-	-	-	-	-	-	-	-	-	-	-
Locus_16732_Transcript_1/1_Confidence_1.000_Length_138	138	5	1.0001	7581536	7581536	0.0468615	4.77896	0.955888	2.32178	0.0364642	-	-	-	-	-	-	-	-	-	-	-	-	-	-	-	-	-	-	-	-	-	-	-	-	-	-	-	-
Locus_16798_Transcript_1/1_Confidence_1.000_Length_140	140	5	1.0001	7581536	7581536	0.0468615	4.71069	0.942233	2.32178	0.0364679	ref|XP_002573720.1| monocarboxylate transporter [Schistosoma mansoni] emb|CAZ29952.1| monocarboxylate transporter, putative [Schistosoma mansoni]	46	78.2609	6e-14	-	-	-	-	-	-	-	-	-	-	-	-	-	-	-	-	-	-	-	-	-	-	-	-
Locus_16953_Transcript_1/1_Confidence_1.000_Length_130	130	5	1.0001	7581536	7581536	0.0468651	5.07305	1.01471	2.32178	0.0366589	-	-	-	-	-	-	-	-	-	-	-	-	-	-	-	-	-	-	-	-	-	-	-	-	-	-	-	-
Locus_17235_Transcript_1/1_Confidence_1.000_Length_126	126	5	1.0001	7581536	7581536	0.0468615	5.2341	1.04693	2.32178	0.0364717	-	-	-	-	-	-	-	-	-	-	-	-	-	-	-	-	-	-	-	-	-	-	-	-	-	-	-	-
Locus_17248_Transcript_1/1_Confidence_1.000_Length_142	142	5	1.0001	7581536	7581536	0.0468615	4.64434	0.928962	2.32178	0.0364736	ref|XP_002575641.1| plexin [Schistosoma mansoni] emb|CAZ31874.1| plexin, putative [Schistosoma mansoni]	35	60	3e-07	-	-	-	-	-	-	K06820	-	-	-	-	-	-	-	-	-	-	-	-	-	-	-	-	-
Locus_17539_Transcript_1/1_Confidence_1.000_Length_197	197	5	1.0001	7581536	7581536	0.0468615	3.3477	0.669607	2.32178	0.0364811	-	-	-	-	-	-	-	-	-	-	-	-	-	-	-	-	-	-	-	-	-	-	-	-	-	-	-	-
Locus_17633_Transcript_1/1_Confidence_1.000_Length_143	143	5	1.0001	7581536	7581536	0.0468615	4.61187	0.922466	2.32178	0.0364867	-	-	-	-	-	-	-	-	-	-	-	-	-	-	-	-	-	-	-	-	-	-	-	-	-	-	-	-
Locus_18552_Transcript_1/1_Confidence_1.000_Length_179	179	5	1.0001	7581536	7581536	0.0468615	3.68434	0.736942	2.32178	0.0365056	-	-	-	-	-	-	-	-	IPR020894	-	-	-	-	-	-	-	-	-	-	-	-	-	-	-	-	-	-	-
Locus_18604_Transcript_1/1_Confidence_1.000_Length_132	132	5	1.0001	7581536	7581536	0.0468615	4.99619	0.999338	2.32178	0.0365112	-	-	-	-	-	-	-	-	-	-	-	-	-	-	-	-	-	-	-	-	-	-	-	-	-	-	-	-
Locus_19181_Transcript_1/1_Confidence_1.000_Length_123	123	5	1.0001	7581536	7581536	0.0468615	5.36176	1.07246	2.32178	0.036547	-	-	-	-	-	-	-	-	-	-	-	-	-	-	-	-	-	-	-	-	-	-	-	-	-	-	-	-
Locus_2027_Transcript_1/10_Confidence_0.067_Length_155	155	5	1.0001	7581536	7581536	0.0468651	4.25482	0.851049	2.32178	0.0367135	-	-	-	-	-	-	-	-	-	-	-	-	-	-	-	-	-	-	-	-	-	-	-	-	-	-	-	-
Locus_2226_Transcript_1/1_Confidence_1.000_Length_143	143	5	1.0001	7581536	7581536	0.0468615	4.61187	0.922466	2.32178	0.0366336	-	-	-	-	-	-	-	-	-	-	-	-	-	-	-	-	-	-	-	-	-	-	-	-	-	-	-	-
Locus_5446_Transcript_1/1_Confidence_1.000_Length_122	122	5	1.0001	7581536	7581536	0.0468651	5.40571	1.08125	2.32178	0.0367643	-	-	-	-	-	-	-	-	-	-	-	-	-	-	-	-	-	-	-	-	-	-	-	-	-	-	-	-
Locus_5632_Transcript_1/1_Confidence_1.000_Length_140	140	5	1.0001	7581536	7581536	0.0468615	4.71069	0.942233	2.32178	0.0366392	-	-	-	-	-	-	-	-	-	-	-	-	-	-	-	-	-	-	-	-	-	-	-	-	-	-	-	-
Locus_8420_Transcript_1/1_Confidence_1.000_Length_130	130	5	1.0001	7581536	7581536	0.0468615	5.07305	1.01471	2.32178	0.036643	-	-	-	-	-	-	-	-	-	-	-	-	-	-	-	-	-	-	-	-	-	-	-	-	-	-	-	-
Locus_8437_Transcript_1/1_Confidence_1.000_Length_126	126	5	1.0001	7581536	7581536	0.0468651	5.2341	1.04693	2.32178	0.0367662	-	-	-	-	-	-	-	-	-	-	-	-	-	-	-	-	-	-	-	-	-	-	-	-	-	-	-	-
Locus_9883_Transcript_1/1_Confidence_1.000_Length_124	124	5	1.0001	7581536	7581536	0.0468615	5.31852	1.06381	2.32178	0.0366467	ref|XP_001922102.1| PREDICTED: similar to pol polyprotein [Danio rerio]	41	58.5366	1e-07	-	-	-	-	-	-	-	-	-	-	-	-	-	-	-	-	-	-	-	-	-	-	-	-
Locus_555_Transcript_1/1_Confidence_1.000_Length_2623	2623	3105	625	7581536	7581536	0	156.137	31.4286	2.31267	0	emb|CAX74652.1| D-3-phosphoglycerate dehydrogenase [Schistosoma japonicum]	395	81.7722	1e-180	CTBP_DROME; RecName: Full=C-terminal-binding protein;; ; AltName: Full=dCtBP;	336	70.8333	1e-137	IPR016040	PF02826	K04496	-	-	-	-	MER194214 - subfamily M20A non-peptidase homologues (Acidimicrobium ferrooxidans) [M20.UNA]#M20A#	284	25.5102	4e-08	-	-	-	-	gnl|TC-DB|A8IBA8 1.B.12.5.2 Uncharacterized protein OS=Azorhizobium caulinodans (strain ATCC 43989 / DSM 5975 / ORS 571) GN=AZC_2635 PE=4 SV=1	269	24.1379	2e-06	-
Locus_11366_Transcript_2/4_Confidence_0.091_Length_310	310	124	25	7581536	7581536	1.14233e-17	52.7598	10.637	2.31034	1.23515e-18	-	-	-	-	-	-	-	-	-	-	-	-	-	-	-	-	-	-	-	-	-	-	-	-	-	-	-	-
Locus_9038_Transcript_1/1_Confidence_1.000_Length_652	652	59	12	7581536	7581536	2.71108e-09	11.9357	2.4276	2.29768	4.73027e-10	ref|XP_001921319.1| PREDICTED: similar to pol polyprotein [Danio rerio]	206	50.4854	1e-47	-	-	-	-	IPR000477	PF00078	-	-	-	-	-	-	-	-	-	-	-	-	-	-	-	-	-	-
Locus_3283_Transcript_1/6_Confidence_0.143_Length_451	451	39	8	7581536	7581536	1.11718e-06	11.4059	2.33968	2.2854	2.49398e-07	-	-	-	-	-	-	-	-	-	-	-	-	-	-	-	-	-	-	-	-	-	-	-	-	-	-	-	-
Locus_4549_Transcript_2/2_Confidence_1.000_Length_972	972	379	78	7581536	7581536	3.29114e-49	51.4299	10.5845	2.28065	1.49904e-50	ref|XP_002572035.1| hypothetical protein [Schistosoma mansoni] emb|CAZ28265.1| Hypothetical protein, putative [Schistosoma mansoni]	275	42.1818	9e-56	-	-	-	-	IPR023271	-	-	-	-	-	-	-	-	-	-	-	-	-	-	-	-	-	-	-
Locus_18291_Transcript_1/1_Confidence_1.000_Length_191	191	68	14	7581536	7581536	2.27337e-10	46.9589	9.66802	2.28011	3.68806e-11	-	-	-	-	-	-	-	-	-	-	-	-	-	-	-	-	-	-	-	-	-	-	-	-	-	-	-	-
Locus_977_Transcript_4/6_Confidence_0.093_Length_189	189	63	13	7581536	7581536	1.01064e-09	43.9665	9.07245	2.27684	1.71546e-10	-	-	-	-	-	-	-	-	-	-	-	-	-	-	-	-	-	-	-	-	-	-	-	-	-	-	-	-
Locus_10706_Transcript_1/1_Confidence_1.000_Length_819	819	92	19	7581536	7581536	2.24399e-13	14.8165	3.05994	2.27563	3.00587e-14	-	-	-	-	-	-	-	-	IPR001054	-	-	-	-	-	-	-	-	-	-	-	-	-	-	-	-	-	-	-
Locus_9300_Transcript_1/1_Confidence_1.000_Length_799	799	77	16	7581536	7581536	1.92262e-11	12.7112	2.64129	2.26679	2.8835e-12	-	-	-	-	-	-	-	-	-	-	-	-	-	-	-	-	-	-	-	-	-	-	-	-	-	-	-	-
Locus_16356_Transcript_1/1_Confidence_1.000_Length_271	271	24	5	7581536	7581536	0.000110599	11.6811	2.43357	2.26303	3.29528e-05	-	-	-	-	-	-	-	-	-	-	-	-	-	-	-	-	-	-	-	-	-	-	-	-	-	-	-	-
Locus_3738_Transcript_1/1_Confidence_1.000_Length_750	750	96	20	7581536	7581536	8.46434e-14	16.8831	3.51732	2.26303	1.1022e-14	emb|CAX74069.1| Headcase protein [Schistosoma japonicum]	256	38.6719	2e-39	HDC_DROME; RecName: Full=Headcase protein;; Contains:; RecName: Full=Headcase short protein;	64	40.625	6e-10	-	-	-	-	-	-	-	-	-	-	-	-	-	-	-	-	-	-	-	-
Locus_4853_Transcript_1/1_Confidence_1.000_Length_546	546	62	13	7581536	7581536	1.67554e-09	14.9776	3.14046	2.25376	2.88309e-10	-	-	-	-	-	-	-	-	-	-	-	-	-	-	-	-	-	-	-	-	-	-	-	-	-	-	-	-
Locus_4543_Transcript_1/1_Confidence_1.000_Length_2704	2704	1095	230	7581536	7581536	7.51079e-136	53.4134	11.2193	2.25123	1.29117e-137	gb|AAX26109.2| SJCHGC08472 protein [Schistosoma japonicum]	169	72.7811	3e-64	GWL_XENTR; RecName: Full=Serine/threonine-protein kinase greatwall;; ; ; ; AltName: Full=Microtubule-associated serine/threonine-protein kinase-like;;	228	45.614	4e-49	IPR008271	PF00069	K08282	3_hMASTL_3	186	56.3158	7e-55	-	-	-	-	-	-	-	-	-	-	-	-	-
Locus_10077_Transcript_1/1_Confidence_1.000_Length_214	214	19	4	7581536	7581536	0.000527799	11.7107	2.46541	2.24793	0.00018172	-	-	-	-	-	-	-	-	-	-	-	-	-	-	-	-	-	-	-	-	-	-	-	-	-	-	-	-
Locus_10320_Transcript_1/1_Confidence_1.000_Length_198	198	19	4	7581536	7581536	0.000527799	12.657	2.66463	2.24793	0.000181742	ref|XP_001626827.1| predicted protein [Nematostella vectensis] gb|EDO34727.1| predicted protein [Nematostella vectensis]	65	47.6923	1e-12	DYH3_HUMAN; RecName: Full=Dynein heavy chain 3, axonemal;; AltName: Full=Axonemal beta dynein heavy chain 3;; ; AltName: Full=Ciliary dynein heavy chain 3;; AltName: Full=Dnahc3-b;	65	46.1538	1e-12	-	-	K10408	-	-	-	-	-	-	-	-	-	-	-	-	-	-	-	-	-
Locus_15364_Transcript_1/1_Confidence_1.000_Length_156	156	19	4	7581536	7581536	0.000527799	16.0647	3.38204	2.24793	0.000181763	-	-	-	-	-	-	-	-	-	-	-	-	-	-	-	-	-	-	-	-	-	-	-	-	-	-	-	-
Locus_9618_Transcript_1/1_Confidence_1.000_Length_152	152	19	4	7581536	7581536	0.000527799	16.4874	3.47104	2.24793	0.000181784	-	-	-	-	-	-	-	-	-	-	-	-	-	-	-	-	-	-	-	-	-	-	-	-	-	-	-	-
Locus_8996_Transcript_1/1_Confidence_1.000_Length_441	441	71	15	7581536	7581536	1.40776e-10	21.2355	4.48637	2.24286	2.24986e-11	-	-	-	-	-	-	-	-	-	-	-	-	-	-	-	-	-	-	-	-	-	-	-	-	-	-	-	-
Locus_10867_Transcript_1/1_Confidence_1.000_Length_388	388	33	7	7581536	7581536	8.47811e-06	11.2182	2.37963	2.23704	2.11467e-06	-	-	-	-	-	-	-	-	-	-	-	-	-	-	-	-	-	-	-	-	-	-	-	-	-	-	-	-
Locus_5473_Transcript_1/1_Confidence_1.000_Length_659	659	108	23	7581536	7581536	4.54373e-15	21.6163	4.60347	2.23133	5.50058e-16	-	-	-	-	-	-	-	-	-	-	-	-	-	-	-	-	-	-	-	-	-	-	-	-	-	-	-	-
Locus_2880_Transcript_2/2_Confidence_1.000_Length_226	226	683	146	7581536	7581536	1.91644e-84	398.616	85.2093	2.22592	5.25737e-86	-	-	-	-	-	-	-	-	-	-	-	-	-	-	-	-	-	-	-	-	-	-	-	-	-	-	-	-
Locus_189_Transcript_6/7_Confidence_0.435_Length_553	553	4504	963	7581536	7581536	0	1074.28	229.691	2.2256	0	-	-	-	-	-	-	-	-	-	-	-	-	-	-	-	-	-	-	-	-	-	-	-	-	-	-	-	-
Locus_5398_Transcript_1/1_Confidence_1.000_Length_522	522	173	37	7581536	7581536	6.32651e-23	43.7138	9.34919	2.22517	5.51413e-24	-	-	-	-	-	-	-	-	-	-	-	-	-	-	-	-	-	-	-	-	-	-	-	-	-	-	-	-
Locus_10318_Transcript_1/1_Confidence_1.000_Length_331	331	28	6	7581536	7581536	3.91419e-05	11.1577	2.39093	2.22239	1.07692e-05	-	-	-	-	-	-	-	-	-	-	-	-	-	-	-	-	-	-	-	-	-	-	-	-	-	-	-	-
Locus_11083_Transcript_1/1_Confidence_1.000_Length_122	122	14	3	7581536	7581536	0.00259399	15.136	3.24343	2.22239	0.00108127	-	-	-	-	-	-	-	-	-	-	-	-	-	-	-	-	-	-	-	-	-	-	-	-	-	-	-	-
Locus_13104_Transcript_1/1_Confidence_1.000_Length_330	330	42	9	7581536	7581536	6.75529e-07	16.7872	3.59726	2.22239	1.47196e-07	-	-	-	-	-	-	-	-	-	-	-	-	-	-	-	-	-	-	-	-	-	-	-	-	-	-	-	-
Locus_13964_Transcript_1/1_Confidence_1.000_Length_129	129	14	3	7581536	7581536	0.00259399	14.3147	3.06743	2.22239	0.00108138	-	-	-	-	-	-	-	-	-	-	-	-	-	-	-	-	-	-	-	-	-	-	-	-	-	-	-	-
Locus_14217_Transcript_1/1_Confidence_1.000_Length_179	179	14	3	7581536	7581536	0.00259399	10.3162	2.2106	2.22239	0.00108148	ref|XP_002582114.1| ras GTP exchange factor son of sevenless [Schistosoma mansoni] emb|CAZ39214.1| ras GTP exchange factor, son of sevenless, putative [Schistosoma mansoni]	60	70	3e-13	-	-	-	-	-	-	-	-	-	-	-	-	-	-	-	-	-	-	-	-	-	-	-	-
Locus_14409_Transcript_1/1_Confidence_1.000_Length_125	125	14	3	7581536	7581536	0.00259399	14.7727	3.16559	2.22239	0.00108159	-	-	-	-	-	-	-	-	-	-	-	-	-	-	-	-	-	-	-	-	-	-	-	-	-	-	-	-
Locus_14818_Transcript_1/1_Confidence_1.000_Length_168	168	14	3	7581536	7581536	0.00259399	10.9916	2.35535	2.22239	0.00108169	ref|XP_002124035.1| PREDICTED: similar to dynein heavy chain isotype 7B, partial [Ciona intestinalis]	55	78.1818	2e-17	DYH3_MOUSE; RecName: Full=Dynein heavy chain 3, axonemal;; AltName: Full=Axonemal beta dynein heavy chain 3;; AltName: Full=Ciliary dynein heavy chain 3;	55	63.6364	2e-16	-	-	K10408	-	-	-	-	-	-	-	-	-	-	-	-	-	-	-	-	-
Locus_1724_Transcript_1/1_Confidence_1.000_Length_395	395	28	6	7581536	7581536	3.91419e-05	9.34983	2.00354	2.22239	1.07708e-05	-	-	-	-	-	-	-	-	-	-	-	-	-	-	-	-	-	-	-	-	-	-	-	-	-	-	-	-
Locus_19765_Transcript_1/1_Confidence_1.000_Length_316	316	28	6	7581536	7581536	3.91419e-05	11.6873	2.50442	2.22239	1.0774e-05	-	-	-	-	-	-	-	-	-	-	-	-	-	-	-	-	-	-	-	-	-	-	-	-	-	-	-	-
Locus_9540_Transcript_1/1_Confidence_1.000_Length_147	147	14	3	7581536	7581536	0.00259399	12.5618	2.69182	2.22239	0.00108179	-	-	-	-	-	-	-	-	-	-	-	-	-	-	-	-	-	-	-	-	-	-	-	-	-	-	-	-
Locus_9747_Transcript_1/1_Confidence_1.000_Length_144	144	14	3	7581536	7581536	0.00259399	12.8236	2.7479	2.22239	0.0010819	-	-	-	-	-	-	-	-	-	-	-	-	-	-	-	-	-	-	-	-	-	-	-	-	-	-	-	-
Locus_235_Transcript_8/9_Confidence_0.296_Length_202	202	10450	2246	7581536	7581536	0	6823.51	1466.56	2.21807	0	-	-	-	-	-	-	-	-	-	-	-	-	-	-	-	-	-	-	-	-	-	-	-	-	-	-	-	-
Locus_3415_Transcript_1/1_Confidence_1.000_Length_532	532	51	11	7581536	7581536	5.51069e-08	12.6445	2.72724	2.21299	1.06863e-08	-	-	-	-	-	-	-	-	-	-	-	-	-	-	-	-	-	-	-	-	-	-	-	-	-	-	-	-
Locus_7746_Transcript_1/1_Confidence_1.000_Length_434	434	51	11	7581536	7581536	5.51069e-08	15.4997	3.34307	2.21299	1.06885e-08	-	-	-	-	-	-	-	-	-	-	-	-	-	-	-	-	-	-	-	-	-	-	-	-	-	-	-	-
Locus_11772_Transcript_1/1_Confidence_1.000_Length_422	422	37	8	7581536	7581536	3.0632e-06	11.5646	2.50046	2.20945	7.21968e-07	-	-	-	-	-	-	-	-	-	-	-	-	-	-	-	-	-	-	-	-	-	-	-	-	-	-	-	-
Locus_2565_Transcript_1/1_Confidence_1.000_Length_224	224	23	5	7581536	7581536	0.000183061	13.5432	2.94418	2.20163	5.69321e-05	tpe|CAJ00226.1| TPA: pol polyprotein [Schistosoma mansoni]	73	68.4932	3e-20	RTF23_SCHPO; RecName: Full=Retrotransposable element Tf2 155 kDa protein type 3;	68	41.1765	5e-07	-	-	-	-	-	-	-	-	-	-	-	-	-	-	-	-	-	-	-	-
Locus_1969_Transcript_6/6_Confidence_0.500_Length_1200	1200	492	107	7581536	7581536	1.25422e-60	54.0788	11.761	2.20105	4.84115e-62	gb|AAK35217.1| unknown [Paragonimus westermani]	321	55.7632	1e-101	P40_SCHMA; RecName: Full=Major egg antigen;; AltName: Full=p40;	374	38.2353	6e-66	IPR002068	PF00011	-	-	-	-	-	-	-	-	-	-	-	-	-	-	-	-	-	-
Locus_8313_Transcript_1/2_Confidence_1.000_Length_240	240	78	17	7581536	7581536	3.23698e-11	42.8673	9.34287	2.19794	4.93667e-12	-	-	-	-	-	-	-	-	-	-	-	-	-	-	-	-	-	-	-	-	-	-	-	-	-	-	-	-
Locus_2967_Transcript_1/2_Confidence_1.000_Length_1130	1130	133	29	7581536	7581536	7.99796e-18	15.5244	3.38503	2.1973	8.59643e-19	emb|CAX69340.1| UDP-GlcNAc:betaGal beta-1,3-N-acetylglucosaminyltransferase 5 [Schistosoma japonicum]	221	31.2217	9e-22	B3GN6_HUMAN; RecName: Full=UDP-GlcNAc:betaGal beta-1,3-N-acetylglucosaminyltransferase 6;; ; ; ; ; ; AltName: Full=Core 3 synthase;	137	35.7664	1e-14	IPR002659	PF01762	K00739	-	-	-	-	-	-	-	-	-	-	-	-	-	-	-	-	-
Locus_1295_Transcript_7/26_Confidence_1.000_Length_356	356	32	7	7581536	7581536	1.39889e-05	11.8561	2.59353	2.19265	3.59822e-06	-	-	-	-	-	-	-	-	-	-	-	-	-	-	-	-	-	-	-	-	-	-	-	-	-	-	-	-
Locus_1270_Transcript_2/2_Confidence_1.000_Length_922	922	324	71	7581536	7581536	2.04092e-40	46.3508	10.1571	2.1901	1.09354e-41	-	-	-	-	-	-	-	-	-	-	-	-	-	-	-	-	-	-	-	-	-	-	-	-	-	-	-	-
Locus_8682_Transcript_1/1_Confidence_1.000_Length_735	735	73	16	7581536	7581536	1.42579e-10	13.1002	2.87128	2.18982	2.27925e-11	-	-	-	-	-	-	-	-	-	-	-	-	-	-	-	-	-	-	-	-	-	-	-	-	-	-	-	-
Locus_3232_Transcript_1/2_Confidence_1.000_Length_1123	1123	595	132	7581536	7581536	1.03794e-71	69.8844	15.5038	2.17235	3.39352e-73	-	-	-	-	-	-	-	-	-	-	-	-	-	-	-	-	-	-	-	-	-	-	-	-	-	-	-	-
Locus_10426_Transcript_1/1_Confidence_1.000_Length_126	126	9	2	7581536	7581536	0.0134277	9.42139	2.09364	2.16993	0.00774747	-	-	-	-	-	-	-	-	-	-	-	-	-	-	-	-	-	-	-	-	-	-	-	-	-	-	-	-
Locus_11991_Transcript_1/1_Confidence_1.000_Length_220	220	18	4	7581536	7581536	0.000872016	10.7918	2.39817	2.16993	0.00031596	-	-	-	-	-	-	-	-	-	-	-	-	-	-	-	-	-	-	-	-	-	-	-	-	-	-	-	-
Locus_12662_Transcript_1/1_Confidence_1.000_Length_146	146	9	2	7581536	7581536	0.0134277	8.13078	1.80684	2.16993	0.00774801	-	-	-	-	-	-	-	-	-	-	-	-	-	-	-	-	-	-	-	-	-	-	-	-	-	-	-	-
Locus_12995_Transcript_1/1_Confidence_1.000_Length_149	149	9	2	7581536	7581536	0.0134277	7.96708	1.77046	2.16993	0.00774855	-	-	-	-	-	-	-	-	-	-	-	-	-	-	-	-	-	-	-	-	-	-	-	-	-	-	-	-
Locus_14162_Transcript_1/1_Confidence_1.000_Length_199	199	9	2	7581536	7581536	0.0134277	5.9653	1.32562	2.16993	0.00774909	-	-	-	-	-	-	-	-	-	-	-	-	-	-	-	-	-	-	-	-	-	-	-	-	-	-	-	-
Locus_14363_Transcript_2/2_Confidence_1.000_Length_254	254	9	2	7581536	7581536	0.0134277	4.6736	1.03858	2.16993	0.00774963	-	-	-	-	-	-	-	-	-	-	-	-	-	-	-	-	-	-	-	-	-	-	-	-	-	-	-	-
Locus_14486_Transcript_1/1_Confidence_1.000_Length_162	162	18	4	7581536	7581536	0.000872016	14.6555	3.25678	2.16993	0.000315995	-	-	-	-	-	-	-	-	-	-	-	-	-	-	-	-	-	-	-	-	-	-	-	-	-	-	-	-
Locus_15084_Transcript_1/1_Confidence_1.000_Length_147	147	9	2	7581536	7581536	0.0134277	8.07547	1.79455	2.16993	0.00775016	-	-	-	-	-	-	-	-	-	-	-	-	-	-	-	-	-	-	-	-	-	-	-	-	-	-	-	-
Locus_15550_Transcript_1/1_Confidence_1.000_Length_130	130	9	2	7581536	7581536	0.0134277	9.1315	2.02922	2.16993	0.0077507	-	-	-	-	-	-	-	-	-	-	-	-	-	-	-	-	-	-	-	-	-	-	-	-	-	-	-	-
Locus_15797_Transcript_1/1_Confidence_1.000_Length_122	122	9	2	7581536	7581536	0.0134277	9.73028	2.16229	2.16993	0.00775124	-	-	-	-	-	-	-	-	-	-	-	-	-	-	-	-	-	-	-	-	-	-	-	-	-	-	-	-
Locus_16319_Transcript_1/1_Confidence_1.000_Length_140	140	9	2	7581536	7581536	0.0134277	8.47925	1.88428	2.16993	0.00775178	-	-	-	-	-	-	-	-	-	-	-	-	-	-	-	-	-	-	-	-	-	-	-	-	-	-	-	-
Locus_16419_Transcript_1/1_Confidence_1.000_Length_158	158	9	2	7581536	7581536	0.0134277	7.51326	1.66961	2.16993	0.00775232	-	-	-	-	-	-	-	-	-	-	-	-	-	-	-	-	-	-	-	-	-	-	-	-	-	-	-	-
Locus_17008_Transcript_1/1_Confidence_1.000_Length_134	134	9	2	7581536	7581536	0.0134277	8.85891	1.96865	2.16993	0.00775286	ref|XP_002578019.1| hypothetical protein [Schistosoma mansoni] emb|CAZ34257.1| expressed protein [Schistosoma mansoni]	44	61.3636	6e-08	-	-	-	-	-	-	K07204	-	-	-	-	-	-	-	-	-	-	-	-	-	-	-	-	-
Locus_17513_Transcript_1/1_Confidence_1.000_Length_156	156	9	2	7581536	7581536	0.0134277	7.60958	1.69102	2.16993	0.0077534	-	-	-	-	-	-	-	-	-	-	-	-	-	-	-	-	-	-	-	-	-	-	-	-	-	-	-	-
Locus_17570_Transcript_1/1_Confidence_1.000_Length_138	138	9	2	7581536	7581536	0.0134277	8.60213	1.91159	2.16993	0.00775394	-	-	-	-	-	-	-	-	-	-	-	-	-	-	-	-	-	-	-	-	-	-	-	-	-	-	-	-
Locus_20576_Transcript_1/1_Confidence_1.000_Length_270	270	27	6	7581536	7581536	6.44689e-05	13.1899	2.9311	2.16993	1.83564e-05	-	-	-	-	-	-	-	-	-	-	-	-	-	-	-	-	-	-	-	-	-	-	-	-	-	-	-	-
Locus_7666_Transcript_1/1_Confidence_1.000_Length_177	177	9	2	7581536	7581536	0.0134277	6.70675	1.49039	2.16993	0.00775448	-	-	-	-	-	-	-	-	-	-	-	-	-	-	-	-	-	-	-	-	-	-	-	-	-	-	-	-
Locus_88_Transcript_1/12_Confidence_1.000_Length_150	150	9	2	7581536	7581536	0.0134277	7.91396	1.75866	2.16993	0.00775502	-	-	-	-	-	-	-	-	-	-	-	-	-	-	-	-	-	-	-	-	-	-	-	-	-	-	-	-
Locus_9616_Transcript_1/1_Confidence_1.000_Length_164	164	9	2	7581536	7581536	0.0134277	7.23838	1.60853	2.16993	0.00775556	-	-	-	-	-	-	-	-	-	-	-	-	-	-	-	-	-	-	-	-	-	-	-	-	-	-	-	-
Locus_189_Transcript_7/7_Confidence_0.739_Length_1484	1484	5996	1337	7581536	7581536	0	532.93	118.834	2.165	0	ref|XP_002580802.1| hypothetical protein [Schistosoma mansoni] emb|CAZ37041.1| hypothetical protein [Schistosoma mansoni]	257	26.4591	9e-12	-	-	-	-	IPR019464	PF10390	-	-	-	-	-	-	-	-	-	-	-	-	-	-	-	-	-	-
Locus_189_Transcript_4/7_Confidence_0.435_Length_1390	1390	4739	1057	7581536	7581536	0	449.692	100.3	2.16461	0	ref|XP_002580802.1| hypothetical protein [Schistosoma mansoni] emb|CAZ37041.1| hypothetical protein [Schistosoma mansoni]	262	26.7176	3e-12	-	-	-	-	IPR019464	PF10390	-	-	-	-	-	-	-	-	-	-	-	-	-	-	-	-	-	-
Locus_189_Transcript_3/7_Confidence_0.391_Length_1390	1390	5197	1161	7581536	7581536	0	493.152	110.169	2.16231	0	ref|XP_002580802.1| hypothetical protein [Schistosoma mansoni] emb|CAZ37041.1| hypothetical protein [Schistosoma mansoni]	262	26.7176	3e-12	-	-	-	-	IPR019464	PF10390	-	-	-	-	-	-	-	-	-	-	-	-	-	-	-	-	-	-
Locus_1981_Transcript_2/2_Confidence_1.000_Length_325	325	470	105	7581536	7581536	8.68171e-57	190.747	42.6137	2.16227	3.53936e-58	-	-	-	-	-	-	-	-	-	-	-	-	-	-	-	-	-	-	-	-	-	-	-	-	-	-	-	-
Locus_189_Transcript_1/7_Confidence_0.391_Length_244	244	2343	524	7581536	7581536	1.17517e-273	1266.56	283.259	2.16072	1.16587e-275	-	-	-	-	-	-	-	-	-	-	-	-	-	-	-	-	-	-	-	-	-	-	-	-	-	-	-	-
Locus_8622_Transcript_1/1_Confidence_1.000_Length_681	681	80	18	7581536	7581536	3.24586e-11	15.4948	3.48633	2.152	4.95151e-12	-	-	-	-	-	-	-	-	-	-	-	-	-	-	-	-	-	-	-	-	-	-	-	-	-	-	-	-
Locus_4254_Transcript_1/1_Confidence_1.000_Length_555	555	62	14	7581536	7581536	4.5479e-09	14.7347	3.32719	2.14684	8.04838e-10	-	-	-	-	-	-	-	-	-	-	-	-	-	-	-	-	-	-	-	-	-	-	-	-	-	-	-	-
Locus_8136_Transcript_1/1_Confidence_1.000_Length_418	418	31	7	7581536	7581536	2.29561e-05	9.78201	2.20884	2.14684	6.08088e-06	-	-	-	-	-	-	-	-	-	-	-	-	-	-	-	-	-	-	-	-	-	-	-	-	-	-	-	-
Locus_189_Transcript_5/7_Confidence_0.565_Length_549	549	5297	1197	7581536	7581536	0	1272.62	287.584	2.14575	0	-	-	-	-	-	-	-	-	-	-	-	-	-	-	-	-	-	-	-	-	-	-	-	-	-	-	-	-
Locus_13668_Transcript_1/1_Confidence_1.000_Length_400	400	53	12	7581536	7581536	5.4587e-08	17.4767	3.95698	2.14296	1.05679e-08	ref|XP_002109769.1| hypothetical protein TRIADDRAFT_52992 [Trichoplax adhaerens] gb|EDV27935.1| hypothetical protein TRIADDRAFT_52992 [Trichoplax adhaerens]	131	69.4656	5e-47	DYH3_HUMAN; RecName: Full=Dynein heavy chain 3, axonemal;; AltName: Full=Axonemal beta dynein heavy chain 3;; ; AltName: Full=Ciliary dynein heavy chain 3;; AltName: Full=Dnahc3-b;	131	65.6489	1e-42	-	PF12774	K10408	-	-	-	-	-	-	-	-	-	-	-	-	-	-	-	-	-
Locus_9383_Transcript_1/1_Confidence_1.000_Length_2199	2199	702	159	7581536	7581536	8.77746e-83	42.107	9.53706	2.14244	2.45376e-84	-	-	-	-	-	-	-	-	-	-	-	-	-	-	-	-	-	-	-	-	-	-	-	-	-	-	-	-
Locus_11993_Transcript_1/1_Confidence_1.000_Length_426	426	119	27	7581536	7581536	1.08501e-15	36.8451	8.35982	2.13993	1.2782e-16	emb|CAX72918.1| Placental protein 25 homolog [Schistosoma japonicum]	126	53.1746	9e-34	HSB11_HUMAN; RecName: Full=Heat shock protein beta-11;; ; AltName: Full=Placental protein 25;;	118	35.5932	2e-19	-	-	-	-	-	-	-	-	-	-	-	-	-	-	-	-	-	-	-	-
Locus_12464_Transcript_1/1_Confidence_1.000_Length_305	305	22	5	7581536	7581536	0.000300743	9.51405	2.16229	2.1375	9.76263e-05	-	-	-	-	-	-	-	-	-	-	-	-	-	-	-	-	-	-	-	-	-	-	-	-	-	-	-	-
Locus_10746_Transcript_1/1_Confidence_1.000_Length_255	255	22	5	7581536	7581536	0.000300743	11.3796	2.58626	2.1375	9.76142e-05	-	-	-	-	-	-	-	-	-	-	-	-	-	-	-	-	-	-	-	-	-	-	-	-	-	-	-	-
Locus_333_Transcript_2/3_Confidence_0.345_Length_227	227	8330	1895	7581536	7581536	0	4840.18	1101.1	2.13612	0	-	-	-	-	-	-	-	-	-	-	-	-	-	-	-	-	-	-	-	-	-	-	-	-	-	-	-	-
Locus_3954_Transcript_2/3_Confidence_0.571_Length_643	643	197	45	7581536	7581536	1.40204e-24	40.4109	9.23091	2.1302	1.16456e-25	-	-	-	-	-	-	-	-	-	-	-	-	-	-	-	-	-	-	-	-	-	-	-	-	-	-	-	-
Locus_6542_Transcript_1/1_Confidence_1.000_Length_397	397	122	28	7581536	7581536	6.6479e-16	40.5333	9.30273	2.12338	7.75414e-17	emb|CAX73720.1| hypothetical protein [Schistosoma japonicum]	68	69.1176	1e-25	SJ800_SCHJA; RecName: Full=Uncharacterized protein SJCHGC09800;; Flags: Precursor;	60	45	2e-12	IPR021712	PF11703	-	-	-	-	-	-	-	-	-	-	-	-	-	-	-	-	-	-
Locus_7727_Transcript_1/1_Confidence_1.000_Length_941	941	483	111	7581536	7581536	5.77849e-57	67.7018	15.5588	2.12146	2.34649e-58	ref|XP_002588274.1| hypothetical protein BRAFLDRAFT_124708 [Branchiostoma floridae] gb|EEN44285.1| hypothetical protein BRAFLDRAFT_124708 [Branchiostoma floridae]	242	24.3802	6e-18	TSN9_SALSA; RecName: Full=Tetraspanin-9;;	246	26.4228	8e-17	IPR018499	PF00335	K06497	-	-	-	-	-	-	-	-	-	-	-	-	-	-	-	-	-
Locus_333_Transcript_1/3_Confidence_0.379_Length_229	229	8212	1888	7581536	7581536	0	4729.95	1087.45	2.12087	0	-	-	-	-	-	-	-	-	-	-	-	-	-	-	-	-	-	-	-	-	-	-	-	-	-	-	-	-
Locus_1645_Transcript_2/2_Confidence_1.000_Length_486	486	200	46	7581536	7581536	8.63836e-25	54.2796	12.4843	2.12029	7.11276e-26	emb|CAX76482.1| hypothetical protein [Schistosoma japonicum] emb|CAX71125.1| hypothetical protein [Schistosoma japonicum]	34	44.1176	4e-12	-	-	-	-	IPR006696	PF04241	-	-	-	-	-	-	-	-	-	-	-	-	-	-	-	-	-	-
Locus_9527_Transcript_1/1_Confidence_1.000_Length_271	271	113	26	7581536	7581536	7.66702e-15	54.9986	12.6546	2.11974	9.38014e-16	-	-	-	-	-	-	-	-	-	-	-	-	-	-	-	-	-	-	-	-	-	-	-	-	-	-	-	-
Locus_2411_Transcript_1/1_Confidence_1.000_Length_1313	1313	1448	334	7581536	7581536	1.09859e-165	145.461	33.5525	2.11614	1.61499e-167	-	-	-	-	-	-	-	-	IPR007087	-	-	-	-	-	-	-	-	-	-	-	-	-	-	-	-	-	-	-
Locus_11923_Transcript_1/1_Confidence_1.000_Length_166	166	13	3	7581536	7581536	0.00427246	10.3295	2.38372	2.11548	0.00192353	-	-	-	-	-	-	-	-	-	-	-	-	-	-	-	-	-	-	-	-	-	-	-	-	-	-	-	-
Locus_12707_Transcript_1/1_Confidence_1.000_Length_152	152	13	3	7581536	7581536	0.00427246	11.2809	2.60328	2.11548	0.0019237	-	-	-	-	-	-	-	-	-	-	-	-	-	-	-	-	-	-	-	-	-	-	-	-	-	-	-	-
Locus_12973_Transcript_1/1_Confidence_1.000_Length_136	136	13	3	7581536	7581536	0.00427246	12.608	2.90955	2.11548	0.00192387	-	-	-	-	-	-	-	-	-	-	-	-	-	-	-	-	-	-	-	-	-	-	-	-	-	-	-	-
Locus_14654_Transcript_1/1_Confidence_1.000_Length_216	216	13	3	7581536	7581536	0.00427246	7.93839	1.83194	2.11548	0.00192404	-	-	-	-	-	-	-	-	-	-	-	-	-	-	-	-	-	-	-	-	-	-	-	-	-	-	-	-
Locus_16410_Transcript_1/1_Confidence_1.000_Length_263	263	13	3	7581536	7581536	0.00427246	6.51974	1.50456	2.11548	0.00192421	gb|AAD13784.1| sodium proton antiporter [Ilyanassa obsoleta]	87	44.8276	2e-12	NHEB_ONCMY; RecName: Full=Na(+)/H(+) exchanger beta;; AltName: Full=Beta-NHE;; AltName: Full=Na(+)/H(+) antiporter;	86	36.0465	6e-08	IPR006153	PF00999	-	-	-	-	-	-	-	-	-	-	-	-	-	gnl|TC-DB|P26431 2.A.36.1.1 SODIUM/HYDROGEN EXCHANGER 1 (NA(+)/H(+) EXCHANGER 1) (NHE-1) - Rattus norvegicus (Rat).	77	36.3636	2e-09	-
Locus_16802_Transcript_1/1_Confidence_1.000_Length_152	152	13	3	7581536	7581536	0.00427246	11.2809	2.60328	2.11548	0.00192438	-	-	-	-	-	-	-	-	-	-	-	-	-	-	-	-	-	-	-	-	-	-	-	-	-	-	-	-
Locus_17125_Transcript_1/1_Confidence_1.000_Length_123	123	13	3	7581536	7581536	0.00427246	13.9406	3.21706	2.11548	0.00192455	-	-	-	-	-	-	-	-	-	-	-	-	-	-	-	-	-	-	-	-	-	-	-	-	-	-	-	-
Locus_18038_Transcript_1/1_Confidence_1.000_Length_293	293	13	3	7581536	7581536	0.00427246	5.85219	1.35051	2.11548	0.00192473	-	-	-	-	-	-	-	-	-	-	-	-	-	-	-	-	-	-	-	-	-	-	-	-	-	-	-	-
Locus_2532_Transcript_1/1_Confidence_1.000_Length_423	423	39	9	7581536	7581536	2.97914e-06	12.1609	2.80637	2.11548	7.00721e-07	ref|XP_002572928.1| nephrin [Schistosoma mansoni] emb|CAZ29160.1| nephrin, putative [Schistosoma mansoni]	96	32.2917	3e-06	-	-	-	-	-	-	-	-	-	-	-	-	-	-	-	-	-	-	-	-	-	-	-	-
Locus_6437_Transcript_1/1_Confidence_1.000_Length_314	314	26	6	7581536	7581536	0.000105495	10.9216	2.52037	2.11548	3.13005e-05	-	-	-	-	-	-	-	-	-	-	-	-	-	-	-	-	-	-	-	-	-	-	-	-	-	-	-	-
Locus_7772_Transcript_1/1_Confidence_1.000_Length_148	148	13	3	7581536	7581536	0.00427246	11.5858	2.67364	2.11548	0.0019249	-	-	-	-	-	-	-	-	-	-	-	-	-	-	-	-	-	-	-	-	-	-	-	-	-	-	-	-
Locus_9240_Transcript_1/1_Confidence_1.000_Length_208	208	13	3	7581536	7581536	0.00427246	8.24371	1.9024	2.11548	0.00192507	-	-	-	-	-	-	-	-	-	-	-	-	-	-	-	-	-	-	-	-	-	-	-	-	-	-	-	-
Locus_235_Transcript_2/9_Confidence_0.185_Length_200	200	9604	2217	7581536	7581536	0	6333.81	1462.1	2.11503	0	-	-	-	-	-	-	-	-	-	-	-	-	-	-	-	-	-	-	-	-	-	-	-	-	-	-	-	-
Locus_11305_Transcript_1/1_Confidence_1.000_Length_614	614	82	19	7581536	7581536	3.21473e-11	17.6152	4.08158	2.10962	4.90015e-12	-	-	-	-	-	-	-	-	-	-	-	-	-	-	-	-	-	-	-	-	-	-	-	-	-	-	-	-
Locus_1526_Transcript_1/1_Confidence_1.000_Length_461	461	401	93	7581536	7581536	2.64857e-47	114.732	26.6088	2.1083	1.24147e-48	-	-	-	-	-	-	-	-	-	-	-	-	-	-	-	-	-	-	-	-	-	-	-	-	-	-	-	-
Locus_235_Transcript_4/9_Confidence_0.111_Length_155	155	2904	674	7581536	7581536	0	2471.2	573.55	2.10722	0	-	-	-	-	-	-	-	-	-	-	-	-	-	-	-	-	-	-	-	-	-	-	-	-	-	-	-	-
Locus_1399_Transcript_1/1_Confidence_1.000_Length_3748	3748	1189	276	7581536	7581536	9.67523e-136	41.8432	9.71298	2.10701	1.67102e-137	ref|XP_002575461.1| chromobox protein-related (chromobox 1) (heterochromatin 1) [Schistosoma mansoni] emb|CAZ31694.1| chromobox protein-related (chromobox 1) (heterochromatin 1) [Schistosoma mansoni]	916	40.5022	1e-158	-	-	-	-	IPR023780	PF00385	-	-	-	-	-	-	-	-	-	-	-	-	-	-	-	-	-	-
Locus_3128_Transcript_1/1_Confidence_1.000_Length_710	710	99	23	7581536	7581536	3.84903e-13	18.3916	4.2728	2.10579	5.22697e-14	-	-	-	-	-	-	-	-	-	-	-	-	-	-	-	-	-	-	-	-	-	-	-	-	-	-	-	-
Locus_15098_Transcript_1/1_Confidence_1.000_Length_162	162	43	10	7581536	7581536	1.08242e-06	35.0103	8.14194	2.10434	2.41204e-07	-	-	-	-	-	-	-	-	-	-	-	-	-	-	-	-	-	-	-	-	-	-	-	-	-	-	-	-
Locus_15924_Transcript_1/1_Confidence_1.000_Length_556	556	43	10	7581536	7581536	1.08242e-06	10.2009	2.37229	2.10434	2.41247e-07	-	-	-	-	-	-	-	-	-	-	-	-	-	-	-	-	-	-	-	-	-	-	-	-	-	-	-	-
Locus_5628_Transcript_1/1_Confidence_1.000_Length_412	412	43	10	7581536	7581536	1.08242e-06	13.7662	3.20144	2.10434	2.41291e-07	gb|EFB19613.1| hypothetical protein PANDA_020912 [Ailuropoda melanoleuca]	97	42.268	6e-11	MGAT1_RABIT; RecName: Full=Alpha-1,3-mannosyl-glycoprotein 2-beta-N-acetylglucosaminyltransferase;; ; AltName: Full=N-glycosyl-oligosaccharide-glycoprotein N-acetylglucosaminyltransferase I;; ;	63	53.9683	3e-11	IPR004139	PF03071	K00726	-	-	-	-	-	-	-	-	-	-	-	-	-	-	-	-	-
Locus_20093_Transcript_1/2_Confidence_1.000_Length_153	153	90	21	7581536	7581536	4.47303e-12	77.5879	18.1038	2.09954	6.44625e-13	-	-	-	-	-	-	-	-	-	-	-	-	-	-	-	-	-	-	-	B1AVI1||4A. Nerve growth factor IB-like receptors ||||NR4A3||Neuron-derived orphan receptor 1||"NOR1, CSMF, CHN, MINOR"||NR4A3||||7982||9q22||NM_173198||NP_775292;NP_775 291;NP_008912||Q92570||8013||Nr4a3||NOR- 2||61882||5q22||||NP_113816||P51179||58853||Nr4a3||"AI57 3420, Nor1"||MGI:1352457||4B2||||NP_056558||B1AVI1;Q9QZB6||181 24	13	100	9e-07	-	-	-	-	-
Locus_10180_Transcript_1/1_Confidence_1.000_Length_299	299	17	4	7581536	7581536	0.00142694	7.4993	1.76454	2.08746	0.000547115	-	-	-	-	-	-	-	-	-	-	-	-	-	-	-	-	-	-	-	-	-	-	-	-	-	-	-	-
Locus_12743_Transcript_1/1_Confidence_1.000_Length_638	638	51	12	7581536	7581536	1.44656e-07	10.5437	2.48087	2.08746	2.92367e-08	ref|XP_002580409.1| thyroid hormone receptor [Schistosoma mansoni] emb|CAZ36648.1| thyroid hormone receptor, putative [Schistosoma mansoni]	39	74.359	1e-09	-	-	-	-	-	-	-	-	-	-	-	-	-	-	-	-	-	-	-	-	-	-	-	-
Locus_2750_Transcript_1/1_Confidence_1.000_Length_415	415	34	8	7581536	7581536	1.34185e-05	10.8062	2.54264	2.08746	3.43964e-06	-	-	-	-	-	-	-	-	-	-	-	-	-	-	-	-	-	-	-	-	-	-	-	-	-	-	-	-
Locus_5933_Transcript_1/1_Confidence_1.000_Length_206	206	17	4	7581536	7581536	0.00142694	10.8849	2.56115	2.08746	0.000547172	-	-	-	-	-	-	-	-	-	-	-	-	-	-	-	-	-	-	-	-	-	-	-	-	-	-	-	-
Locus_9708_Transcript_1/1_Confidence_1.000_Length_168	168	17	4	7581536	7581536	0.00142694	13.347	3.14046	2.08746	0.00054723	ref|XP_002579166.1| hypothetical protein [Schistosoma mansoni] emb|CAZ35405.1| expressed protein [Schistosoma mansoni]	55	81.8182	3e-18	DYHC2_HUMAN; RecName: Full=Cytoplasmic dynein 2 heavy chain 1;; AltName: Full=Cytoplasmic dynein 2 heavy chain;; AltName: Full=Dynein cytoplasmic heavy chain 2;; AltName: Full=Dynein heavy chain 11;; ; AltName: Full=Dynein heavy chain isotype 1B;	55	72.7273	3e-15	-	-	K10414	-	-	-	-	-	-	-	-	-	-	-	-	-	-	-	-	-
Locus_8313_Transcript_2/2_Confidence_1.000_Length_244	244	140	33	7581536	7581536	1.31928e-17	75.68	17.8389	2.08489	1.43125e-18	-	-	-	-	-	-	-	-	-	-	-	-	-	-	-	-	-	-	-	-	-	-	-	-	-	-	-	-
Locus_5370_Transcript_1/1_Confidence_1.000_Length_756	756	127	30	7581536	7581536	4.01728e-16	22.1577	5.2341	2.08179	4.63738e-17	-	-	-	-	-	-	-	-	-	-	-	-	-	-	-	-	-	-	-	-	-	-	-	-	-	-	-	-
Locus_13549_Transcript_1/1_Confidence_1.000_Length_572	572	55	13	7581536	7581536	5.31407e-08	12.6826	2.99771	2.08092	1.02772e-08	-	-	-	-	-	-	-	-	-	-	-	-	-	-	-	-	-	-	-	-	-	-	-	-	-	-	-	-
Locus_10353_Transcript_2/2_Confidence_1.000_Length_473	473	38	9	7581536	7581536	4.8411e-06	10.5966	2.50971	2.078	1.16862e-06	-	-	-	-	-	-	-	-	-	-	-	-	-	-	-	-	-	-	-	-	-	-	-	-	-	-	-	-
Locus_77_Transcript_3/8_Confidence_0.346_Length_443	443	17039	4049	7581536	7581536	0	5073.21	1205.55	2.0732	0	dbj|BAB33421.1| putative senescence-associated protein [Pisum sativum]	75	81.3333	5e-41	-	-	-	-	-	-	-	-	-	-	-	-	-	-	-	-	-	-	-	-	-	-	-	-
Locus_16051_Transcript_1/1_Confidence_1.000_Length_224	224	21	5	7581536	7581536	0.000490099	12.3656	2.94418	2.07039	0.000167028	gb|EFB27995.1| hypothetical protein PANDA_007281 [Ailuropoda melanoleuca]	51	56.8627	2e-08	PTPRO_HUMAN; RecName: Full=Receptor-type tyrosine-protein phosphatase O;; ; ; AltName: Full=Glomerular epithelial protein 1;; AltName: Full=Protein tyrosine phosphatase U2;; ; ; Flags: Precursor;	51	54.902	1e-09	IPR016130	PF00102	K07817	-	-	-	-	-	-	-	-	-	-	-	-	-	-	-	-	-
Locus_8599_Transcript_1/1_Confidence_1.000_Length_200	200	21	5	7581536	7581536	0.000490099	13.8494	3.29748	2.07039	0.000167067	-	-	-	-	-	-	-	-	-	-	-	-	-	-	-	-	-	-	-	-	-	-	-	-	-	-	-	-
Locus_2887_Transcript_1/1_Confidence_1.000_Length_638	638	109	26	7581536	7581536	5.30402e-14	22.5345	5.37521	2.06774	6.81297e-15	-	-	-	-	-	-	-	-	-	-	-	-	-	-	-	-	-	-	-	-	-	-	-	-	-	-	-	-
Locus_5882_Transcript_1/1_Confidence_1.000_Length_771	771	88	21	7581536	7581536	1.17376e-11	15.0547	3.59259	2.06711	1.73398e-12	-	-	-	-	-	-	-	-	-	-	-	-	-	-	-	-	-	-	-	-	-	-	-	-	-	-	-	-
Locus_10162_Transcript_1/1_Confidence_1.000_Length_574	574	46	11	7581536	7581536	6.40145e-07	10.5703	2.52769	2.06413	1.39203e-07	-	-	-	-	-	-	-	-	-	-	-	-	-	-	-	-	-	-	-	-	-	-	-	-	-	-	-	-
Locus_12166_Transcript_1/1_Confidence_1.000_Length_267	267	25	6	7581536	7581536	0.000171429	12.3501	2.96403	2.05889	5.30392e-05	-	-	-	-	-	-	-	-	-	-	-	-	-	-	-	-	-	-	-	-	-	-	-	-	-	-	-	-
Locus_13153_Transcript_1/1_Confidence_1.000_Length_399	399	25	6	7581536	7581536	0.000171429	8.26437	1.98345	2.05889	5.3046e-05	ref|XP_002575909.1| histidine acid phosphatase [Schistosoma mansoni] emb|CAZ32144.1| histidine acid phosphatase, putative [Schistosoma mansoni]	115	71.3043	3e-40	VIP2_PONAB; RecName: Full=Inositol hexakisphosphate and diphosphoinositol-pentakisphosphate kinase 2;; ; ; AltName: Full=Diphosphoinositol pentakisphosphate kinase 2;; AltName: Full=Histidine acid phosphatase domain-containing protein 1;; AltName: Full=InsP6 and PP-IP5 kinase 2;; AltName: Full=VIP1 homolog 2;	103	49.5146	6e-27	-	-	K13024	-	-	-	-	-	-	-	-	-	-	-	-	-	-	-	-	-
Locus_13213_Transcript_1/1_Confidence_1.000_Length_220	220	25	6	7581536	7581536	0.000171429	14.9886	3.59726	2.05889	5.30529e-05	-	-	-	-	-	-	-	-	-	-	-	-	-	-	-	-	-	-	-	-	-	-	-	-	-	-	-	-
Locus_5934_Transcript_2/2_Confidence_0.800_Length_858	858	75	18	7581536	7581536	3.67685e-10	11.5297	2.76712	2.05889	6.02839e-11	-	-	-	-	-	-	-	-	-	-	-	-	-	-	-	-	-	-	-	-	-	-	-	-	-	-	-	-
Locus_2483_Transcript_2/3_Confidence_0.571_Length_1269	1269	312	75	7581536	7581536	3.53451e-36	32.4292	7.79547	2.05658	2.08547e-37	-	-	-	-	-	-	-	-	-	-	-	-	-	-	-	-	-	-	-	-	-	-	-	-	-	-	-	-
Locus_11407_Transcript_1/1_Confidence_1.000_Length_1133	1142	112	27	7581536	7581536	3.20879e-14	12.9358	3.11846	2.05247	4.06367e-15	-	-	-	-	-	-	-	-	-	-	-	-	-	-	-	-	-	-	-	-	-	-	-	-	-	-	-	-
Locus_10211_Transcript_1/1_Confidence_1.000_Length_215	215	29	7	7581536	7581536	6.07374e-05	17.7911	4.2944	2.05063	1.72232e-05	tpe|CAJ00246.1| TPA: polyprotein [Schistosoma mansoni]	68	47.0588	1e-09	POLR_DROME; RecName: Full=Retrovirus-related Pol polyprotein from type-2 retrotransposable element R2DM;; AltName: Full=Retrovirus-related Pol polyprotein from type II retrotransposable element R2DM;; Includes:; RecName: Full=Protease;; ; Includes:; RecName: Full=Reverse transcriptase;; ; Includes:; RecName: Full=Endonuclease;	76	40.7895	7e-09	-	-	-	-	-	-	-	-	-	-	-	-	-	-	-	-	-	-	-	-
Locus_7071_Transcript_1/1_Confidence_1.000_Length_531	531	91	22	7581536	7581536	7.06926e-12	22.6042	5.46476	2.04836	1.03155e-12	-	-	-	-	-	-	-	-	-	-	-	-	-	-	-	-	-	-	-	-	-	-	-	-	-	-	-	-
Locus_398_Transcript_1/2_Confidence_1.000_Length_149	149	803	195	7581536	7581536	7.2927e-89	710.84	172.62	2.04193	1.87173e-90	-	-	-	-	-	-	-	-	-	-	-	-	-	-	-	-	-	-	-	-	-	-	-	-	-	-	-	-
Locus_11618_Transcript_1/1_Confidence_1.000_Length_203	203	37	9	7581536	7581536	7.82817e-06	24.0408	5.84776	2.03953	1.94218e-06	-	-	-	-	-	-	-	-	-	-	-	-	-	-	-	-	-	-	-	-	-	-	-	-	-	-	-	-
Locus_189_Transcript_2/7_Confidence_0.217_Length_413	413	2885	702	7581536	7581536	2.00201715867639e-312	921.38	224.197	2.03903	1.78514603862342e-314	-	-	-	-	-	-	-	-	-	-	-	-	-	-	-	-	-	-	-	-	-	-	-	-	-	-	-	-
Locus_2156_Transcript_2/2_Confidence_1.000_Length_1084	1084	908	221	7581536	7581536	5.63338e-100	110.484	26.8909	2.03865	1.26031e-101	ref|XP_002577444.1| Tetraspanin-1 (Tspan-1) [Schistosoma mansoni] emb|CAZ33682.1| Tetraspanin-1 (Tspan-1), putative [Schistosoma mansoni]	146	44.5205	9e-42	-	-	-	-	IPR018499	PF00335	-	-	-	-	-	-	-	-	-	-	-	-	-	-	-	-	-	-
Locus_2375_Transcript_1/1_Confidence_1.000_Length_750	750	82	20	7581536	7581536	8.19756e-11	14.421	3.51732	2.03562	1.28872e-11	ref|XP_002573191.1| lysosomal alpha-mannosidase (mannosidase alpha class 2b member 1) [Schistosoma mansoni] emb|CAZ29423.1| lysosomal alpha-mannosidase (mannosidase alpha class 2b member 1), putative [Schistosoma mansoni]	236	49.1525	3e-53	MA2B1_FELCA; RecName: Full=Lysosomal alpha-mannosidase;; ; ; AltName: Full=Lysosomal acid alpha-mannosidase;; AltName: Full=Mannosidase alpha class 2B member 1;; AltName: Full=Mannosidase alpha-B;; Flags: Precursor;	251	39.8406	2e-36	IPR011682	PF07748	K12311	-	-	-	-	-	-	-	-	-	-	-	-	-	-	-	-	-
Locus_12128_Transcript_1/1_Confidence_1.000_Length_346	346	86	21	7581536	7581536	3.05344e-11	32.7842	8.00545	2.03395	4.6494e-12	-	-	-	-	-	-	-	-	-	-	-	-	-	-	-	-	-	-	-	-	-	-	-	-	-	-	-	-
Locus_1969_Transcript_3/6_Confidence_0.500_Length_1202	1202	486	119	7581536	7581536	2.83718e-54	53.3304	13.0583	2.02999	1.19882e-55	gb|AAK35217.1| unknown [Paragonimus westermani]	321	55.7632	1e-101	P40_SCHMA; RecName: Full=Major egg antigen;; AltName: Full=p40;	374	38.2353	6e-66	IPR002068	PF00011	-	-	-	-	-	-	-	-	-	-	-	-	-	-	-	-	-	-
Locus_15315_Transcript_1/1_Confidence_1.000_Length_287	287	53	13	7581536	7581536	1.38567e-07	24.3577	5.97454	2.02748	2.79227e-08	-	-	-	-	-	-	-	-	-	-	-	-	-	-	-	-	-	-	-	-	-	-	-	-	-	-	-	-
Locus_5341_Transcript_1/1_Confidence_1.000_Length_165	165	106	26	7581536	7581536	2.22146e-13	84.7354	20.7841	2.02748	2.97391e-14	-	-	-	-	-	-	-	-	-	-	-	-	-	-	-	-	-	-	-	-	-	-	-	-	-	-	-	-
Locus_9426_Transcript_1/1_Confidence_1.000_Length_432	432	53	13	7581536	7581536	1.38567e-07	16.1821	3.96919	2.02748	2.79282e-08	-	-	-	-	-	-	-	-	-	-	-	-	-	-	-	-	-	-	-	-	-	-	-	-	-	-	-	-
Locus_7720_Transcript_1/1_Confidence_1.000_Length_378	378	550	135	7581536	7581536	5.37097e-61	191.917	47.1069	2.02647	2.06451e-62	-	-	-	-	-	-	-	-	-	-	-	-	-	-	-	-	-	-	-	-	-	-	-	-	-	-	-	-
Locus_1295_Transcript_22/26_Confidence_0.149_Length_929	929	821	202	7581536	7581536	9.70872e-90	116.566	28.68	2.02303	2.46452e-91	tpg|DAA04500.1| TPA_exp: pol polyprotein [Schistosoma mansoni]	83	43.3735	1e-10	-	-	-	-	-	-	-	-	-	-	-	-	-	-	-	-	-	-	-	-	-	-	-	-
Locus_9971_Transcript_1/1_Confidence_1.000_Length_451	451	69	17	7581536	7581536	2.57227e-09	20.1797	4.97182	2.02106	4.48186e-10	-	-	-	-	-	-	-	-	-	-	-	-	-	-	-	-	-	-	-	-	-	-	-	-	-	-	-	-
Locus_4637_Transcript_1/1_Confidence_1.000_Length_770	770	462	114	7581536	7581536	2.38403e-51	79.1396	19.528	2.01886	1.04661e-52	ref|XP_002579959.1| hypothetical protein [Schistosoma mansoni] emb|CAZ36198.1| expressed protein [Schistosoma mansoni]	195	32.8205	3e-24	RMD1_RAT; RecName: Full=Regulator of microtubule dynamics protein 1;; ; AltName: Full=Protein FAM82B;	230	29.5652	3e-19	-	-	-	-	-	-	-	-	-	-	-	-	-	-	-	-	-	-	-	-
Locus_2904_Transcript_1/1_Confidence_1.000_Length_2071	2071	567	140	7581536	7581536	1.76304e-62	36.1115	8.91642	2.01792	6.62105e-64	ref|XP_002578269.1| hypothetical protein [Schistosoma mansoni] emb|CAZ34507.1| expressed protein [Schistosoma mansoni]	143	39.1608	1e-13	-	-	-	-	-	-	-	-	-	-	-	-	-	-	-	-	-	-	-	-	-	-	-	-
Locus_54_Transcript_1/1_Confidence_1.000_Length_214	214	396	98	7581536	7581536	3.28656e-44	244.076	60.4025	2.01465	1.63424e-45	-	-	-	-	-	-	-	-	-	-	-	-	-	-	-	-	-	-	-	-	-	-	-	-	-	-	-	-
Locus_15152_Transcript_1/1_Confidence_1.000_Length_744	744	1050	260	7581536	7581536	1.88173e-113	186.148	46.0939	2.01381	3.82437e-115	-	-	-	-	-	-	-	-	-	-	-	-	-	-	-	-	-	-	-	-	-	-	-	-	-	-	-	-
Locus_17105_Transcript_1/1_Confidence_1.000_Length_465	465	533	132	7581536	7581536	1.04097e-58	151.188	37.4424	2.0136	4.1393e-60	-	-	-	-	-	-	-	-	-	-	-	-	-	-	-	-	-	-	-	-	-	-	-	-	-	-	-	-
Locus_20054_Transcript_1/1_Confidence_1.000_Length_135	135	810	201	7581536	7581536	6.967e-88	791.396	196.384	2.01073	1.81612e-89	-	-	-	-	-	-	-	-	-	-	-	-	-	-	-	-	-	-	-	-	-	-	-	-	-	-	-	-
Locus_4103_Transcript_1/1_Confidence_1.000_Length_1152	1152	1306	325	7581536	7581536	6.9292e-140	149.532	37.2112	2.00664	1.16614e-141	ref|XP_002112712.1| non-muscle actin 6.2 [Trichoplax adhaerens] gb|EDV24822.1| non-muscle actin 6.2 [Trichoplax adhaerens]	335	95.5224	0	ACT_HYDVU; RecName: Full=Actin, non-muscle 6.2;	335	95.2239	0	IPR020902	PF00022	K05692	-	-	-	-	-	-	-	-	-	-	-	-	-	-	-	-	-
Locus_11922_Transcript_1/1_Confidence_1.000_Length_281	281	28	7	7581536	7581536	9.78546e-05	13.143	3.28575	2	2.89197e-05	-	-	-	-	-	-	-	-	-	-	-	-	-	-	-	-	-	-	-	-	-	-	-	-	-	-	-	-
Locus_12349_Transcript_1/1_Confidence_1.000_Length_151	151	8	2	7581536	7581536	0.0219726	6.98805	1.74701	2	0.0144445	ref|XP_002570554.1| Cys-loop ligand gated ion channel subunit [Schistosoma mansoni] emb|CAY18123.1| Cys-loop ligand gated ion channel subunit, putative [Schistosoma mansoni]	47	76.5957	8e-14	GLRB4_CAEEL; RecName: Full=Glycine receptor subunit beta-type 4;; Flags: Precursor;	50	50	3e-07	-	-	K05273	-	-	-	-	-	-	-	-	P23574||GABA<sub>A</sub> receptors||GABA||&gamma;1||||GABRG1||||4086||4p12||NM_17 3536||NP_775807||Q8NIC3||2565||Gabrg1||||621732||14p11|| NM_080586||NP_542153||P23574||140674||Gabrg1||||MGI:1031 56||5 C3.1||NM_010252||NP_034382||Q9R0Y8||14405	47	46.8085	1e-07	gnl|TC-DB|O17793 1.A.9.4.2 Putative uncharacterized protein glc-1 - Caenorhabditis elegans.	50	46	1e-09	-
Locus_12541_Transcript_1/1_Confidence_1.000_Length_398	398	28	7	7581536	7581536	9.78546e-05	9.27935	2.31984	2	2.89237e-05	ref|XP_002119355.1| PREDICTED: similar to calcium/calmodulin-dependent protein kinase II delta [Ciona intestinalis]	63	66.6667	4e-35	KCC2A_RAT; RecName: Full=Calcium/calmodulin-dependent protein kinase type II subunit alpha;; ; ;	62	70.9677	2e-35	IPR000719	PF00069	K04515	2625_mCAMK2A_2625	62	70.9677	1e-38	-	-	-	-	-	-	-	-	-	-	-	-	-
Locus_12561_Transcript_1/1_Confidence_1.000_Length_248	248	24	6	7581536	7581536	0.000276498	12.7645	3.19111	2	8.90342e-05	-	-	-	-	-	-	-	-	-	-	-	-	-	-	-	-	-	-	-	-	-	-	-	-	-	-	-	-
Locus_1295_Transcript_15/26_Confidence_1.000_Length_129	129	8	2	7581536	7581536	0.0219726	8.17981	2.04495	2	0.0144454	-	-	-	-	-	-	-	-	-	-	-	-	-	-	-	-	-	-	-	-	-	-	-	-	-	-	-	-
Locus_12978_Transcript_1/1_Confidence_1.000_Length_159	159	24	6	7581536	7581536	0.000276498	19.9093	4.97734	2	8.90453e-05	-	-	-	-	-	-	-	-	-	-	-	-	-	-	-	-	-	-	-	-	-	-	-	-	-	-	-	-
Locus_13061_Transcript_1/1_Confidence_1.000_Length_256	256	24	6	7581536	7581536	0.000276498	12.3656	3.09139	2	8.90564e-05	-	-	-	-	-	-	-	-	-	-	-	-	-	-	-	-	-	-	-	-	-	-	-	-	-	-	-	-
Locus_13350_Transcript_1/1_Confidence_1.000_Length_187	187	12	3	7581536	7581536	0.00694275	8.46413	2.11603	2	0.00340431	-	-	-	-	-	-	-	-	-	-	-	-	-	-	-	-	-	-	-	-	-	-	-	-	-	-	-	-
Locus_13351_Transcript_1/1_Confidence_1.000_Length_149	149	8	2	7581536	7581536	0.0219726	7.08185	1.77046	2	0.0144463	-	-	-	-	-	-	-	-	-	-	-	-	-	-	-	-	-	-	-	-	-	-	-	-	-	-	-	-
Locus_13380_Transcript_1/1_Confidence_1.000_Length_146	146	8	2	7581536	7581536	0.0219726	7.22736	1.80684	2	0.0144472	-	-	-	-	-	-	-	-	-	-	-	-	-	-	-	-	-	-	-	-	-	-	-	-	-	-	-	-
Locus_13604_Transcript_1/1_Confidence_1.000_Length_444	444	32	8	7581536	7581536	3.49722e-05	9.50626	2.37657	2	9.53775e-06	ref|XP_002577717.1| hemicentin [Schistosoma mansoni] emb|CAZ33955.1| hemicentin, putative [Schistosoma mansoni]	80	56.25	1e-17	TITIN_MOUSE; RecName: Full=Titin;; ; AltName: Full=Connectin;	63	39.6825	5e-06	IPR013783	PF07679	-	-	-	-	-	MER200160 - family I43 unassigned peptidase inhibitors (Mus musculus) [I43.UPW]#I43#	60	39.6825	2e-06	-	-	-	-	-	-	-	-	-
Locus_13656_Transcript_1/1_Confidence_1.000_Length_131	131	8	2	7581536	7581536	0.0219726	8.05492	2.01373	2	0.014448	-	-	-	-	-	-	-	-	-	-	-	-	-	-	-	-	-	-	-	-	-	-	-	-	-	-	-	-
Locus_14084_Transcript_1/1_Confidence_1.000_Length_512	512	48	12	7581536	7581536	6.06875e-07	12.3656	3.09139	2	1.31554e-07	-	-	-	-	-	-	-	-	-	-	-	-	-	-	-	-	-	-	-	-	-	-	-	-	-	-	-	-
Locus_14249_Transcript_1/1_Confidence_1.000_Length_273	273	20	5	7581536	7581536	0.000791699	9.66296	2.41574	2	0.000283233	ref|XP_002577154.1| hypothetical protein [Schistosoma mansoni] emb|CAZ33391.1| expressed protein [Schistosoma mansoni]	46	56.5217	4e-06	-	-	-	-	-	-	-	-	-	-	-	-	-	-	-	-	-	-	-	-	-	-	-	-
Locus_14265_Transcript_1/1_Confidence_1.000_Length_173	173	12	3	7581536	7581536	0.00694275	9.14909	2.28727	2	0.00340459	ref|XP_002576216.1| neurofibromin [Schistosoma mansoni] emb|CAZ32452.1| neurofibromin, putative [Schistosoma mansoni]	57	78.9474	2e-18	NF1_RAT; RecName: Full=Neurofibromin;; AltName: Full=Neurofibromatosis-related protein NF-1;	53	64.1509	3e-11	-	-	K08052	-	-	-	-	-	-	-	-	-	-	-	-	-	-	-	-	-
Locus_14379_Transcript_1/1_Confidence_1.000_Length_368	368	20	5	7581536	7581536	0.000791699	7.16845	1.79211	2	0.000283265	emb|CAX75462.1| alpha-glucosidase [Schistosoma japonicum]	108	33.3333	9e-07	-	-	-	-	-	-	-	-	-	-	-	-	-	-	-	-	-	-	-	-	-	-	-	-
Locus_14397_Transcript_1/1_Confidence_1.000_Length_240	240	28	7	7581536	7581536	9.78546e-05	15.3883	3.84707	2	2.89276e-05	-	-	-	-	-	-	-	-	-	-	-	-	-	-	-	-	-	-	-	-	-	-	-	-	-	-	-	-
Locus_14479_Transcript_1/1_Confidence_1.000_Length_179	179	8	2	7581536	7581536	0.0219726	5.89494	1.47374	2	0.0144489	ref|XP_002576186.1| hypothetical protein [Schistosoma mansoni] emb|CAZ32421.1| expressed protein [Schistosoma mansoni]	45	71.1111	7e-12	-	-	-	-	-	-	-	-	-	-	-	-	-	-	-	-	-	-	-	-	-	-	-	-
Locus_14680_Transcript_1/1_Confidence_1.000_Length_186	186	12	3	7581536	7581536	0.00694275	8.50964	2.12741	2	0.00340487	-	-	-	-	-	-	-	-	-	-	-	-	-	-	-	-	-	-	-	-	-	-	-	-	-	-	-	-
Locus_14752_Transcript_1/1_Confidence_1.000_Length_123	123	8	2	7581536	7581536	0.0219726	8.57882	2.14471	2	0.0144498	-	-	-	-	-	-	-	-	-	-	-	-	-	-	-	-	-	-	-	-	-	-	-	-	-	-	-	-
Locus_14781_Transcript_1/1_Confidence_1.000_Length_134	134	8	2	7581536	7581536	0.0219726	7.87459	1.96865	2	0.0144507	-	-	-	-	-	-	-	-	-	-	-	-	-	-	-	-	-	-	-	-	-	-	-	-	-	-	-	-
Locus_14893_Transcript_1/1_Confidence_1.000_Length_136	136	8	2	7581536	7581536	0.0219726	7.75879	1.9397	2	0.0144516	-	-	-	-	-	-	-	-	-	-	-	-	-	-	-	-	-	-	-	-	-	-	-	-	-	-	-	-
Locus_14923_Transcript_1/1_Confidence_1.000_Length_129	129	8	2	7581536	7581536	0.0219726	8.17981	2.04495	2	0.0144525	-	-	-	-	-	-	-	-	-	-	-	-	-	-	-	-	-	-	-	-	-	-	-	-	-	-	-	-
Locus_14998_Transcript_1/1_Confidence_1.000_Length_323	323	32	8	7581536	7581536	3.49722e-05	13.0674	3.26686	2	9.53915e-06	-	-	-	-	-	-	-	-	-	-	-	-	-	-	-	-	-	-	-	-	-	-	-	-	-	-	-	-
Locus_15415_Transcript_1/1_Confidence_1.000_Length_137	137	8	2	7581536	7581536	0.0219726	7.70215	1.92554	2	0.0144533	-	-	-	-	-	-	-	-	-	-	-	-	-	-	-	-	-	-	-	-	-	-	-	-	-	-	-	-
Locus_15595_Transcript_1/1_Confidence_1.000_Length_160	160	12	3	7581536	7581536	0.00694275	9.89245	2.47311	2	0.00340514	-	-	-	-	-	-	-	-	-	-	-	-	-	-	-	-	-	-	-	-	-	-	-	-	-	-	-	-
Locus_15611_Transcript_1/1_Confidence_1.000_Length_143	143	8	2	7581536	7581536	0.0219726	7.37899	1.84475	2	0.0144542	ref|XP_002576186.1| hypothetical protein [Schistosoma mansoni] emb|CAZ32421.1| expressed protein [Schistosoma mansoni]	45	62.2222	8e-10	-	-	-	-	-	-	-	-	-	-	-	-	-	-	-	-	-	-	-	-	-	-	-	-
Locus_15647_Transcript_1/1_Confidence_1.000_Length_175	175	12	3	7581536	7581536	0.00694275	9.04453	2.26113	2	0.00340542	-	-	-	-	-	-	-	-	-	-	-	-	-	-	-	-	-	-	-	-	-	-	-	-	-	-	-	-
Locus_15669_Transcript_1/1_Confidence_1.000_Length_149	149	16	4	7581536	7581536	0.00231028	14.1637	3.54092	2	0.000949369	-	-	-	-	-	-	-	-	-	-	-	-	-	-	-	-	-	-	-	-	-	-	-	-	-	-	-	-
Locus_16020_Transcript_1/1_Confidence_1.000_Length_238	238	24	6	7581536	7581536	0.000276498	13.3008	3.32519	2	8.90675e-05	-	-	-	-	-	-	-	-	-	-	-	-	-	-	-	-	-	-	-	-	-	-	-	-	-	-	-	-
Locus_16271_Transcript_1/1_Confidence_1.000_Length_138	138	8	2	7581536	7581536	0.0219726	7.64634	1.91159	2	0.0144551	-	-	-	-	-	-	-	-	-	-	-	-	-	-	-	-	-	-	-	-	-	-	-	-	-	-	-	-
Locus_16345_Transcript_1/1_Confidence_1.000_Length_195	195	20	5	7581536	7581536	0.000791699	13.5281	3.38204	2	0.000283297	ref|XP_002580706.1| dynein heavy chain [Schistosoma mansoni] emb|CAZ36945.1| dynein heavy chain, putative [Schistosoma mansoni]	63	66.6667	4e-21	DYH2_HUMAN; RecName: Full=Dynein heavy chain 2, axonemal;; AltName: Full=Axonemal beta dynein heavy chain 2;; AltName: Full=Ciliary dynein heavy chain 2;; AltName: Full=Dynein heavy chain domain-containing protein 3;	64	43.75	1e-10	-	-	K10408	-	-	-	-	-	-	-	-	-	-	-	-	-	-	-	-	-
Locus_16552_Transcript_1/1_Confidence_1.000_Length_179	179	8	2	7581536	7581536	0.0219726	5.89494	1.47374	2	0.014456	-	-	-	-	-	-	-	-	-	-	-	-	-	-	-	-	-	-	-	-	-	-	-	-	-	-	-	-
Locus_16719_Transcript_1/1_Confidence_1.000_Length_164	164	8	2	7581536	7581536	0.0219726	6.43412	1.60853	2	0.0144569	ref|XP_002579788.1| hypothetical protein [Schistosoma mansoni] emb|CAZ36027.1| expressed protein [Schistosoma mansoni]	54	79.6296	1e-14	-	-	-	-	-	-	K13140	-	-	-	-	-	-	-	-	-	-	-	-	-	-	-	-	-
Locus_1683_Transcript_1/1_Confidence_1.000_Length_212	212	24	6	7581536	7581536	0.000276498	14.932	3.733	2	8.90786e-05	-	-	-	-	-	-	-	-	-	-	-	-	-	-	-	-	-	-	-	-	-	-	-	-	-	-	-	-
Locus_17027_Transcript_1/1_Confidence_1.000_Length_123	123	8	2	7581536	7581536	0.0219726	8.57882	2.14471	2	0.0144578	-	-	-	-	-	-	-	-	-	-	-	-	-	-	-	-	-	-	-	-	-	-	-	-	-	-	-	-
Locus_17145_Transcript_1/1_Confidence_1.000_Length_128	128	8	2	7581536	7581536	0.0219726	8.24371	2.06093	2	0.0144586	gb|AAK07485.1| gag-pol polyprotein [Clonorchis sinensis]	42	71.4286	4e-10	-	-	-	-	-	-	-	-	-	-	-	MER016568 - family A2 unassigned peptidases (Clonorchis sinensis) [A02.UPW]#A02X#	42	71.4286	6e-12	-	-	-	-	-	-	-	-	-
Locus_17336_Transcript_1/1_Confidence_1.000_Length_158	158	12	3	7581536	7581536	0.00694275	10.0177	2.50442	2	0.0034057	ref|XP_002579166.1| hypothetical protein [Schistosoma mansoni] emb|CAZ35405.1| expressed protein [Schistosoma mansoni]	51	68.6275	2e-12	DYHC2_MOUSE; RecName: Full=Cytoplasmic dynein 2 heavy chain 1;; AltName: Full=Cytoplasmic dynein 2 heavy chain;; AltName: Full=Dynein cytoplasmic heavy chain 2;; AltName: Full=Dynein heavy chain 11;; ; AltName: Full=Dynein heavy chain isotype 1B;	51	54.902	2e-08	IPR024317	PF12780	K10414	-	-	-	-	-	-	-	-	-	-	-	-	-	-	-	-	-
Locus_17440_Transcript_1/1_Confidence_1.000_Length_127	127	32	8	7581536	7581536	3.49722e-05	33.2345	8.30862	2	9.54055e-06	-	-	-	-	-	-	-	-	-	-	-	-	-	-	-	-	-	-	-	-	-	-	-	-	-	-	-	-
Locus_18286_Transcript_1/1_Confidence_1.000_Length_153	153	8	2	7581536	7581536	0.0219726	6.8967	1.72418	2	0.0144595	-	-	-	-	-	-	-	-	-	-	-	-	-	-	-	-	-	-	-	-	-	-	-	-	-	-	-	-
Locus_18367_Transcript_1/1_Confidence_1.000_Length_131	131	8	2	7581536	7581536	0.0219726	8.05492	2.01373	2	0.0144604	-	-	-	-	-	-	-	-	-	-	-	-	-	-	-	-	-	-	-	-	-	-	-	-	-	-	-	-
Locus_1839_Transcript_1/1_Confidence_1.000_Length_756	756	108	27	7581536	7581536	2.14125e-13	18.8428	4.71069	2	2.85965e-14	-	-	-	-	-	-	-	-	-	-	-	-	-	-	-	-	-	-	-	-	-	-	-	-	-	-	-	-
Locus_18999_Transcript_1/1_Confidence_1.000_Length_174	174	20	5	7581536	7581536	0.000791699	15.1608	3.79021	2	0.000283329	-	-	-	-	-	-	-	-	-	-	-	-	-	-	-	-	-	-	-	-	-	-	-	-	-	-	-	-
Locus_19235_Transcript_1/1_Confidence_1.000_Length_149	149	8	2	7581536	7581536	0.0219726	7.08185	1.77046	2	0.0144613	-	-	-	-	-	-	-	-	-	-	-	-	-	-	-	-	-	-	-	-	-	-	-	-	-	-	-	-
Locus_19719_Transcript_1/1_Confidence_1.000_Length_101	101	12	3	7581536	7581536	0.00694275	15.6712	3.9178	2	0.00340598	-	-	-	-	-	-	-	-	-	-	-	-	-	-	-	-	-	-	-	-	-	-	-	-	-	-	-	-
Locus_5857_Transcript_1/1_Confidence_1.000_Length_199	199	16	4	7581536	7581536	0.00231028	10.605	2.65124	2	0.000949462	ref|XP_002576284.1| ribose-5-phosphate isomerase [Schistosoma mansoni] emb|CAZ32520.1| ribose-5-phosphate isomerase, putative [Schistosoma mansoni]	36	80.5556	2e-09	-	-	-	-	-	-	K01807	-	-	-	-	-	-	-	-	-	-	-	-	-	-	-	-	-
Locus_6218_Transcript_1/1_Confidence_1.000_Length_156	156	12	3	7581536	7581536	0.00694275	10.1461	2.53653	2	0.00340626	-	-	-	-	-	-	-	-	-	-	-	-	-	-	-	-	-	-	-	-	-	-	-	-	-	-	-	-
Locus_6980_Transcript_1/1_Confidence_1.000_Length_331	331	28	7	7581536	7581536	9.78546e-05	11.1577	2.78941	2	2.89315e-05	ref|XP_002577829.1| hypothetical protein [Schistosoma mansoni] emb|CAZ34067.1| expressed protein [Schistosoma mansoni]	105	40	7e-18	-	-	-	-	-	-	-	-	-	-	-	-	-	-	-	-	-	-	-	-	-	-	-	-
Locus_7314_Transcript_1/1_Confidence_1.000_Length_130	130	8	2	7581536	7581536	0.0219726	8.11689	2.02922	2	0.0144622	-	-	-	-	-	-	-	-	-	-	-	-	-	-	-	-	-	-	-	-	-	-	-	-	-	-	-	-
Locus_7317_Transcript_1/1_Confidence_1.000_Length_151	151	12	3	7581536	7581536	0.00694275	10.4821	2.62052	2	0.00340654	-	-	-	-	-	-	-	-	-	-	-	-	-	-	-	-	-	-	-	-	-	-	-	-	-	-	-	-
Locus_735_Transcript_16/31_Confidence_1.000_Length_135	135	8	2	7581536	7581536	0.0219726	7.81626	1.95407	2	0.0144631	-	-	-	-	-	-	-	-	-	-	-	-	-	-	-	-	-	-	-	-	-	-	-	-	-	-	-	-
Locus_7516_Transcript_2/2_Confidence_1.000_Length_686	686	104	26	7581536	7581536	5.71938e-13	19.9964	4.9991	2	7.82662e-14	-	-	-	-	-	-	-	-	-	-	-	-	-	-	-	-	-	-	-	-	-	-	-	-	-	-	-	-
Locus_7743_Transcript_1/1_Confidence_1.000_Length_181	181	16	4	7581536	7581536	0.00231028	11.6596	2.9149	2	0.000949554	-	-	-	-	-	-	-	-	-	-	-	-	-	-	-	-	-	-	-	-	-	-	-	-	-	-	-	-
Locus_8073_Transcript_1/1_Confidence_1.000_Length_122	122	12	3	7581536	7581536	0.00694275	12.9737	3.24343	2	0.00340682	-	-	-	-	-	-	-	-	-	-	-	-	-	-	-	-	-	-	-	-	-	-	-	-	-	-	-	-
Locus_8179_Transcript_3/5_Confidence_0.200_Length_480	480	20	5	7581536	7581536	0.000791699	5.49581	1.37395	2	0.000283392	-	-	-	-	-	-	-	-	-	-	-	-	-	-	-	-	-	-	-	-	-	-	-	-	-	-	-	-
Locus_8279_Transcript_1/1_Confidence_1.000_Length_186	186	12	3	7581536	7581536	0.00694275	8.50964	2.12741	2	0.0034071	-	-	-	-	-	-	-	-	-	-	-	-	-	-	-	-	-	-	-	-	-	-	-	-	-	-	-	-
Locus_8285_Transcript_1/1_Confidence_1.000_Length_158	158	12	3	7581536	7581536	0.00694275	10.0177	2.50442	2	0.00340738	-	-	-	-	-	-	-	-	-	-	-	-	-	-	-	-	-	-	-	-	-	-	-	-	-	-	-	-
Locus_874_Transcript_1/1_Confidence_1.000_Length_634	634	40	10	7581536	7581536	4.56181e-06	8.32173	2.08043	2	1.09845e-06	-	-	-	-	-	-	-	-	-	-	-	-	-	-	-	-	-	-	-	-	-	-	-	-	-	-	-	-
Locus_9368_Transcript_1/1_Confidence_1.000_Length_137	137	8	2	7581536	7581536	0.0219726	7.70215	1.92554	2	0.0144639	-	-	-	-	-	-	-	-	-	-	-	-	-	-	-	-	-	-	-	-	-	-	-	-	-	-	-	-
Locus_9634_Transcript_1/1_Confidence_1.000_Length_150	150	12	3	7581536	7581536	0.00694275	10.552	2.63799	2	0.00340765	ref|XP_002580055.1| hypothetical protein [Schistosoma mansoni] emb|CAZ36294.1| expressed protein [Schistosoma mansoni]	40	52.5	1e-05	-	-	-	-	-	-	-	-	-	-	-	-	-	-	-	-	-	-	-	-	-	-	-	-
Locus_9711_Transcript_1/1_Confidence_1.000_Length_553	553	60	15	7581536	7581536	3.01757e-08	14.311	3.57774	2	5.70378e-09	-	-	-	-	-	-	-	-	-	-	-	-	-	-	-	-	-	-	-	-	-	-	-	-	-	-	-	-
Locus_9887_Transcript_1/1_Confidence_1.000_Length_268	268	16	4	7581536	7581536	0.00231028	7.87459	1.96865	2	0.000949647	-	-	-	-	-	-	-	-	-	-	-	-	-	-	-	-	-	-	-	-	-	-	-	-	-	-	-	-
Locus_10645_Transcript_1/1_Confidence_1.000_Length_126	126	4	1.0001	7581536	7581536	0.0781025	4.18728	1.04693	1.99986	0.0673488	-	-	-	-	-	-	-	-	-	-	-	-	-	-	-	-	-	-	-	-	-	-	-	-	-	-	-	-
Locus_11444_Transcript_1/1_Confidence_1.000_Length_141	141	4	1.0001	7581536	7581536	0.0781025	3.74183	0.93555	1.99986	0.0673551	ref|XP_002576151.1| hypothetical protein [Schistosoma mansoni] emb|CAZ32386.1| hypothetical protein [Schistosoma mansoni]	45	77.7778	4e-14	-	-	-	-	-	-	-	-	-	-	-	-	-	-	-	-	-	-	-	-	-	-	-	-
Locus_12588_Transcript_1/1_Confidence_1.000_Length_130	130	4	1.0001	7581536	7581536	0.0781025	4.05844	1.01471	1.99986	0.0673676	-	-	-	-	-	-	-	-	-	-	-	-	-	-	-	-	-	-	-	-	-	-	-	-	-	-	-	-
Locus_13294_Transcript_1/1_Confidence_1.000_Length_126	126	4	1.0001	7581536	7581536	0.0781025	4.18728	1.04693	1.99986	0.0673708	-	-	-	-	-	-	-	-	-	-	-	-	-	-	-	-	-	-	-	-	-	-	-	-	-	-	-	-
Locus_14288_Transcript_1/1_Confidence_1.000_Length_129	129	4	1.0001	7581536	7581536	0.0781025	4.0899	1.02258	1.99986	0.0673833	-	-	-	-	-	-	-	-	-	-	-	-	-	-	-	-	-	-	-	-	-	-	-	-	-	-	-	-
Locus_14768_Transcript_1/1_Confidence_1.000_Length_122	122	4	1.0001	7581536	7581536	0.0781025	4.32457	1.08125	1.99986	0.0673896	-	-	-	-	-	-	-	-	-	-	-	-	-	-	-	-	-	-	-	-	-	-	-	-	-	-	-	-
Locus_15302_Transcript_1/1_Confidence_1.000_Length_132	132	4	1.0001	7581536	7581536	0.0781071	3.99695	0.999338	1.99986	0.0678579	-	-	-	-	-	-	-	-	-	-	-	-	-	-	-	-	-	-	-	-	-	-	-	-	-	-	-	-
Locus_15406_Transcript_1/1_Confidence_1.000_Length_116	116	4	1.0001	7581536	7581536	0.0781071	4.54825	1.13718	1.99986	0.067861	-	-	-	-	-	-	-	-	-	-	-	-	-	-	-	-	-	-	-	-	-	-	-	-	-	-	-	-
Locus_16305_Transcript_1/1_Confidence_1.000_Length_124	124	4	1.0001	7581536	7581536	0.0781071	4.25482	1.06381	1.99986	0.0678642	-	-	-	-	-	-	-	-	-	-	-	-	-	-	-	-	-	-	-	-	-	-	-	-	-	-	-	-
Locus_16557_Transcript_1/1_Confidence_1.000_Length_127	127	4	1.0001	7581536	7581536	0.0781025	4.15431	1.03868	1.99986	0.0674084	-	-	-	-	-	-	-	-	-	-	-	-	-	-	-	-	-	-	-	-	-	-	-	-	-	-	-	-
Locus_16748_Transcript_1/1_Confidence_1.000_Length_145	145	4	1.0001	7581536	7581536	0.0781025	3.6386	0.909742	1.99986	0.0674178	-	-	-	-	-	-	-	-	-	-	-	-	-	-	-	-	-	-	-	-	-	-	-	-	-	-	-	-
Locus_17032_Transcript_1/1_Confidence_1.000_Length_127	127	4	1.0001	7581536	7581536	0.0781025	4.15431	1.03868	1.99986	0.0674304	-	-	-	-	-	-	-	-	-	-	-	-	-	-	-	-	-	-	-	-	-	-	-	-	-	-	-	-
Locus_17895_Transcript_1/1_Confidence_1.000_Length_138	138	4	1.0001	7581536	7581536	0.0781025	3.82317	0.955888	1.99986	0.0674523	-	-	-	-	-	-	-	-	-	-	-	-	-	-	-	-	-	-	-	-	-	-	-	-	-	-	-	-
Locus_17970_Transcript_1/1_Confidence_1.000_Length_159	159	4	1.0001	7581536	7581536	0.0781025	3.31822	0.829639	1.99986	0.0674586	-	-	-	-	-	-	-	-	-	-	-	-	-	-	-	-	-	-	-	-	-	-	-	-	-	-	-	-
Locus_17988_Transcript_1/1_Confidence_1.000_Length_123	123	4	1.0001	7581536	7581536	0.0781025	4.28941	1.07246	1.99986	0.067468	-	-	-	-	-	-	-	-	-	-	-	-	-	-	-	-	-	-	-	-	-	-	-	-	-	-	-	-
Locus_18051_Transcript_1/1_Confidence_1.000_Length_139	139	4	1.0001	7581536	7581536	0.0781025	3.79567	0.949011	1.99986	0.0674774	-	-	-	-	-	-	-	-	-	-	-	-	-	-	-	-	-	-	-	-	-	-	-	-	-	-	-	-
Locus_18089_Transcript_1/1_Confidence_1.000_Length_143	143	4	1.0001	7581536	7581536	0.0781025	3.68949	0.922466	1.99986	0.0674806	-	-	-	-	-	-	-	-	-	-	-	-	-	-	-	-	-	-	-	-	-	-	-	-	-	-	-	-
Locus_18400_Transcript_1/1_Confidence_1.000_Length_128	128	4	1.0001	7581536	7581536	0.0781071	4.12186	1.03057	1.99986	0.0678673	-	-	-	-	-	-	-	-	-	-	-	-	-	-	-	-	-	-	-	-	-	-	-	-	-	-	-	-
Locus_18438_Transcript_1/1_Confidence_1.000_Length_136	136	4	1.0001	7581536	7581536	0.0781025	3.87939	0.969945	1.99986	0.0674994	-	-	-	-	-	-	-	-	-	-	-	-	-	-	-	-	-	-	-	-	-	-	-	-	-	-	-	-
Locus_18517_Transcript_1/1_Confidence_1.000_Length_125	125	4	1.0001	7581536	7581536	0.0781025	4.22078	1.0553	1.99986	0.0675056	-	-	-	-	-	-	-	-	-	-	-	-	-	-	-	-	-	-	-	-	-	-	-	-	-	-	-	-
Locus_18645_Transcript_1/1_Confidence_1.000_Length_133	133	4	1.0001	7581536	7581536	0.0781025	3.9669	0.991824	1.99986	0.0675213	-	-	-	-	-	-	-	-	-	-	-	-	-	-	-	-	-	-	-	-	-	-	-	-	-	-	-	-
Locus_18913_Transcript_1/1_Confidence_1.000_Length_133	133	4	1.0001	7581536	7581536	0.0781025	3.9669	0.991824	1.99986	0.0675339	-	-	-	-	-	-	-	-	-	-	-	-	-	-	-	-	-	-	-	-	-	-	-	-	-	-	-	-
Locus_18970_Transcript_1/1_Confidence_1.000_Length_127	127	4	1.0001	7581536	7581536	0.0781025	4.15431	1.03868	1.99986	0.0675464	-	-	-	-	-	-	-	-	-	-	-	-	-	-	-	-	-	-	-	-	-	-	-	-	-	-	-	-
Locus_19021_Transcript_1/1_Confidence_1.000_Length_122	122	4	1.0001	7581536	7581536	0.0781025	4.32457	1.08125	1.99986	0.0675558	-	-	-	-	-	-	-	-	-	-	-	-	-	-	-	-	-	-	-	-	-	-	-	-	-	-	-	-
Locus_19178_Transcript_1/1_Confidence_1.000_Length_130	130	4	1.0001	7581536	7581536	0.0781025	4.05844	1.01471	1.99986	0.0675841	-	-	-	-	-	-	-	-	-	-	-	-	-	-	-	-	-	-	-	-	-	-	-	-	-	-	-	-
Locus_19195_Transcript_1/1_Confidence_1.000_Length_128	128	4	1.0001	7581536	7581536	0.0781025	4.12186	1.03057	1.99986	0.0675903	-	-	-	-	-	-	-	-	-	-	-	-	-	-	-	-	-	-	-	-	-	-	-	-	-	-	-	-
Locus_19202_Transcript_1/1_Confidence_1.000_Length_134	134	4	1.0001	7581536	7581536	0.0781071	3.9373	0.984422	1.99986	0.0678704	-	-	-	-	-	-	-	-	-	-	-	-	-	-	-	-	-	-	-	-	-	-	-	-	-	-	-	-
Locus_19509_Transcript_1/1_Confidence_1.000_Length_126	126	4	1.0001	7581536	7581536	0.0781025	4.18728	1.04693	1.99986	0.06765	-	-	-	-	-	-	-	-	-	-	-	-	-	-	-	-	-	-	-	-	-	-	-	-	-	-	-	-
Locus_19939_Transcript_1/1_Confidence_1.000_Length_142	142	4	1.0001	7581536	7581536	0.0781025	3.71548	0.928962	1.99986	0.0677503	-	-	-	-	-	-	-	-	-	-	-	-	-	-	-	-	-	-	-	-	-	-	-	-	-	-	-	-
Locus_2106_Transcript_10/10_Confidence_0.188_Length_169	169	4	1.0001	7581536	7581536	0.0781071	3.12188	0.780548	1.99986	0.0678736	-	-	-	-	-	-	-	-	-	-	-	-	-	-	-	-	-	-	-	-	-	-	-	-	-	-	-	-
Locus_5375_Transcript_1/1_Confidence_1.000_Length_125	125	4	1.0001	7581536	7581536	0.0781025	4.22078	1.0553	1.99986	0.0678319	-	-	-	-	-	-	-	-	-	-	-	-	-	-	-	-	-	-	-	-	-	-	-	-	-	-	-	-
Locus_6072_Transcript_1/1_Confidence_1.000_Length_150	150	4	1.0001	7581536	7581536	0.0781071	3.51732	0.879417	1.99986	0.0678767	-	-	-	-	-	-	-	-	-	-	-	-	-	-	-	-	-	-	-	-	-	-	-	-	-	-	-	-
Locus_6219_Transcript_1/1_Confidence_1.000_Length_150	150	4	1.0001	7581536	7581536	0.0781071	3.51732	0.879417	1.99986	0.0678798	-	-	-	-	-	-	-	-	-	-	-	-	-	-	-	-	-	-	-	-	-	-	-	-	-	-	-	-
Locus_733_Transcript_1/7_Confidence_0.357_Length_122	122	4	1.0001	7581536	7581536	0.0781071	4.32457	1.08125	1.99986	0.067883	-	-	-	-	-	-	-	-	-	-	-	-	-	-	-	-	-	-	-	-	-	-	-	-	-	-	-	-
Locus_9516_Transcript_1/1_Confidence_1.000_Length_140	140	4	1.0001	7581536	7581536	0.0781025	3.76855	0.942233	1.99986	0.0678444	-	-	-	-	-	-	-	-	-	-	-	-	-	-	-	-	-	-	-	-	-	-	-	-	-	-	-	-
Locus_2885_Transcript_1/2_Confidence_1.000_Length_967	967	2472	622	7581536	7581536	7.60785e-260	337.182	84.8412	1.99069	7.91434e-262	-	-	-	-	-	-	-	-	-	-	-	-	-	-	-	-	-	-	-	-	-	-	-	-	-	-	-	-
Locus_2483_Transcript_3/3_Confidence_0.714_Length_1329	1329	572	144	7581536	7581536	6.52699e-62	56.7693	14.2916	1.98995	2.47217e-63	gb|AAW25970.1| SJCHGC09379 protein [Schistosoma japonicum]	200	30	4e-18	-	-	-	-	IPR011993	PF00169	-	-	-	-	-	-	-	-	-	-	-	-	-	-	-	-	-	-
Locus_12806_Transcript_1/1_Confidence_1.000_Length_642	642	83	21	7581536	7581536	1.2595e-10	17.0524	4.31447	1.98272	2.00583e-11	ref|XP_002574097.1| innexin [Schistosoma mansoni] emb|CAZ30330.1| innexin, putative [Schistosoma mansoni]	180	65	1e-66	UNC7_CAEEL; RecName: Full=Innexin unc-7;; AltName: Full=Uncoordinated protein 7;	149	29.5302	1e-15	IPR000990	PF00876	-	-	-	-	-	-	-	-	-	-	-	-	-	gnl|TC-DB|Q03412 1.A.25.1.2 Innexin unc-7 - Caenorhabditis elegans.	144	29.5302	3e-17	-
Locus_19_Transcript_1/1_Confidence_1.000_Length_529	529	166	42	7581536	7581536	2.31659e-19	41.39	10.4722	1.98272	2.31966e-20	-	-	-	-	-	-	-	-	-	-	-	-	-	-	-	-	-	-	-	-	-	-	-	-	-	-	-	-
Locus_1969_Transcript_4/6_Confidence_0.500_Length_1200	1200	493	125	7581536	7581536	2.55416e-53	54.1887	13.7395	1.97966	1.09155e-54	gb|AAK35217.1| unknown [Paragonimus westermani]	321	55.7632	1e-101	P40_SCHMA; RecName: Full=Major egg antigen;; AltName: Full=p40;	374	38.2353	2e-65	IPR002068	PF00011	-	-	-	-	-	-	-	-	-	-	-	-	-	-	-	-	-	-
Locus_8113_Transcript_1/1_Confidence_1.000_Length_3339	3339	473	120	7581536	7581536	3.22586e-51	18.6848	4.74032	1.97881	1.42007e-52	-	-	-	-	-	-	-	-	-	-	-	-	-	-	-	-	-	-	-	-	-	-	-	-	-	-	-	-
Locus_1954_Transcript_2/2_Confidence_1.000_Length_2834	2834	256	65	7581536	7581536	1.12372e-28	11.9147	3.02522	1.97763	8.10169e-30	ref|XP_002096069.1| GE25474 [Drosophila yakuba] gb|EDW95781.1| GE25474 [Drosophila yakuba]	298	31.8792	1e-31	ITPR_DROME; RecName: Full=Inositol 1,4,5-trisphosphate receptor;; AltName: Full=InsP3 receptor;; ;	298	31.2081	2e-31	IPR013662	PF08454	K02522	-	-	-	-	-	-	-	-	-	-	-	-	gnl|TC-DB|P29993 1.A.3.2.2 Inositol 1,4,5-trisphosphate receptor OS=Drosophila melanogaster GN=Itp-r83A PE=2 SV=3	760	23.7978	2e-41	-
Locus_2811_Transcript_1/1_Confidence_1.000_Length_651	651	3543	901	7581536	7581536	0	717.849	182.552	1.97537	0	gb|ABL07371.1| phospholipase A2 isozyme PA4 precursor [Clonorchis sinensis]	212	83.4906	1e-100	PA22_HELSU; RecName: Full=Phospholipase A2 isozyme PA4;; ; AltName: Full=Phosphatidylcholine 2-acylhydrolase;; Contains:; RecName: Full=Phospholipase A2 isozyme PA2;	72	54.1667	8e-18	IPR016090	PF05826	-	-	-	-	-	-	-	-	-	-	-	-	-	-	-	-	-	-
Locus_20086_Transcript_1/1_Confidence_1.000_Length_268	268	114	29	7581536	7581536	7.68517e-14	56.1065	14.2727	1.97491	9.99501e-15	gb|ABF66639.1| ubiquitin [Rana nigromaculata]	89	100	2e-42	UBIQP_GEOCY; RecName: Full=Polyubiquitin;; Contains:; RecName: Full=Ubiquitin;; Contains:; RecName: Full=Ubiquitin-related;; Flags: Precursor;	89	98.8764	2e-43	IPR019956	PF00240	K08770	-	-	-	-	-	-	-	-	-	-	-	-	-	-	-	-	-
Locus_11087_Transcript_1/1_Confidence_1.000_Length_931	931	368	94	7581536	7581536	4.41598e-40	52.1364	13.3174	1.96897	2.38031e-41	ref|XP_002575209.1| hypothetical protein [Schistosoma mansoni] emb|CAZ31442.1| hypothetical protein [Schistosoma mansoni]	251	60.5578	1e-82	-	-	-	-	-	-	-	-	-	-	-	-	-	-	-	-	-	-	-	-	-	-	-	-
Locus_14606_Transcript_1/1_Confidence_1.000_Length_363	363	43	11	7581536	7581536	2.65684e-06	15.6244	3.99695	1.96683	6.20111e-07	-	-	-	-	-	-	-	-	-	-	-	-	-	-	-	-	-	-	-	-	-	-	-	-	-	-	-	-
Locus_15265_Transcript_1/1_Confidence_1.000_Length_495	495	43	11	7581536	7581536	2.65684e-06	11.4579	2.9311	1.96683	6.20218e-07	-	-	-	-	-	-	-	-	-	-	-	-	-	-	-	-	-	-	-	-	-	-	-	-	-	-	-	-
Locus_14073_Transcript_1/1_Confidence_1.000_Length_305	305	39	10	7581536	7581536	7.29889e-06	16.8658	4.32457	1.96347	1.80413e-06	-	-	-	-	-	-	-	-	-	-	-	-	-	-	-	-	-	-	-	-	-	-	-	-	-	-	-	-
Locus_2885_Transcript_2/2_Confidence_1.000_Length_366	366	538	138	7581536	7581536	2.30546e-57	193.885	49.7326	1.96294	9.3063e-59	-	-	-	-	-	-	-	-	-	-	-	-	-	-	-	-	-	-	-	-	-	-	-	-	-	-	-	-
Locus_1973_Transcript_2/4_Confidence_0.200_Length_3902	3902	549	141	7581536	7581536	2.01698e-58	18.5579	4.76623	1.96111	8.0527e-60	-	-	-	-	-	-	-	-	-	-	-	-	-	-	-	-	-	-	-	-	-	-	-	-	-	-	-	-
Locus_12335_Transcript_1/1_Confidence_1.000_Length_136	136	109	28	7581536	7581536	3.26801e-13	105.713	27.1558	1.96083	4.41431e-14	ref|XP_002581074.1| cellular nucleic acid binding protein [Schistosoma mansoni] emb|CAZ37313.1| cellular nucleic acid binding protein, putative [Schistosoma mansoni]	28	75	9e-07	-	-	-	-	-	-	K09250	-	-	-	-	-	-	-	-	-	-	-	-	-	-	-	-	-
Locus_10948_Transcript_1/1_Confidence_1.000_Length_1543	1549	144	37	7581536	7581536	7.76494e-17	12.2618	3.1506	1.96047	8.6984e-18	ref|XP_973611.2| PREDICTED: similar to conserved hypothetical protein [Tribolium castaneum] gb|EFA09062.1| hypothetical protein TcasGA2_TC006777 [Tribolium castaneum]	235	37.8723	4e-32	ANKR6_HUMAN; RecName: Full=Ankyrin repeat domain-containing protein 6;; AltName: Full=Diversin;	237	34.5992	9e-27	IPR020683	PF12796	-	-	-	-	-	-	-	-	-	O75762||Transient Receptor Potential Channels||Positively charged ions||TRPA1||"ANKTM1, P120"||TRPA1||ANKTM1||497||8q13||NM_007332||NP_015628||O 75762||8989||Trpa1||"ANKTM1, Anktm1"||1303284||5q11||NM_207608||NP_997491||Q6RI86||31 2896||Trpa1||||MGI:3522699||1 A3||NM_177781||NP_808449||Q8BLA8||277328	161	21.9101	3e-07	gnl|TC-DB|Q9VMR4 1.A.4.7.2 CG11020 protein (Mechanosensory transduction channel NOMPC) - Drosophila melanogaster (Fruit fly).	168	27.2727	3e-09	-
Locus_7435_Transcript_1/1_Confidence_1.000_Length_225	225	35	9	7581536	7581536	2.0149e-05	20.5177	5.27598	1.95936	5.29198e-06	-	-	-	-	-	-	-	-	-	-	-	-	-	-	-	-	-	-	-	-	-	-	-	-	-	-	-	-
Locus_9162_Transcript_1/1_Confidence_1.000_Length_345	345	35	9	7581536	7581536	2.0149e-05	13.3811	3.44085	1.95936	5.29279e-06	-	-	-	-	-	-	-	-	-	-	-	-	-	-	-	-	-	-	-	-	-	-	-	-	-	-	-	-
Locus_1488_Transcript_1/1_Confidence_1.000_Length_6425	6425	2169	558	7581536	7581536	1.62903e-223	44.5276	11.4552	1.95869	1.89095e-225	ref|XP_414895.2| PREDICTED: similar to limkain b1 [Gallus gallus]	707	34.7949	1e-100	LKAP_HUMAN; RecName: Full=Limkain-b1;	710	33.3803	1e-99	-	PF12872	-	-	-	-	-	-	-	-	-	-	-	-	-	-	-	-	-	-
Locus_9054_Transcript_1/1_Confidence_1.000_Length_877	877	171	44	7581536	7581536	1.33529e-19	25.7181	6.61753	1.95842	1.32097e-20	-	-	-	-	-	-	-	-	-	-	-	-	-	-	-	-	-	-	-	-	-	-	-	-	-	-	-	-
Locus_12411_Transcript_1/1_Confidence_1.000_Length_368	368	31	8	7581536	7581536	5.59555e-05	11.1111	2.86738	1.9542	1.57796e-05	-	-	-	-	-	-	-	-	-	-	-	-	-	-	-	-	-	-	-	-	-	-	-	-	-	-	-	-
Locus_7758_Transcript_1/1_Confidence_1.000_Length_589	589	62	16	7581536	7581536	2.84528e-08	13.8841	3.58301	1.9542	5.36668e-09	ref|XP_002425638.1| conserved hypothetical protein [Pediculus humanus corporis] gb|EEB12900.1| conserved hypothetical protein [Pediculus humanus corporis]	167	37.1257	3e-23	ANKR7_MOUSE; RecName: Full=Ankyrin repeat domain-containing protein 7;	138	37.6812	6e-17	IPR020683	PF12796	-	-	-	-	-	-	-	-	-	O75762||Transient Receptor Potential Channels||Positively charged ions||TRPA1||"ANKTM1, P120"||TRPA1||ANKTM1||497||8q13||NM_007332||NP_015628||O 75762||8989||Trpa1||"ANKTM1, Anktm1"||1303284||5q11||NM_207608||NP_997491||Q6RI86||31 2896||Trpa1||||MGI:3522699||1 A3||NM_177781||NP_808449||Q8BLA8||277328	141	29.078	5e-11	gnl|TC-DB|Q7T1G6 1.A.4.7.1 Ion channel NompC - Danio rerio (Zebrafish) (Brachydanio rerio).	88	35.2273	3e-07	-
Locus_9949_Transcript_1/1_Confidence_1.000_Length_582	582	58	15	7581536	7581536	7.69889e-08	13.1446	3.39947	1.95109	1.51182e-08	-	-	-	-	-	-	-	-	IPR016187	-	-	-	-	-	-	-	-	-	-	-	-	-	-	-	-	-	-	-
Locus_10589_Transcript_1/1_Confidence_1.000_Length_533	533	162	42	7581536	7581536	1.49258e-18	40.0895	10.3936	1.94753	1.54971e-19	-	-	-	-	-	-	-	-	-	-	-	-	-	-	-	-	-	-	-	-	-	-	-	-	-	-	-	-
Locus_7423_Transcript_1/1_Confidence_1.000_Length_403	403	54	14	7581536	7581536	2.08767e-07	17.6739	4.58211	1.94753	4.28904e-08	-	-	-	-	-	-	-	-	-	-	-	-	-	-	-	-	-	-	-	-	-	-	-	-	-	-	-	-
Locus_12366_Transcript_1/1_Confidence_1.000_Length_502	502	96	25	7581536	7581536	9.897e-12	25.2238	6.56869	1.94111	1.45571e-12	ref|XP_001071882.1| PREDICTED: similar to Dynein heavy chain at 89D CG1842-PA [Rattus norvegicus]	167	45.509	8e-38	DYH10_HUMAN; RecName: Full=Dynein heavy chain 10, axonemal;; AltName: Full=Axonemal beta dynein heavy chain 10;; AltName: Full=Ciliary dynein heavy chain 10;	167	44.9102	3e-37	-	PF12775	-	-	-	-	-	-	-	-	-	-	-	-	-	-	-	-	-	-
Locus_5076_Transcript_1/2_Confidence_1.000_Length_1496	1496	119	31	7581536	7581536	4.36646e-14	10.492	2.73321	1.94062	5.57712e-15	-	-	-	-	-	-	-	-	-	-	-	-	-	-	-	-	-	-	-	-	-	-	-	-	-	-	-	-
Locus_10527_Transcript_1/1_Confidence_1.000_Length_326	326	46	12	7581536	7581536	1.54702e-06	18.6116	4.85519	1.9386	3.50451e-07	-	-	-	-	-	-	-	-	-	-	-	-	-	-	-	-	-	-	-	-	-	-	-	-	-	-	-	-
Locus_13618_Transcript_1/1_Confidence_1.000_Length_349	349	23	6	7581536	7581536	0.000442397	8.69251	2.26761	1.9386	0.000149438	-	-	-	-	-	-	-	-	-	-	-	-	-	-	-	-	-	-	-	-	-	-	-	-	-	-	-	-
Locus_19529_Transcript_1/1_Confidence_1.000_Length_176	176	23	6	7581536	7581536	0.000442397	17.2369	4.49657	1.9386	0.000149474	-	-	-	-	-	-	-	-	-	-	-	-	-	-	-	-	-	-	-	-	-	-	-	-	-	-	-	-
Locus_303_Transcript_1/1_Confidence_1.000_Length_203	203	23	6	7581536	7581536	0.000442397	14.9443	3.8985	1.9386	0.000149491	-	-	-	-	-	-	-	-	-	-	-	-	-	-	-	-	-	-	-	-	-	-	-	-	-	-	-	-
Locus_4663_Transcript_1/1_Confidence_1.000_Length_2988	2988	318	83	7581536	7581536	3.03948e-34	14.0375	3.66387	1.93784	1.88129e-35	ref|XP_001899222.1| hypothetical protein [Brugia malayi] gb|EDP32030.1| conserved hypothetical protein [Brugia malayi]	262	24.8092	2e-10	HECD1_HUMAN; RecName: Full=E3 ubiquitin-protein ligase HECTD1;; ; AltName: Full=E3 ligase for inhibin receptor;; AltName: Full=EULIR;; AltName: Full=HECT domain-containing protein 1;	427	22.2482	4e-11	IPR020683	PF12796	K12231	-	-	-	-	-	-	-	-	-	-	-	-	-	-	-	-	-
Locus_77_Transcript_4/8:2_Confidence_0.346_Length_403	403	15391	4022	7581536	7581536	0	5037.38	1316.38	1.9361	0	dbj|BAB33421.1| putative senescence-associated protein [Pisum sativum]	70	85.7143	1e-39	-	-	-	-	-	-	-	-	-	-	-	-	-	-	-	-	-	-	-	-	-	-	-	-
Locus_4311_Transcript_1/1_Confidence_1.000_Length_580	580	88	23	7581536	7581536	7.08082e-11	20.0123	5.23049	1.93587	1.1052e-11	-	-	-	-	-	-	-	-	-	-	-	-	-	-	-	-	-	-	-	-	-	-	-	-	-	-	-	-
Locus_6707_Transcript_1/1_Confidence_1.000_Length_1809	1809	394	103	7581536	7581536	7.46437e-42	28.7277	7.51003	1.93555	3.88254e-43	ref|XP_002579230.1| acidic fibroblast growth factor intracellular binding protein [Schistosoma mansoni] emb|CAZ35469.1| acidic fibroblast growth factor intracellular binding protein, putative [Schistosoma mansoni]	277	26.3538	2e-20	DNER_HUMAN; RecName: Full=Delta and Notch-like epidermal growth factor-related receptor;; Flags: Precursor;	214	27.1028	4e-10	IPR013032	-	-	-	-	-	-	-	-	-	-	O35161||Class B Orphans||||CELSR1||"cadherin, EGF LAG seven-pass G-type receptor 1 (flamingo homolog, Drosophila), ME2, HFMI2, FMI2, CDHF9"||CELSR1||||1850||22q13.3||NM_014246||NP_005061||Q9 NYQ6||9620||Celsr1||LOC300128||1560078||7q34||||||||30012 8||Celsr1||"Scy, Crsh"||MGI:1100883||15 E2||NM_009886||NP_034016||O35161||12614	166	24.7253	4e-06	-	-	-	-	-
Locus_12923_Transcript_1/1_Confidence_1.000_Length_162	162	65	17	7581536	7581536	1.67548e-08	52.9226	13.8413	1.9349	3.09765e-09	-	-	-	-	-	-	-	-	-	-	-	-	-	-	-	-	-	-	-	-	-	-	-	-	-	-	-	-
Locus_15114_Transcript_1/1_Confidence_1.000_Length_854	854	84	22	7581536	7581536	1.8964e-10	12.9737	3.39788	1.93289	3.05975e-11	-	-	-	-	-	-	-	-	-	-	-	-	-	-	-	-	-	-	-	-	-	-	-	-	-	-	-	-
Locus_12801_Transcript_1/1_Confidence_1.000_Length_517	517	61	16	7581536	7581536	4.52327e-08	15.5626	4.08199	1.93074	8.69335e-09	ref|XP_002570107.1| hypothetical protein [Schistosoma mansoni] emb|CAY17797.1| expressed protein [Schistosoma mansoni]	139	41.7266	2e-19	-	-	-	-	IPR011989	-	-	-	-	-	-	-	-	-	-	-	-	-	-	-	-	-	-	-
Locus_10818_Transcript_1/1_Confidence_1.000_Length_470	470	76	20	7581536	7581536	1.3643e-09	21.3284	5.61274	1.926	2.3333e-10	-	-	-	-	-	-	-	-	-	-	-	-	-	-	-	-	-	-	-	-	-	-	-	-	-	-	-	-
Locus_13722_Transcript_1/1_Confidence_1.000_Length_284	284	19	5	7581536	7581536	0.00126672	8.82426	2.32217	1.926	0.000478663	ref|XP_002577849.1| transcriptional enhancer factor (tef) related [Schistosoma mansoni] emb|CAZ34087.1| transcriptional enhancer factor (tef) related [Schistosoma mansoni]	63	82.5397	2e-19	TEAD1_MOUSE; RecName: Full=Transcriptional enhancer factor TEF-1;; AltName: Full=NTEF-1;; AltName: Full=Protein GT-IIC;; AltName: Full=TEA domain family member 1;; ; AltName: Full=Transcription factor 13;;	52	90.3846	4e-20	IPR000818	PF01285	K09448	-	-	-	-	-	-	-	-	-	-	-	-	-	-	-	-	-
Locus_14815_Transcript_1/1_Confidence_1.000_Length_310	310	38	10	7581536	7581536	1.16186e-05	16.1683	4.25482	1.926	2.94981e-06	tpe|CAK26786.1| TPA: transposase domain-containing protein [Strongylocentrotus purpuratus]	31	54.8387	1e-15	-	-	-	-	-	-	-	-	-	-	-	-	-	-	-	-	-	-	-	-	-	-	-	-
Locus_15131_Transcript_1/1_Confidence_1.000_Length_159	159	19	5	7581536	7581536	0.00126672	15.7616	4.14778	1.926	0.000478816	-	-	-	-	-	-	-	-	-	-	-	-	-	-	-	-	-	-	-	-	-	-	-	-	-	-	-	-
Locus_16715_Transcript_1/2_Confidence_1.000_Length_205	205	19	5	7581536	7581536	0.00126672	12.2248	3.21706	1.926	0.000478867	-	-	-	-	-	-	-	-	-	-	-	-	-	-	-	-	-	-	-	-	-	-	-	-	-	-	-	-
Locus_17481_Transcript_1/1_Confidence_1.000_Length_318	318	19	5	7581536	7581536	0.00126672	7.88078	2.07389	1.926	0.000478918	-	-	-	-	-	-	-	-	-	-	-	-	-	-	-	-	-	-	-	-	-	-	-	-	-	-	-	-
Locus_9775_Transcript_1/1_Confidence_1.000_Length_256	256	19	5	7581536	7581536	0.00126672	9.78941	2.57616	1.926	0.000478969	-	-	-	-	-	-	-	-	-	-	-	-	-	-	-	-	-	-	-	-	-	-	-	-	-	-	-	-
Locus_739_Transcript_1/1_Confidence_1.000_Length_1687	1687	2116	557	7581536	7581536	2.8852e-213	165.441	43.5495	1.92559	3.48816e-215	-	-	-	-	-	-	-	-	IPR011042	-	-	-	-	-	-	-	-	-	-	-	-	-	-	-	-	-	-	-
Locus_5477_Transcript_1/1_Confidence_1.000_Length_1427	1427	220	58	7581536	7581536	4.11737e-24	20.3349	5.36101	1.92338	3.46794e-25	-	-	-	-	-	-	-	-	-	-	-	-	-	-	-	-	-	-	-	-	-	-	-	-	-	-	-	-
Locus_2483_Transcript_1/3_Confidence_0.714_Length_1462	1462	557	147	7581536	7581536	9.90521e-58	50.2517	13.2621	1.92186	3.98245e-59	gb|AAW25970.1| SJCHGC09379 protein [Schistosoma japonicum]	136	34.5588	2e-16	-	-	-	-	-	-	-	-	-	-	-	-	-	-	-	-	-	-	-	-	-	-	-	-
Locus_7910_Transcript_1/1_Confidence_1.000_Length_320	320	34	9	7581536	7581536	3.20553e-05	14.0143	3.70967	1.91754	8.683e-06	-	-	-	-	-	-	-	-	-	-	-	-	-	-	-	-	-	-	-	-	-	-	-	-	-	-	-	-
Locus_12223_Transcript_1/1_Confidence_1.000_Length_713	713	117	31	7581536	7581536	1.09734e-13	21.6441	5.73476	1.91617	1.43817e-14	-	-	-	-	-	-	-	-	-	-	-	-	-	-	-	-	-	-	-	-	-	-	-	-	-	-	-	-
Locus_4768_Transcript_1/1_Confidence_1.000_Length_751	751	483	128	7581536	7581536	3.71138e-50	84.8301	22.4809	1.91588	1.66958e-51	gb|AAP06081.2| SJCHGC00996 protein [Schistosoma japonicum]	196	48.9796	2e-50	FBX36_PONAB; RecName: Full=F-box only protein 36;	161	37.2671	2e-26	IPR001810	PF12937	K10312	-	-	-	-	-	-	-	-	-	-	-	-	-	-	-	-	-
Locus_1688_Transcript_2/8_Confidence_0.682_Length_15847	15847	1371	364	7581536	7581536	7.05757e-138	11.4112	3.02968	1.91322	1.19908e-139	-	-	-	-	-	-	-	-	IPR007110	-	-	-	-	-	-	-	-	-	-	-	-	-	-	-	-	-	-	-
Locus_1243_Transcript_1/1_Confidence_1.000_Length_4766	4766	2981	792	7581536	7581536	1.23418e-296	82.4994	21.9187	1.91222	1.14015e-298	-	-	-	-	-	-	-	-	-	-	-	-	-	-	-	-	-	-	-	-	-	-	-	-	-	-	-	-
Locus_1211_Transcript_1/1_Confidence_1.000_Length_1975	1975	2311	616	7581536	7581536	8.6588e-230	154.339	41.1393	1.90752	9.80753e-232	-	-	-	-	-	-	-	-	-	-	-	-	-	-	-	-	-	-	-	-	-	-	-	gnl|TC-DB|Q9LJ64 3.A.20.1.2 Pollen-specific leucine-rich repeat extensin-like protein 1 OS=Arabidopsis thaliana GN=PEX1 PE=2 SV=1	86	34.4828	8e-06	-
Locus_10695_Transcript_1/1_Confidence_1.000_Length_211	211	15	4	7581536	7581536	0.00369644	9.37673	2.50046	1.90689	0.00162811	-	-	-	-	-	-	-	-	-	-	-	-	-	-	-	-	-	-	-	-	-	-	-	-	-	-	-	-
Locus_11596_Transcript_1/1_Confidence_1.000_Length_201	201	15	4	7581536	7581536	0.00369644	9.84324	2.62486	1.90689	0.00162826	-	-	-	-	-	-	-	-	-	-	-	-	-	-	-	-	-	-	-	-	-	-	-	-	-	-	-	-
Locus_12303_Transcript_1/1_Confidence_1.000_Length_900	900	150	40	7581536	7581536	6.61641e-17	21.9832	5.8622	1.90689	7.38522e-18	ref|XP_001176200.1| PREDICTED: similar to WD repeat domain 52, partial [Strongylocentrotus purpuratus]	303	49.505	8e-78	WDR52_HUMAN; RecName: Full=WD repeat-containing protein 52;	302	43.3775	6e-67	IPR015943	-	-	-	-	-	-	MER216273 - family S9 non-peptidase homologues (Lyngbya sp. PCC 8106) [S09.UNW]#S09X#	185	24.424	1e-06	-	-	-	-	-	-	-	-	-
Locus_12614_Transcript_1/1_Confidence_1.000_Length_263	263	15	4	7581536	7581536	0.00369644	7.52278	2.00607	1.90689	0.00162841	-	-	-	-	-	-	-	-	-	-	-	-	-	-	-	-	-	-	-	-	-	-	-	-	-	-	-	-
Locus_12719_Transcript_1/1_Confidence_1.000_Length_630	630	120	32	7581536	7581536	6.52468e-14	25.1237	6.69965	1.90689	8.44641e-15	ref|XP_002570480.1| hypothetical protein [Schistosoma mansoni] emb|CAY17994.1| conserved hypothetical protein [Schistosoma mansoni]	117	35.8974	1e-09	CD047_HUMAN; RecName: Full=UPF0602 protein C4orf47;	148	31.0811	8e-10	-	-	-	-	-	-	-	-	-	-	-	-	-	-	-	-	-	-	-	-
Locus_12742_Transcript_1/1_Confidence_1.000_Length_208	208	15	4	7581536	7581536	0.00369644	9.51198	2.53653	1.90689	0.00162856	-	-	-	-	-	-	-	-	-	-	-	-	-	-	-	-	-	-	-	-	-	-	-	-	-	-	-	-
Locus_14462_Transcript_1/1_Confidence_1.000_Length_414	414	30	8	7581536	7581536	8.89549e-05	9.55793	2.54878	1.90689	2.60108e-05	ref|XP_002579502.1| cationic amino acid transporter [Schistosoma mansoni] emb|CAZ35741.1| cationic amino acid transporter, putative [Schistosoma mansoni]	57	42.1053	8e-08	-	-	-	-	-	-	-	-	-	-	-	-	-	-	-	-	-	-	-	gnl|TC-DB|Q26594 2.A.3.8.3 AMINO ACID PERMEASE - Schistosoma mansoni (Blood fluke).	57	42.1053	1e-10	-
Locus_16715_Transcript_2/2_Confidence_1.000_Length_219	219	15	4	7581536	7581536	0.00369644	9.03421	2.40912	1.90689	0.00162871	-	-	-	-	-	-	-	-	-	-	-	-	-	-	-	-	-	-	-	-	-	-	-	-	-	-	-	-
Locus_17716_Transcript_1/1_Confidence_1.000_Length_292	292	15	4	7581536	7581536	0.00369644	6.77565	1.80684	1.90689	0.00162886	-	-	-	-	-	-	-	-	-	-	-	-	-	-	-	-	-	-	-	-	-	-	-	-	-	-	-	-
Locus_3997_Transcript_1/1_Confidence_1.000_Length_273	273	15	4	7581536	7581536	0.00369644	7.24722	1.93259	1.90689	0.00162901	-	-	-	-	-	-	-	-	-	-	-	-	-	-	-	-	-	-	-	-	-	-	-	-	-	-	-	-
Locus_4584_Transcript_1/1_Confidence_1.000_Length_245	245	15	4	7581536	7581536	0.00369644	8.07547	2.15346	1.90689	0.00162915	-	-	-	-	-	-	-	-	-	-	-	-	-	-	-	-	-	-	-	-	-	-	-	-	-	-	-	-
Locus_9299_Transcript_1/1_Confidence_1.000_Length_153	153	15	4	7581536	7581536	0.00369644	12.9313	3.44835	1.90689	0.0016293	-	-	-	-	-	-	-	-	-	-	-	-	-	-	-	-	-	-	-	-	-	-	-	-	-	-	-	-
Locus_2554_Transcript_1/1_Confidence_1.000_Length_694	694	783	209	7581536	7581536	2.41429e-79	148.814	39.7219	1.90551	7.0207e-81	-	-	-	-	-	-	-	-	-	-	-	-	-	-	-	-	-	-	-	-	-	-	-	-	-	-	-	-
Locus_3232_Transcript_2/2_Confidence_1.000_Length_1123	1123	595	159	7581536	7581536	8.95383e-61	69.8844	18.675	1.90386	3.4525e-62	-	-	-	-	-	-	-	-	-	-	-	-	-	-	-	-	-	-	-	-	-	-	-	-	-	-	-	-
Locus_11452_Transcript_1/1_Confidence_1.000_Length_958	958	86	23	7581536	7581536	1.77595e-10	11.8407	3.16669	1.9027	2.85755e-11	-	-	-	-	-	-	-	-	-	-	-	-	-	-	-	-	-	-	-	-	-	-	-	-	-	-	-	-
Locus_3316_Transcript_1/1_Confidence_1.000_Length_613	613	172	46	7581536	7581536	4.79024e-19	37.0093	9.89783	1.9027	4.85431e-20	ref|XP_002574710.1| hypothetical protein [Schistosoma mansoni] emb|CAZ30943.1| expressed protein [Schistosoma mansoni]	190	44.2105	9e-40	CA088_MOUSE; RecName: Full=Uncharacterized protein C1orf88 homolog;	189	29.6296	1e-13	-	-	-	-	-	-	-	-	-	-	-	-	-	-	-	-	-	-	-	-
Locus_902_Transcript_1/1_Confidence_1.000_Length_469	469	1230	329	7581536	7581536	4.93434e-123	345.92	92.5264	1.9025	9.2753e-125	-	-	-	-	-	-	-	-	-	-	-	-	-	-	-	-	-	-	-	-	-	-	-	-	-	-	-	-
Locus_1688_Transcript_8/8_Confidence_0.682_Length_15847	15847	1352	363	7581536	7581536	1.74343e-134	11.2531	3.02136	1.89705	3.03211e-136	-	-	-	-	-	-	-	-	IPR007110	-	-	-	-	-	-	-	-	-	-	-	-	-	-	-	-	-	-	-
Locus_9048_Transcript_1/1_Confidence_1.000_Length_497	497	93	25	7581536	7581536	3.92828e-11	24.6814	6.63478	1.8953	6.02882e-12	-	-	-	-	-	-	-	-	-	-	-	-	-	-	-	-	-	-	-	-	-	-	-	-	-	-	-	-
Locus_10772_Transcript_1/1_Confidence_1.000_Length_253	253	26	7	7581536	7581536	0.000248666	13.5549	3.64939	1.89308	7.93929e-05	-	-	-	-	-	-	-	-	-	-	-	-	-	-	-	-	-	-	-	-	-	-	-	-	-	-	-	-
Locus_11133_Transcript_1/1_Confidence_1.000_Length_231	231	26	7	7581536	7581536	0.000248666	14.8458	3.99695	1.89308	7.94029e-05	-	-	-	-	-	-	-	-	IPR011641	PF07699	-	-	-	-	-	-	-	-	-	-	-	-	-	-	-	-	-	-
Locus_11788_Transcript_1/1_Confidence_1.000_Length_234	234	26	7	7581536	7581536	0.000248666	14.6555	3.94571	1.89308	7.94129e-05	-	-	-	-	-	-	-	-	-	-	-	-	-	-	-	-	-	-	-	-	-	-	-	-	-	-	-	-
Locus_12079_Transcript_1/1_Confidence_1.000_Length_918	927	104	28	7581536	7581536	3.27049e-12	14.7978	3.98402	1.89308	4.66987e-13	-	-	-	-	-	-	-	-	-	-	-	-	-	-	-	-	-	-	-	-	-	-	-	-	-	-	-	-
Locus_18230_Transcript_1/1_Confidence_1.000_Length_295	295	26	7	7581536	7581536	0.000248666	11.625	3.12982	1.89308	7.94229e-05	ref|XP_002573293.1| hypothetical protein [Schistosoma mansoni] emb|CAZ29525.1| kif-3, putative [Schistosoma mansoni]	96	71.875	2e-30	KRP85_STRPU; RecName: Full=Kinesin-II 85 kDa subunit;; AltName: Full=KRP-85/95 85 kDa subunit;	97	60.8247	7e-28	IPR001752	PF00225	K10394	-	-	-	-	-	-	-	-	-	-	-	-	-	-	-	-	-
Locus_3863_Transcript_1/1_Confidence_1.000_Length_147	147	26	7	7581536	7581536	0.000248666	23.3291	6.28092	1.89308	7.94329e-05	-	-	-	-	-	-	-	-	-	-	-	-	-	-	-	-	-	-	-	-	-	-	-	-	-	-	-	-
Locus_4917_Transcript_1/1_Confidence_1.000_Length_213	213	26	7	7581536	7581536	0.000248666	16.1004	4.33472	1.89308	7.94429e-05	ref|XP_002569822.1| G-protein beta wd-40 repeats containing protein [Schistosoma mansoni] emb|CAY17230.1| G-protein beta wd-40 repeats containing protein, putative [Schistosoma mansoni]	71	88.7324	2e-32	POC1A_HUMAN; RecName: Full=POC1 centriolar protein homolog A;; AltName: Full=WD repeat-containing protein 51A;	71	60.5634	2e-24	IPR019775	PF00400	-	-	-	-	-	MER150708 - family S9 non-peptidase homologues (Cyanothece sp. PCC 7424) [S09.UNW]#S09X#	30	66.6667	8e-06	-	-	-	-	-	-	-	-	-
Locus_9099_Transcript_1/1_Confidence_1.000_Length_274	274	26	7	7581536	7581536	0.000248666	12.516	3.36969	1.89308	7.94528e-05	-	-	-	-	-	-	-	-	-	-	-	-	-	-	-	-	-	-	-	-	-	-	-	-	-	-	-	-
Locus_2151_Transcript_1/1_Confidence_1.000_Length_1882	1882	341	92	7581536	7581536	1.92746e-35	23.8989	6.44779	1.89007	1.15661e-36	ref|XP_002578498.1| hypothetical protein [Schistosoma mansoni] emb|CAZ34736.1| conserved hypothetical protein [Schistosoma mansoni]	269	24.9071	3e-12	-	-	-	-	-	-	-	-	-	-	-	-	-	-	-	-	-	-	-	-	-	-	-	-
Locus_326_Transcript_2/2_Confidence_1.000_Length_1835	1835	544	147	7581536	7581536	3.7502e-55	39.1026	10.5663	1.88779	1.56804e-56	-	-	-	-	-	-	-	-	-	-	-	-	-	-	-	-	-	-	-	-	-	-	-	-	-	-	-	-
Locus_22_Transcript_1/1_Confidence_1.000_Length_168	168	233	63	7581536	7581536	7.88231e-25	182.932	49.4623	1.88691	6.47441e-26	emb|CAX75653.1| protein translocation complex beta [Schistosoma japonicum] emb|CAX75654.1| protein translocation complex beta [Schistosoma japonicum]	44	95.4545	1e-17	SC61B_MOUSE; RecName: Full=Protein transport protein Sec61 subunit beta;	39	82.0513	4e-13	-	-	K09481	-	-	-	-	-	-	-	-	-	-	-	-	gnl|TC-DB|P60468 3.A.5.9.1 Protein transport protein SEC61 beta subunit - Homo sapiens (Human).	39	79.4872	1e-14	-
Locus_8583_Transcript_1/1_Confidence_1.000_Length_915	915	122	33	7581536	7581536	6.1144e-14	17.5866	4.75703	1.88634	7.90056e-15	ref|XP_002125114.1| PREDICTED: similar to Wdr49 protein [Ciona intestinalis]	273	47.2527	7e-71	WDY_CULQU; RecName: Full=WD repeat-containing protein on Y chromosome;;	217	23.0415	1e-07	IPR018249	-	-	-	-	-	-	-	-	-	-	-	-	-	-	-	-	-	-	-
Locus_2943_Transcript_1/2_Confidence_1.000_Length_6659	6659	1448	392	7581536	7581536	1.15811e-142	28.6815	7.76461	1.88514	1.91181e-144	ref|XP_002576121.1| Rootletin (Ciliary rootlet coiled-coil protein) [Schistosoma mansoni] emb|CAZ32356.1| Rootletin (Ciliary rootlet coiled-coil protein), putative [Schistosoma mansoni]	1459	46.6758	0	CROCC_HUMAN; RecName: Full=Rootletin;; AltName: Full=Ciliary rootlet coiled-coil protein;	1445	31.7647	0	-	-	-	-	-	-	-	MER147743 - subfamily M23B non-peptidase homologues (Ciona savignyi) [M23.UNB]#M23B#	287	36.1111	2e-45	-	-	-	-	gnl|TC-DB|Q9Z2Y3 8.A.29.1.1 Homer protein homolog 1 - Mus musculus (Mouse).	166	28.4153	5e-07	-
Locus_18954_Transcript_1/1_Confidence_1.000_Length_636	636	48	13	7581536	7581536	1.42382e-06	9.95467	2.69606	1.88452	3.21342e-07	-	-	-	-	-	-	-	-	-	-	-	-	-	-	-	-	-	-	-	-	-	-	-	-	-	-	-	-
Locus_3553_Transcript_2/3_Confidence_0.786_Length_228	228	140	38	7581536	7581536	1.1557e-15	80.9909	21.9832	1.88136	1.36334e-16	-	-	-	-	-	-	-	-	-	-	-	-	-	-	-	-	-	-	-	-	-	-	-	-	-	-	-	-
Locus_3704_Transcript_1/1_Confidence_1.000_Length_797	797	81	22	7581536	7581536	7.49313e-10	13.4051	3.64089	1.88042	1.25804e-10	ref|XP_002575422.1| voltage-gated potassium channel KCNQ [Schistosoma mansoni] emb|CAZ31655.1| voltage-gated potassium channel, KCNQ [Schistosoma mansoni]	46	95.6522	3e-16	KCNQ2_RAT; RecName: Full=Potassium voltage-gated channel subfamily KQT member 2;; AltName: Full=KQT-like 2;; AltName: Full=Potassium channel subunit alpha KvLQT2;; AltName: Full=Voltage-gated potassium channel subunit Kv7.2;	42	76.1905	1e-10	-	-	K05324	-	-	-	-	-	-	-	-	Q9JK97||Voltage-Gated Potassium Channels||K<sup>+</sup>||K<SUB>v</SUB>7.4||"Kv7.4, KCNQ4"||KCNQ4||DFNA2||6298||1p34||NM_172163.1;NM_004700| |NP_751895;NP_004691||P56696||9132||Kcnq4||||61799||5q36 ||XM_233477||XP_233477||||298496||Kcnq4||||MGI:1926803|| 4 D2.2||NM_001081142||NP_001074611||Q9JK97||60613	57	66.6667	3e-17	gnl|TC-DB|P56696 1.A.1.15.4 Potassium voltage-gated channel subfamily KQT member 4 (Potassium channel alpha subunit KvLQT4) (KQT-like 4) - Homo sapiens (Human).	57	66.6667	9e-17	Putative_ES
Locus_228_Transcript_2/3_Confidence_0.154_Length_119	119	4972	1351	7581536	7581536	0	5510.96	1497.45	1.8798	0	-	-	-	-	-	-	-	-	-	-	-	-	-	-	-	-	-	-	-	-	-	-	-	-	-	-	-	-
Locus_16899_Transcript_1/1_Confidence_1.000_Length_1102	1102	136	37	7581536	7581536	3.06217e-15	16.278	4.42856	1.87801	3.68119e-16	-	-	-	-	-	-	-	-	-	-	-	-	-	-	-	-	-	-	-	-	-	-	-	-	-	-	-	-
Locus_5084_Transcript_1/1_Confidence_1.000_Length_1409	1409	415	113	7581536	7581536	2.78192e-42	38.849	10.5782	1.87679	1.43359e-43	-	-	-	-	-	-	-	-	-	-	-	-	-	-	-	-	-	-	-	-	-	-	-	-	-	-	-	-
Locus_9474_Transcript_1/1_Confidence_1.000_Length_2317	2317	389	106	7581536	7581536	9.68507e-40	22.1445	6.03424	1.87571	5.2788e-41	emb|CAK18547.1| cell surface flocculin [Saccharomyces cerevisiae]	591	23.0118	5e-15	MUC1_YEAST; RecName: Full=Flocculation protein FLO11;; ; AltName: Full=Mucin-like protein 1;; Flags: Precursor;	541	21.6266	2e-11	-	-	-	-	-	-	-	-	-	-	-	-	-	-	-	-	-	-	-	-
Locus_10437_Transcript_1/1_Confidence_1.000_Length_150	150	11	3	7581536	7581536	0.0111084	9.67262	2.63799	1.87447	0.00609831	-	-	-	-	-	-	-	-	-	-	-	-	-	-	-	-	-	-	-	-	-	-	-	-	-	-	-	-
Locus_10875_Transcript_1/1_Confidence_1.000_Length_263	263	22	6	7581536	7581536	0.000701733	11.0334	3.00911	1.87447	0.000247806	-	-	-	-	-	-	-	-	-	-	-	-	-	-	-	-	-	-	-	-	-	-	-	-	-	-	-	-
Locus_10911_Transcript_1/1_Confidence_1.000_Length_132	132	11	3	7581536	7581536	0.0111084	10.9916	2.99771	1.87447	0.00609875	-	-	-	-	-	-	-	-	-	-	-	-	-	-	-	-	-	-	-	-	-	-	-	-	-	-	-	-
Locus_11099_Transcript_1/1_Confidence_1.000_Length_231	231	22	6	7581536	7581536	0.000701733	12.5618	3.42596	1.87447	0.000247835	sp|Q923J6.2|DYH12_RAT RecName: Full=Dynein heavy chain 12, axonemal; AltName: Full=Bm259	76	64.4737	2e-17	DYH12_RAT; RecName: Full=Dynein heavy chain 12, axonemal;; AltName: Full=Bm259;	76	64.4737	1e-18	IPR013602	PF08393	-	-	-	-	-	-	-	-	-	-	-	-	-	-	-	-	-	-
Locus_11572_Transcript_1/1_Confidence_1.000_Length_481	481	44	12	7581536	7581536	3.87456e-06	12.0656	3.29063	1.87447	9.23938e-07	-	-	-	-	-	-	-	-	-	-	-	-	-	-	-	-	-	-	-	-	-	-	-	-	-	-	-	-
Locus_11774_Transcript_1/1_Confidence_1.000_Length_151	151	11	3	7581536	7581536	0.0111084	9.60857	2.62052	1.87447	0.0060992	-	-	-	-	-	-	-	-	-	-	-	-	-	-	-	-	-	-	-	-	-	-	-	-	-	-	-	-
Locus_11825_Transcript_1/1_Confidence_1.000_Length_226	226	22	6	7581536	7581536	0.000701733	12.8398	3.50175	1.87447	0.000247863	-	-	-	-	-	-	-	-	-	-	-	-	-	-	-	-	-	-	-	-	-	-	-	-	-	-	-	-
Locus_12969_Transcript_1/1_Confidence_1.000_Length_122	122	11	3	7581536	7581536	0.0111084	11.8926	3.24343	1.87447	0.00609965	-	-	-	-	-	-	-	-	-	-	-	-	-	-	-	-	-	-	-	-	-	-	-	-	-	-	-	-
Locus_12991_Transcript_1/1_Confidence_1.000_Length_153	153	11	3	7581536	7581536	0.0111084	9.48296	2.58626	1.87447	0.00610009	ref|XP_002580232.1| type V p-type atpase isoform [Schistosoma mansoni] emb|CAZ36471.1| type V p-type atpase isoform, putative [Schistosoma mansoni]	29	86.2069	3e-08	-	-	-	-	-	-	-	-	-	-	-	-	-	-	-	-	-	-	-	-	-	-	-	-
Locus_13032_Transcript_1/1_Confidence_1.000_Length_197	197	11	3	7581536	7581536	0.0111084	7.36494	2.00862	1.87447	0.00610054	-	-	-	-	-	-	-	-	-	-	-	-	-	-	-	-	-	-	-	-	-	-	-	-	-	-	-	-
Locus_13399_Transcript_1/1_Confidence_1.000_Length_222	222	11	3	7581536	7581536	0.0111084	6.53556	1.78242	1.87447	0.00610098	ref|XP_002576263.1| serine/threonine protein kinase [Schistosoma mansoni] emb|CAZ32499.1| serine/threonine kinase [Schistosoma mansoni]	71	40.8451	5e-07	-	-	-	-	IPR007259	PF04130	-	-	-	-	-	-	-	-	-	-	-	-	-	-	-	-	-	-
Locus_14051_Transcript_1/1_Confidence_1.000_Length_183	183	11	3	7581536	7581536	0.0111084	7.92838	2.16229	1.87447	0.00610143	-	-	-	-	-	-	-	-	-	-	-	-	-	-	-	-	-	-	-	-	-	-	-	-	-	-	-	-
Locus_14438_Transcript_1/1_Confidence_1.000_Length_158	158	11	3	7581536	7581536	0.0111084	9.18287	2.50442	1.87447	0.00610188	-	-	-	-	-	-	-	-	-	-	-	-	-	-	-	-	-	-	-	-	-	-	-	-	-	-	-	-
Locus_14553_Transcript_1/1_Confidence_1.000_Length_159	159	11	3	7581536	7581536	0.0111084	9.12512	2.48867	1.87447	0.00610232	-	-	-	-	-	-	-	-	-	-	-	-	-	-	-	-	-	-	-	-	-	-	-	-	-	-	-	-
Locus_15472_Transcript_1/1_Confidence_1.000_Length_215	215	11	3	7581536	7581536	0.0111084	6.74834	1.84046	1.87447	0.00610277	ref|XP_001636590.1| predicted protein [Nematostella vectensis] gb|EDO44527.1| predicted protein [Nematostella vectensis]	70	64.2857	3e-22	SGSM1_MOUSE; RecName: Full=Small G protein signaling modulator 1;; AltName: Full=RUN and TBC1 domain-containing protein 2;	70	62.8571	3e-22	IPR000195	PF00566	-	-	-	-	-	-	-	-	-	-	-	-	-	-	-	-	-	-
Locus_15899_Transcript_1/1_Confidence_1.000_Length_143	143	11	3	7581536	7581536	0.0111084	10.1461	2.76712	1.87447	0.00610322	-	-	-	-	-	-	-	-	-	-	-	-	-	-	-	-	-	-	-	-	-	-	-	-	-	-	-	-
Locus_15955_Transcript_1/1_Confidence_1.000_Length_139	139	11	3	7581536	7581536	0.0111084	10.4381	2.84675	1.87447	0.00610366	-	-	-	-	-	-	-	-	-	-	-	-	-	-	-	-	-	-	-	-	-	-	-	-	-	-	-	-
Locus_161_Transcript_1/1_Confidence_1.000_Length_488	488	44	12	7581536	7581536	3.87456e-06	11.8926	3.24343	1.87447	9.24249e-07	-	-	-	-	-	-	-	-	-	-	-	-	-	-	-	-	-	-	-	-	-	-	-	-	-	-	-	-
Locus_16887_Transcript_1/1_Confidence_1.000_Length_142	142	11	3	7581536	7581536	0.0111084	10.2176	2.78661	1.87447	0.00610411	ref|XP_002572889.1| cadherin [Schistosoma mansoni] emb|CAZ29121.1| cadherin, putative [Schistosoma mansoni]	46	58.6957	7e-07	-	-	-	-	-	-	-	-	-	-	-	-	-	-	-	-	-	-	-	-	-	-	-	-
Locus_17003_Transcript_1/1_Confidence_1.000_Length_138	138	11	3	7581536	7581536	0.0111084	10.5137	2.86738	1.87447	0.00610455	-	-	-	-	-	-	-	-	-	-	-	-	-	-	-	-	-	-	-	-	-	-	-	-	-	-	-	-
Locus_19044_Transcript_1/1_Confidence_1.000_Length_148	148	11	3	7581536	7581536	0.0111084	9.80333	2.67364	1.87447	0.006105	-	-	-	-	-	-	-	-	-	-	-	-	-	-	-	-	-	-	-	-	-	-	-	-	-	-	-	-
Locus_2391_Transcript_3/15_Confidence_1.000_Length_137	137	11	3	7581536	7581536	0.0111084	10.5905	2.88831	1.87447	0.00610545	-	-	-	-	-	-	-	-	-	-	-	-	-	-	-	-	-	-	-	-	-	-	-	-	-	-	-	-
Locus_3204_Transcript_1/1_Confidence_1.000_Length_467	467	176	48	7581536	7581536	4.2253e-19	49.7094	13.5571	1.87447	4.27163e-20	-	-	-	-	-	-	-	-	-	-	-	-	-	-	-	-	-	-	-	-	-	-	-	-	-	-	-	-
Locus_4015_Transcript_1/1_Confidence_1.000_Length_206	206	11	3	7581536	7581536	0.0111084	7.04317	1.92086	1.87447	0.00610589	-	-	-	-	-	-	-	-	-	-	-	-	-	-	-	-	-	-	-	-	-	-	-	-	-	-	-	-
Locus_5236_Transcript_1/1_Confidence_1.000_Length_202	202	11	3	7581536	7581536	0.0111084	7.18264	1.9589	1.87447	0.00610634	-	-	-	-	-	-	-	-	-	-	-	-	-	-	-	-	-	-	-	-	-	-	-	-	-	-	-	-
Locus_61_Transcript_1/13_Confidence_1.000_Length_124	124	11	3	7581536	7581536	0.0111084	11.7008	3.19111	1.87447	0.00610678	gb|AAM93546.1| polyprotein [Schistosoma japonicum]	40	70	1e-07	-	-	-	-	-	-	-	-	-	-	-	-	-	-	-	-	-	-	-	-	-	-	-	-
Locus_735_Transcript_17/31_Confidence_1.000_Length_146	146	11	3	7581536	7581536	0.0111084	9.93763	2.71026	1.87447	0.00610723	-	-	-	-	-	-	-	-	-	-	-	-	-	-	-	-	-	-	-	-	-	-	-	-	-	-	-	-
Locus_8004_Transcript_1/1_Confidence_1.000_Length_177	177	11	3	7581536	7581536	0.0111084	8.19714	2.23558	1.87447	0.00610768	-	-	-	-	-	-	-	-	-	-	-	-	-	-	-	-	-	-	-	-	-	-	-	-	-	-	-	-
Locus_9667_Transcript_1/1_Confidence_1.000_Length_165	165	11	3	7581536	7581536	0.0111084	8.79329	2.39817	1.87447	0.00610812	-	-	-	-	-	-	-	-	-	-	-	-	-	-	-	-	-	-	-	-	-	-	-	-	-	-	-	-
Locus_2943_Transcript_2/2_Confidence_1.000_Length_6646	6646	1356	370	7581536	7581536	1.10643e-132	26.9118	7.34318	1.87376	1.94648e-134	ref|XP_002576121.1| Rootletin (Ciliary rootlet coiled-coil protein) [Schistosoma mansoni] emb|CAZ32356.1| Rootletin (Ciliary rootlet coiled-coil protein), putative [Schistosoma mansoni]	1459	46.6758	0	CROCC_HUMAN; RecName: Full=Rootletin;; AltName: Full=Ciliary rootlet coiled-coil protein;	1445	31.7647	0	-	-	-	-	-	-	-	MER147743 - subfamily M23B non-peptidase homologues (Ciona savignyi) [M23.UNB]#M23B#	287	36.1111	2e-45	-	-	-	-	gnl|TC-DB|Q9Z2Y3 8.A.29.1.1 Homer protein homolog 1 - Mus musculus (Mouse).	166	28.4153	5e-07	-
Locus_6476_Transcript_1/1_Confidence_1.000_Length_623	623	128	35	7581536	7581536	2.15116e-14	27.0997	7.41008	1.87072	2.69489e-15	-	-	-	-	-	-	-	-	-	-	-	-	-	-	-	-	-	-	-	-	-	-	-	-	-	-	-	-
Locus_8785_Transcript_1/1_Confidence_1.000_Length_901	901	117	32	7581536	7581536	2.55474e-13	17.1279	4.68455	1.87036	3.43034e-14	-	-	-	-	-	-	-	-	-	-	-	-	-	-	-	-	-	-	-	-	-	-	-	-	-	-	-	-
Locus_3635_Transcript_1/1_Confidence_1.000_Length_1091	1091	223	61	7581536	7581536	1.35481e-23	26.9602	7.37476	1.87016	1.1569e-24	-	-	-	-	-	-	-	-	-	-	-	-	-	-	-	-	-	-	-	-	-	-	-	-	-	-	-	-
Locus_2156_Transcript_1/2_Confidence_1.000_Length_1188	1188	1155	316	7581536	7581536	4.5945e-113	128.236	35.0844	1.8699	9.3562e-115	ref|XP_002577444.1| Tetraspanin-1 (Tspan-1) [Schistosoma mansoni] emb|CAZ33682.1| Tetraspanin-1 (Tspan-1), putative [Schistosoma mansoni]	253	41.1067	4e-59	TSN6_MOUSE; RecName: Full=Tetraspanin-6;; ; AltName: Full=Transmembrane 4 superfamily member 6;	138	29.7101	3e-09	IPR018499	PF00335	-	-	-	-	-	-	-	-	-	-	-	-	-	-	-	-	-	-
Locus_7715_Transcript_1/3_Confidence_0.571_Length_659	659	95	26	7581536	7581536	3.65428e-11	19.0143	5.20392	1.86942	5.59216e-12	-	-	-	-	-	-	-	-	-	-	-	-	-	-	-	-	-	-	-	-	-	-	-	-	-	-	-	-
Locus_1623_Transcript_1/1_Confidence_1.000_Length_1006	1006	376	103	7581536	7581536	2.75513e-38	49.2984	13.5046	1.86809	1.55811e-39	-	-	-	-	-	-	-	-	-	-	-	-	-	-	-	-	-	-	-	-	-	-	-	-	-	-	-	-
Locus_206_Transcript_3/9_Confidence_0.432_Length_515	515	5192	1423	7581536	7581536	0	1329.75	364.452	1.86735	0	ref|XP_002426744.1| conserved hypothetical protein [Pediculus humanus corporis] gb|EEB14006.1| conserved hypothetical protein [Pediculus humanus corporis]	44	75	3e-16	-	-	-	-	-	-	-	-	-	-	-	-	-	-	-	-	-	-	-	-	-	-	-	-
Locus_3530_Transcript_1/2_Confidence_1.000_Length_946	946	109	30	7581536	7581536	1.80135e-12	15.1977	4.18286	1.86129	2.53521e-13	ref|XP_002576171.1| hypothetical protein [Schistosoma mansoni] emb|CAZ32406.1| expressed protein [Schistosoma mansoni]	185	43.2432	2e-26	-	-	-	-	-	-	-	-	-	-	-	-	-	-	-	-	-	-	-	-	-	-	-	-
Locus_11053_Transcript_1/1_Confidence_1.000_Length_1275	1275	414	114	7581536	7581536	1.01271e-41	42.8285	11.7934	1.8606	5.30011e-43	ref|XP_002556365.1| KLTH0H11396p [Lachancea thermotolerans] emb|CAR30503.1| KLTH0H11396p [Lachancea thermotolerans]	301	25.2492	3e-16	FHKD_DICDI; RecName: Full=Probable serine/threonine-protein kinase fhkD;; ; AltName: Full=Forkhead-associated kinase protein D;	312	24.6795	5e-16	IPR000719	PF00069	K00908	756_hLMTK3_756	92	29.3478	6e-06	-	-	-	-	-	-	-	-	-	-	-	-	-
Locus_4804_Transcript_1/1_Confidence_1.000_Length_178	178	29	8	7581536	7581536	0.000140455	21.4892	5.92806	1.85798	4.27453e-05	emb|CAX70397.1| hypotheticial protein [Schistosoma japonicum] emb|CAX75076.1| hypotheticial protein [Schistosoma japonicum]	45	62.2222	1e-09	CQ108_RAT; RecName: Full=UPF0631 protein C17orf108 homolog;	44	61.3636	1e-08	-	-	-	-	-	-	-	-	-	-	-	-	-	-	-	-	-	-	-	-
Locus_228_Transcript_3/3_Confidence_0.769_Length_1484	1484	62864	17378	7581536	7581536	0	5587.41	1544.57	1.85497	0	ref|XP_001231536.1| PREDICTED: similar to Ac1147 [Gallus gallus]	95	66.3158	4e-24	-	-	-	-	-	-	-	-	-	-	-	-	-	-	-	-	-	-	-	-	-	-	-	-
Locus_1270_Transcript_1/2_Confidence_1.000_Length_922	922	282	78	7581536	7581536	5.63433e-29	40.3423	11.1585	1.85415	4.02371e-30	-	-	-	-	-	-	-	-	-	-	-	-	-	-	-	-	-	-	-	-	-	-	-	-	-	-	-	-
Locus_10915_Transcript_1/1_Confidence_1.000_Length_1730	1739	224	62	7581536	7581536	1.98788e-23	16.9899	4.70257	1.85316	1.70547e-24	ref|XP_001657029.1| inositol 1,4,5-trisphosphate receptor [Aedes aegypti] gb|EAT45095.1| inositol 1,4,5-trisphosphate receptor [Aedes aegypti]	686	23.9067	6e-39	ITPR1_BOVIN; RecName: Full=Inositol 1,4,5-trisphosphate receptor type 1;; AltName: Full=IP3 receptor isoform 1;; ; ; AltName: Full=Type 1 inositol 1,4,5-trisphosphate receptor;;	429	27.972	1e-37	IPR000699	PF01365	K02522	-	-	-	-	-	-	-	-	-	-	-	-	gnl|TC-DB|P29995 1.A.3.2.1 Inositol 1,4,5-trisphosphate receptor type 2 - Rattus norvegicus (Rat).	530	25.4833	2e-47	-
Locus_5579_Transcript_1/1_Confidence_1.000_Length_720	720	65	18	7581536	7581536	3.8629e-08	11.9076	3.29748	1.85244	7.37143e-09	-	-	-	-	-	-	-	-	-	-	-	-	-	-	-	-	-	-	-	-	-	-	-	-	-	-	-	-
Locus_12916_Transcript_1/1_Confidence_1.000_Length_436	436	54	15	7581536	7581536	4.80164e-07	16.3362	4.53782	1.848	1.02679e-07	ref|XP_002578157.1| dynein heavy chain [Schistosoma mansoni] emb|CAZ34395.1| dynein heavy chain, putative [Schistosoma mansoni]	145	93.1034	6e-74	DYH12_MOUSE; RecName: Full=Dynein heavy chain 12, axonemal;; AltName: Full=Axonemal beta dynein heavy chain 12;; AltName: Full=Axonemal dynein heavy chain 12-like protein;; AltName: Full=Axonemal dynein heavy chain 7-like protein;; AltName: Full=Ciliary dynein heavy chain 12;	145	87.5862	4e-70	-	PF12774	-	-	-	-	-	-	-	-	-	-	-	-	-	-	-	-	-	-
Locus_3975_Transcript_1/2_Confidence_1.000_Length_273	273	18	5	7581536	7581536	0.00200564	8.69666	2.41574	1.848	0.000808232	-	-	-	-	-	-	-	-	-	-	-	-	-	-	-	-	-	-	-	-	-	-	-	-	-	-	-	-
Locus_8675_Transcript_1/1_Confidence_1.000_Length_229	229	18	5	7581536	7581536	0.00200564	10.3676	2.8799	1.848	0.000808313	-	-	-	-	-	-	-	-	-	-	-	-	-	-	-	-	-	-	-	-	-	-	-	-	-	-	-	-
Locus_11782_Transcript_1/1_Confidence_1.000_Length_1285	1294	133	37	7581536	7581536	1.18447e-14	13.5569	3.77147	1.84583	1.46198e-15	ref|XP_002569671.1| dynein heavy chain [Schistosoma mansoni] emb|CAY16919.1| dynein heavy chain, putative [Schistosoma mansoni]	423	80.6147	0	DYH3_MOUSE; RecName: Full=Dynein heavy chain 3, axonemal;; AltName: Full=Axonemal beta dynein heavy chain 3;; AltName: Full=Ciliary dynein heavy chain 3;	431	69.8376	1e-169	-	PF12774	K10408	-	-	-	-	-	-	-	-	-	-	-	-	-	-	-	-	-
Locus_6005_Transcript_1/1_Confidence_1.000_Length_726	726	97	27	7581536	7581536	3.38058e-11	17.6229	4.90535	1.84503	5.15974e-12	-	-	-	-	-	-	-	-	-	-	-	-	-	-	-	-	-	-	-	-	-	-	-	-	-	-	-	-
Locus_10240_Transcript_1/2_Confidence_1.000_Length_265	265	61	17	7581536	7581536	1.03769e-07	30.3617	8.46147	1.84327	2.06563e-08	dbj|BAG81989.1| gag-pol polyprotein [Clonorchis sinensis]	87	95.4023	1e-41	-	-	-	-	-	-	-	-	-	-	-	-	-	-	-	-	-	-	-	-	-	-	-	-
Locus_2967_Transcript_2/2_Confidence_1.000_Length_1682	1682	427	119	7581536	7581536	1.89313e-42	33.4846	9.33176	1.84327	9.71012e-44	emb|CAX69340.1| UDP-GlcNAc:betaGal beta-1,3-N-acetylglucosaminyltransferase 5 [Schistosoma japonicum]	307	31.5961	2e-42	B3GN5_MOUSE; RecName: Full=UDP-GlcNAc:betaGal beta-1,3-N-acetylglucosaminyltransferase 5;; ; ; ; ; ; AltName: Full=Lactotriaosylceramide synthase;; ;	211	29.8578	9e-23	IPR002659	PF01762	K00739	-	-	-	-	-	-	-	-	-	-	-	-	-	-	-	-	Putative_ES
Locus_5392_Transcript_1/1_Confidence_1.000_Length_297	297	1515	423	7581536	7581536	1.85548e-144	672.82	187.857	1.84059	3.02576e-146	-	-	-	-	-	-	-	-	-	-	-	-	-	-	-	-	-	-	-	-	-	-	-	-	-	-	-	-
Locus_7796_Transcript_1/1_Confidence_1.000_Length_286	286	68	19	7581536	7581536	2.2575e-08	31.3607	8.76255	1.83954	4.21905e-09	-	-	-	-	-	-	-	-	-	-	-	-	-	-	-	-	-	-	-	-	-	-	-	-	-	-	-	-
Locus_9380_Transcript_1/1_Confidence_1.000_Length_612	612	93	26	7581536	7581536	8.98972e-11	20.0435	5.60357	1.83872	1.4165e-11	-	-	-	-	-	-	-	-	-	-	-	-	-	-	-	-	-	-	-	-	-	-	-	-	-	-	-	-
Locus_1688_Transcript_5/8_Confidence_0.682_Length_15847	15847	1329	372	7581536	7581536	1.09003e-126	11.0617	3.09627	1.83697	1.98768e-128	-	-	-	-	-	-	-	-	IPR007110	-	-	-	-	-	-	-	-	-	-	-	-	-	-	-	-	-	-	-
Locus_4646_Transcript_1/1_Confidence_1.000_Length_373	373	50	14	7581536	7581536	1.29713e-06	17.6809	4.95065	1.8365	2.91343e-07	ref|XP_002577723.1| ceramide glucosyltransferase [Schistosoma mansoni] emb|CAZ33961.1| ceramide glucosyltransferase, putative [Schistosoma mansoni]	120	60.8333	1e-37	CEGT_HUMAN; RecName: Full=Ceramide glucosyltransferase;; ; AltName: Full=GLCT-1;; AltName: Full=Glucosylceramide synthase;; ; AltName: Full=UDP-glucose ceramide glucosyltransferase;; AltName: Full=UDP-glucose:N-acylsphingosine D-glucosyltransferase;	108	59.2593	4e-30	IPR001173	PF00535	K00720	-	-	-	-	-	-	-	-	-	-	-	-	-	-	-	-	-
Locus_7579_Transcript_1/1_Confidence_1.000_Length_1809	1809	773	217	7581536	7581536	1.86139e-74	56.3617	15.8221	1.83277	5.77922e-76	-	-	-	-	-	-	-	-	IPR007110	-	-	-	-	-	-	-	-	-	-	-	-	-	-	-	-	-	-	-
Locus_1688_Transcript_1/8_Confidence_0.682_Length_15847	15847	1348	379	7581536	7581536	7.29608e-128	11.2198	3.15453	1.83055	1.32459e-129	-	-	-	-	-	-	-	-	IPR007110	-	-	-	-	-	-	-	-	-	-	-	-	-	-	-	-	-	-	-
Locus_206_Transcript_7/9_Confidence_0.545_Length_1010	1010	9261	2604	7581536	7581536	0	1209.43	340.065	1.83044	0	gb|ABR16542.1| unknown [Picea sitchensis]	55	96.3636	5e-23	-	-	-	-	-	-	-	-	-	-	-	-	-	-	-	-	-	-	-	-	-	-	-	-
Locus_10353_Transcript_1/2_Confidence_1.000_Length_444	444	32	9	7581536	7581536	7.96589e-05	9.50626	2.67364	1.83007	2.30719e-05	-	-	-	-	-	-	-	-	-	-	-	-	-	-	-	-	-	-	-	-	-	-	-	-	-	-	-	-
Locus_3389_Transcript_1/1_Confidence_1.000_Length_432	432	32	9	7581536	7581536	7.96589e-05	9.77033	2.7479	1.83007	2.30751e-05	ref|XP_002574247.1| hypothetical protein [Schistosoma mansoni] emb|CAZ30480.1| expressed protein [Schistosoma mansoni]	89	40.4494	2e-13	-	-	-	-	-	-	-	-	-	-	-	-	-	-	-	-	-	-	-	-	-	-	-	-
Locus_399_Transcript_1/2_Confidence_1.000_Length_1159	1159	4439	1249	7581536	7581536	0	505.178	142.142	1.82946	0	ref|XP_787439.2| PREDICTED: similar to MGC97780 protein [Strongylocentrotus purpuratus] ref|XP_001197078.1| PREDICTED: similar to MGC97780 protein [Strongylocentrotus purpuratus]	362	58.2873	1e-117	HUTU_HUMAN; RecName: Full=Urocanate hydratase;; ; ; AltName: Full=Imidazolonepropionate hydrolase;	362	55.2486	1e-110	IPR023637	PF01175	K01712	-	-	-	-	-	-	-	-	-	-	-	-	-	-	-	-	-
Locus_2710_Transcript_1/1_Confidence_1.000_Length_369	369	444	125	7581536	7581536	1.33661e-43	158.708	44.6814	1.82863	6.72142e-45	-	-	-	-	-	-	-	-	-	-	-	-	-	-	-	-	-	-	-	-	-	-	-	-	-	-	-	-
Locus_12063_Transcript_1/1_Confidence_1.000_Length_856	856	71	20	7581536	7581536	1.31956e-08	10.9403	3.08176	1.82782	2.41737e-09	-	-	-	-	-	-	-	-	-	-	-	-	-	-	-	-	-	-	-	-	-	-	-	-	-	-	-	-
Locus_7085_Transcript_1/1_Confidence_1.000_Length_476	476	394	111	7581536	7581536	6.55248e-39	109.177	30.7581	1.82764	3.65299e-40	-	-	-	-	-	-	-	-	-	-	-	-	-	-	-	-	-	-	-	-	-	-	-	-	-	-	-	-
Locus_5818_Transcript_1/1_Confidence_1.000_Length_1250	1250	195	55	7581536	7581536	2.71493e-20	20.5763	5.80357	1.82597	2.60948e-21	ref|XP_002573465.1| hypothetical protein [Schistosoma mansoni] emb|CAZ29697.1| leucine-rich repeat-containing protein, putative [Schistosoma mansoni]	254	35.0394	3e-35	LRIQ1_MOUSE; RecName: Full=Leucine-rich repeat and IQ domain-containing protein 1;	281	28.1139	2e-15	IPR001611	PF00560	-	-	-	-	-	-	-	-	-	A2ARI4||Class A Orphans||||LGR4||GPR48||LGR4||GPR48||13299||11p14- p13||NM_018490||NP_060960||Q9BXB1||55366||Lgr4||Gpr48||62 8615||3q33||NM_173328||NP_775450||Q9Z2H4||286994||Lgr4||" A330106J01Rik, A930009A08Rik, Gpr48"||MGI:1891468||2 E3||NM_172671||NP_766259||A2ARI4||107515	199	27.1429	4e-06	-	-	-	-	-
Locus_309_Transcript_1/1_Confidence_1.000_Length_604	604	124	35	7581536	7581536	1.2955e-13	27.0787	7.64318	1.82491	1.70517e-14	-	-	-	-	-	-	-	-	-	-	-	-	-	-	-	-	-	-	-	-	-	-	-	-	-	-	-	-
Locus_12998_Transcript_1/1_Confidence_1.000_Length_561	561	46	13	7581536	7581536	3.51054e-06	10.8153	3.05649	1.82312	8.33607e-07	gb|EDL24717.1| mCG120479 [Mus musculus]	179	62.5698	3e-61	DYH7_HUMAN; RecName: Full=Dynein heavy chain 7, axonemal;; AltName: Full=Axonemal beta dynein heavy chain 7;; AltName: Full=Ciliary dynein heavy chain 7;; AltName: Full=Dynein heavy chain-like protein 2;; AltName: Full=hDHC2;	174	55.1724	4e-54	IPR013602	PF08393	-	-	-	-	-	-	-	-	-	-	-	-	-	-	-	-	-	-
Locus_10270_Transcript_1/1_Confidence_1.000_Length_1180	1180	113	32	7581536	7581536	1.53672e-12	12.631	3.57693	1.82018	2.15599e-13	-	-	-	-	-	-	-	-	IPR017452	-	-	-	-	-	-	-	-	-	-	P46663||Bradykinin receptors||bradykinin||B<sub>1</sub>||||BDKRB1||||1029|| 14q32.1- q32.2||NM_000710||NP_000701||P46663||623||Bdkrb1||"BKR, Bdkrb, b1bkr"||620401||6q32||NM_030851||NP_110478||P97583||8150 9||Bdkrb1||||MGI:88144||12 F1||NM_007539||NP_031565||Q61125||12061	190	22.1675	8e-06	-	-	-	-	-
Locus_5265_Transcript_1/1_Confidence_1.000_Length_502	502	67	19	7581536	7581536	3.52897e-08	17.6041	4.99221	1.81816	6.71578e-09	-	-	-	-	-	-	-	-	-	-	-	-	-	-	-	-	-	-	-	-	-	-	-	-	-	-	-	-
Locus_10236_Transcript_1/1_Confidence_1.000_Length_1451	1451	342	97	7581536	7581536	7.87566e-34	31.0886	8.81753	1.81794	4.90311e-35	ref|XP_002589863.1| hypothetical protein BRAFLDRAFT_100695 [Branchiostoma floridae] gb|EEN45874.1| hypothetical protein BRAFLDRAFT_100695 [Branchiostoma floridae]	442	30.543	2e-45	CK066_BOVIN; RecName: Full=Uncharacterized protein C11orf66 homolog;	444	27.7027	3e-29	-	-	-	-	-	-	-	-	-	-	-	-	-	-	-	-	-	-	-	-
Locus_1888_Transcript_1/1_Confidence_1.000_Length_1199	1199	183	52	7581536	7581536	4.93881e-19	20.1314	5.72041	1.81526	5.01082e-20	ref|XP_002579567.1| long-chain-fatty-acid--CoA ligase [Schistosoma mansoni] emb|CAZ35806.1| long-chain-fatty-acid--CoA ligase [Schistosoma mansoni]	392	36.2245	4e-60	ACSL5_HUMAN; RecName: Full=Long-chain-fatty-acid--CoA ligase 5;; ; AltName: Full=Long-chain acyl-CoA synthetase 5;;	324	35.1852	1e-46	IPR020845	PF00501	K01897	-	-	-	-	-	-	-	-	-	-	-	-	gnl|TC-DB|P69451 4.C.1.1.4 Long-chain-fatty-acid--CoA ligase - Escherichia coli.	291	22.1477	1e-05	-
Locus_7232_Transcript_1/1_Confidence_1.000_Length_381	381	95	27	7581536	7581536	8.25596e-11	32.8883	9.3472	1.81497	1.29856e-11	-	-	-	-	-	-	-	-	-	-	-	-	-	-	-	-	-	-	-	-	-	-	-	-	-	-	-	-
Locus_6880_Transcript_1/1_Confidence_1.000_Length_840	840	868	247	7581536	7581536	3.88612e-82	136.296	38.7847	1.81318	1.09262e-83	-	-	-	-	-	-	-	-	-	-	-	-	-	-	-	-	-	-	-	-	-	-	-	-	-	-	-	-
Locus_5559_Transcript_1/1_Confidence_1.000_Length_7701	7701	1862	530	7581536	7581536	2.27339e-173	31.8915	9.07761	1.81279	3.2233e-175	ref|NP_508292.1| hypothetical protein K06A9.1 [Caenorhabditis elegans] gb|AAC70890.1| Hypothetical protein K06A9.1b [Caenorhabditis elegans]	607	23.7232	5e-12	MUC17_HUMAN; RecName: Full=Mucin-17;; ; AltName: Full=Small intestinal mucin-3;; ; Flags: Precursor;	694	21.902	1e-11	-	-	-	-	-	-	-	-	-	-	-	-	-	-	-	-	-	-	-	-
Locus_4144_Transcript_1/1_Confidence_1.000_Length_515	515	494	141	7581536	7581536	1.39888e-47	126.521	36.1123	1.80882	6.53453e-49	-	-	-	-	-	-	-	-	-	-	-	-	-	-	-	-	-	-	-	-	-	-	-	-	-	-	-	-
Locus_10588_Transcript_1/1_Confidence_1.000_Length_136	136	14	4	7581536	7581536	0.00583649	13.5779	3.87939	1.80735	0.00278169	-	-	-	-	-	-	-	-	-	-	-	-	-	-	-	-	-	-	-	-	-	-	-	-	-	-	-	-
Locus_11200_Transcript_1/1_Confidence_1.000_Length_223	223	21	6	7581536	7581536	0.00110272	12.421	3.54886	1.80735	0.000410094	-	-	-	-	-	-	-	-	-	-	-	-	-	-	-	-	-	-	-	-	-	-	-	-	-	-	-	-
Locus_11208_Transcript_1/1_Confidence_1.000_Length_169	169	7	2	7581536	7581536	0.0351561	5.46329	1.56094	1.80735	0.0259368	-	-	-	-	-	-	-	-	-	-	-	-	-	-	-	-	-	-	-	-	-	-	-	-	-	-	-	-
Locus_12630_Transcript_1/1_Confidence_1.000_Length_157	157	14	4	7581536	7581536	0.00583649	11.7617	3.36049	1.80735	0.00278193	-	-	-	-	-	-	-	-	-	-	-	-	-	-	-	-	-	-	-	-	-	-	-	-	-	-	-	-
Locus_13010_Transcript_1/1_Confidence_1.000_Length_209	209	7	2	7581536	7581536	0.0351561	4.41768	1.2622	1.80735	0.0259382	-	-	-	-	-	-	-	-	-	-	-	-	-	-	-	-	-	-	-	-	-	-	-	-	-	-	-	-
Locus_13047_Transcript_1/1_Confidence_1.000_Length_157	157	14	4	7581536	7581536	0.00583649	11.7617	3.36049	1.80735	0.00278216	-	-	-	-	-	-	-	-	-	-	-	-	-	-	-	-	-	-	-	-	-	-	-	-	-	-	-	-
Locus_13236_Transcript_1/1_Confidence_1.000_Length_122	122	14	4	7581536	7581536	0.00583649	15.136	4.32457	1.80735	0.00278239	-	-	-	-	-	-	-	-	-	-	-	-	-	-	-	-	-	-	-	-	-	-	-	-	-	-	-	-
Locus_13521_Transcript_1/1_Confidence_1.000_Length_252	252	21	6	7581536	7581536	0.00110272	10.9916	3.14046	1.80735	0.000410183	-	-	-	-	-	-	-	-	-	-	-	-	-	-	-	-	-	-	-	-	-	-	-	-	-	-	-	-
Locus_13973_Transcript_1/1_Confidence_1.000_Length_336	336	28	8	7581536	7581536	0.000220173	10.9916	3.14046	1.80735	6.95441e-05	-	-	-	-	-	-	-	-	-	-	-	-	-	-	-	-	-	-	-	-	-	-	-	-	-	-	-	-
Locus_14245_Transcript_1/1_Confidence_1.000_Length_138	138	7	2	7581536	7581536	0.0351561	6.69055	1.91159	1.80735	0.0259396	-	-	-	-	-	-	-	-	-	-	-	-	-	-	-	-	-	-	-	-	-	-	-	-	-	-	-	-
Locus_14361_Transcript_2/3_Confidence_0.500_Length_208	208	14	4	7581536	7581536	0.00583649	8.87784	2.53653	1.80735	0.00278263	-	-	-	-	-	-	-	-	-	-	-	-	-	-	-	-	-	-	-	-	-	-	-	-	-	-	-	-
Locus_14466_Transcript_1/1_Confidence_1.000_Length_482	482	63	18	7581536	7581536	9.44442e-08	17.24	4.9257	1.80735	1.87204e-08	-	-	-	-	-	-	-	-	-	-	-	-	-	-	-	-	-	-	-	-	-	-	-	-	-	-	-	-
Locus_14508_Transcript_1/1_Confidence_1.000_Length_136	136	7	2	7581536	7581536	0.0351561	6.78894	1.9397	1.80735	0.025941	-	-	-	-	-	-	-	-	-	-	-	-	-	-	-	-	-	-	-	-	-	-	-	-	-	-	-	-
Locus_14621_Transcript_1/1_Confidence_1.000_Length_142	142	7	2	7581536	7581536	0.0351561	6.50208	1.85774	1.80735	0.0259424	-	-	-	-	-	-	-	-	-	-	-	-	-	-	-	-	-	-	-	-	-	-	-	-	-	-	-	-
Locus_14929_Transcript_1/1_Confidence_1.000_Length_296	296	21	6	7581536	7581536	0.00110272	9.35773	2.67364	1.80735	0.000410271	-	-	-	-	-	-	-	-	-	-	-	-	-	-	-	-	-	-	-	-	-	-	-	-	-	-	-	-
Locus_14979_Transcript_1/1_Confidence_1.000_Length_138	138	7	2	7581536	7581536	0.0351561	6.69055	1.91159	1.80735	0.0259438	-	-	-	-	-	-	-	-	-	-	-	-	-	-	-	-	-	-	-	-	-	-	-	-	-	-	-	-
Locus_15017_Transcript_1/1_Confidence_1.000_Length_122	122	7	2	7581536	7581536	0.0351561	7.568	2.16229	1.80735	0.0259452	-	-	-	-	-	-	-	-	-	-	-	-	-	-	-	-	-	-	-	-	-	-	-	-	-	-	-	-
Locus_15459_Transcript_1/1_Confidence_1.000_Length_174	174	7	2	7581536	7581536	0.0351561	5.3063	1.51608	1.80735	0.0259467	-	-	-	-	-	-	-	-	-	-	-	-	-	-	-	-	-	-	-	-	-	-	-	-	-	-	-	-
Locus_15571_Transcript_1/1_Confidence_1.000_Length_189	189	7	2	7581536	7581536	0.0351561	4.88516	1.39576	1.80735	0.0259481	-	-	-	-	-	-	-	-	-	-	-	-	-	-	-	-	-	-	-	-	-	-	-	-	-	-	-	-
Locus_15687_Transcript_1/1_Confidence_1.000_Length_149	149	14	4	7581536	7581536	0.00583649	12.3932	3.54092	1.80735	0.00278286	-	-	-	-	-	-	-	-	-	-	-	-	-	-	-	-	-	-	-	-	-	-	-	-	-	-	-	-
Locus_15790_Transcript_1/1_Confidence_1.000_Length_144	144	7	2	7581536	7581536	0.0351561	6.41178	1.83194	1.80735	0.0259495	-	-	-	-	-	-	-	-	-	-	-	-	-	-	-	-	-	-	-	-	-	-	-	-	-	-	-	-
Locus_16046_Transcript_1/1_Confidence_1.000_Length_122	122	14	4	7581536	7581536	0.00583649	15.136	4.32457	1.80735	0.0027831	-	-	-	-	-	-	-	-	-	-	-	-	-	-	-	-	-	-	-	-	-	-	-	-	-	-	-	-
Locus_16726_Transcript_1/1_Confidence_1.000_Length_137	137	7	2	7581536	7581536	0.0351561	6.73939	1.92554	1.80735	0.0259509	ref|XP_002579727.1| hypothetical protein [Schistosoma mansoni] emb|CAZ35966.1| expressed protein [Schistosoma mansoni]	45	73.3333	4e-12	-	-	-	-	-	-	K08735	-	-	-	-	-	-	-	-	-	-	-	-	-	-	-	-	-
Locus_1673_Transcript_1/4_Confidence_0.333_Length_361	361	70	20	7581536	7581536	2.0591e-08	25.5761	7.30745	1.80735	3.8317e-09	-	-	-	-	-	-	-	-	-	-	-	-	-	-	-	-	-	-	-	-	-	-	-	-	-	-	-	-
Locus_16845_Transcript_1/1_Confidence_1.000_Length_223	223	21	6	7581536	7581536	0.00110272	12.421	3.54886	1.80735	0.000410316	-	-	-	-	-	-	-	-	-	-	-	-	-	-	-	-	-	-	-	-	-	-	-	-	-	-	-	-
Locus_17080_Transcript_1/1_Confidence_1.000_Length_160	160	7	2	7581536	7581536	0.0351561	5.7706	1.64874	1.80735	0.0259523	-	-	-	-	-	-	-	-	-	-	-	-	-	-	-	-	-	-	-	-	-	-	-	-	-	-	-	-
Locus_17088_Transcript_1/1_Confidence_1.000_Length_145	145	7	2	7581536	7581536	0.0351561	6.36756	1.8193	1.80735	0.0259537	-	-	-	-	-	-	-	-	-	-	-	-	-	-	-	-	-	-	-	-	-	-	-	-	-	-	-	-
Locus_17208_Transcript_1/1_Confidence_1.000_Length_142	142	7	2	7581536	7581536	0.0351561	6.50208	1.85774	1.80735	0.0259551	-	-	-	-	-	-	-	-	-	-	-	-	-	-	-	-	-	-	-	-	-	-	-	-	-	-	-	-
Locus_17550_Transcript_1/1_Confidence_1.000_Length_185	185	7	2	7581536	7581536	0.0351561	4.99079	1.42594	1.80735	0.0259565	-	-	-	-	-	-	-	-	-	-	-	-	-	-	-	-	-	-	-	-	-	-	-	-	-	-	-	-
Locus_17592_Transcript_1/1_Confidence_1.000_Length_178	178	7	2	7581536	7581536	0.0351561	5.18705	1.48202	1.80735	0.0259579	-	-	-	-	-	-	-	-	-	-	-	-	-	-	-	-	-	-	-	-	-	-	-	-	-	-	-	-
Locus_17787_Transcript_1/1_Confidence_1.000_Length_128	128	7	2	7581536	7581536	0.0351561	7.21325	2.06093	1.80735	0.0259594	-	-	-	-	-	-	-	-	-	-	-	-	-	-	-	-	-	-	-	-	-	-	-	-	-	-	-	-
Locus_180_Transcript_3/14_Confidence_1.000_Length_118	118	7	2	7581536	7581536	0.0351561	7.82454	2.23558	1.80735	0.0259608	-	-	-	-	-	-	-	-	-	-	-	-	-	-	-	-	-	-	-	-	-	-	-	-	-	-	-	-
Locus_18857_Transcript_1/1_Confidence_1.000_Length_122	122	7	2	7581536	7581536	0.0351561	7.568	2.16229	1.80735	0.0259622	-	-	-	-	-	-	-	-	-	-	-	-	-	-	-	-	-	-	-	-	-	-	-	-	-	-	-	-
Locus_19884_Transcript_1/1_Confidence_1.000_Length_135	135	7	2	7581536	7581536	0.0351561	6.83923	1.95407	1.80735	0.0259636	-	-	-	-	-	-	-	-	-	-	-	-	-	-	-	-	-	-	-	-	-	-	-	-	-	-	-	-
Locus_4541_Transcript_1/1_Confidence_1.000_Length_464	464	49	14	7581536	7581536	2.02677e-06	13.929	3.97972	1.80735	4.66376e-07	ref|XP_002569741.1| dynein heavy chain [Schistosoma mansoni] emb|CAY17032.1| dynein heavy chain, putative [Schistosoma mansoni]	154	81.8182	4e-70	DYHC_TRIGR; RecName: Full=Dynein beta chain, ciliary;	154	74.026	3e-65	-	PF12775	-	-	-	-	-	-	-	-	-	-	-	-	-	-	-	-	-	-
Locus_5756_Transcript_1/1_Confidence_1.000_Length_161	161	7	2	7581536	7581536	0.0351561	5.73476	1.6385	1.80735	0.025965	-	-	-	-	-	-	-	-	-	-	-	-	-	-	-	-	-	-	-	-	-	-	-	-	-	-	-	-
Locus_5884_Transcript_2/2_Confidence_1.000_Length_275	275	14	4	7581536	7581536	0.00583649	6.71488	1.91854	1.80735	0.00278333	ref|XP_002573923.1| n6-DNA-methyltransferase [Schistosoma mansoni] emb|CAZ30156.1| n6-DNA-methyltransferase, putative [Schistosoma mansoni]	66	63.6364	3e-17	HEMK2_HUMAN; RecName: Full=HemK methyltransferase family member 2;; ; AltName: Full=M.HsaHemK2P;; AltName: Full=N(6)-adenine-specific DNA methyltransferase 1;	64	50	2e-09	-	-	-	-	-	-	-	-	-	-	-	-	-	-	-	-	-	-	-	-
Locus_6141_Transcript_1/1_Confidence_1.000_Length_126	126	7	2	7581536	7581536	0.0351561	7.32774	2.09364	1.80735	0.0259664	-	-	-	-	-	-	-	-	-	-	-	-	-	-	-	-	-	-	-	-	-	-	-	-	-	-	-	-
Locus_6273_Transcript_1/1_Confidence_1.000_Length_141	141	7	2	7581536	7581536	0.0351561	6.5482	1.87091	1.80735	0.0259678	-	-	-	-	-	-	-	-	-	-	-	-	-	-	-	-	-	-	-	-	-	-	-	-	-	-	-	-
Locus_733_Transcript_3/7_Confidence_0.286_Length_186	186	196	56	7581536	7581536	3.91137e-20	138.991	39.7116	1.80735	3.79087e-21	gb|ACJ83119.1| granulin [Opisthorchis viverrini]	24	95.8333	1e-15	-	-	-	-	-	-	-	-	-	-	-	-	-	-	-	-	-	-	-	-	-	-	-	-
Locus_7370_Transcript_1/1_Confidence_1.000_Length_137	137	7	2	7581536	7581536	0.0351561	6.73939	1.92554	1.80735	0.0259692	-	-	-	-	-	-	-	-	-	-	-	-	-	-	-	-	-	-	-	-	-	-	-	-	-	-	-	-
Locus_7396_Transcript_1/1_Confidence_1.000_Length_168	168	7	2	7581536	7581536	0.0351561	5.49581	1.57023	1.80735	0.0259707	-	-	-	-	-	-	-	-	-	-	-	-	-	-	-	-	-	-	-	-	-	-	-	-	-	-	-	-
Locus_8030_Transcript_1/1_Confidence_1.000_Length_172	172	14	4	7581536	7581536	0.00583649	10.736	3.06743	1.80735	0.00278357	-	-	-	-	-	-	-	-	-	-	-	-	-	-	-	-	-	-	-	-	-	-	-	-	-	-	-	-
Locus_8593_Transcript_1/1_Confidence_1.000_Length_152	152	14	4	7581536	7581536	0.00583649	12.1486	3.47104	1.80735	0.0027838	-	-	-	-	-	-	-	-	-	-	-	-	-	-	-	-	-	-	-	-	-	-	-	-	-	-	-	-
Locus_8710_Transcript_1/1_Confidence_1.000_Length_126	126	7	2	7581536	7581536	0.0351561	7.32774	2.09364	1.80735	0.0259721	-	-	-	-	-	-	-	-	-	-	-	-	-	-	-	-	-	-	-	-	-	-	-	-	-	-	-	-
Locus_8902_Transcript_1/1_Confidence_1.000_Length_295	295	21	6	7581536	7581536	0.00110272	9.38945	2.6827	1.80735	0.000410493	-	-	-	-	-	-	-	-	-	-	-	-	-	-	-	-	-	-	-	-	-	-	-	-	-	-	-	-
Locus_8975_Transcript_1/1_Confidence_1.000_Length_124	124	7	2	7581536	7581536	0.0351561	7.44593	2.12741	1.80735	0.0259735	-	-	-	-	-	-	-	-	-	-	-	-	-	-	-	-	-	-	-	-	-	-	-	-	-	-	-	-
Locus_9356_Transcript_1/1_Confidence_1.000_Length_394	394	42	12	7581536	7581536	9.52035e-06	14.0603	4.01724	1.80735	2.38573e-06	ref|XP_002574774.1| hypothetical protein [Schistosoma mansoni] emb|CAZ31007.1| katanin-related [Schistosoma mansoni]	81	83.9506	1e-33	KATL2_XENLA; RecName: Full=Katanin p60 ATPase-containing subunit A-like 2;; ; ; AltName: Full=p60 katanin-like 2;	95	66.3158	4e-32	IPR013720	PF08513	-	-	-	-	-	-	-	-	-	-	-	-	-	-	-	-	-	-
Locus_948_Transcript_11/25_Confidence_1.000_Length_172	172	14	4	7581536	7581536	0.00583649	10.736	3.06743	1.80735	0.00278403	-	-	-	-	-	-	-	-	-	-	-	-	-	-	-	-	-	-	-	-	-	-	-	-	-	-	-	-
Locus_6359_Transcript_1/1_Confidence_1.000_Length_1179	1179	290	83	7581536	7581536	9.5244e-29	32.4434	9.28554	1.80487	6.84385e-30	-	-	-	-	-	-	-	-	-	-	-	-	-	-	-	-	-	-	-	-	-	-	-	-	-	-	-	-
Locus_68_Transcript_7/10_Confidence_0.053_Length_165	165	227	65	7581536	7581536	6.04374e-23	181.462	51.9604	1.80418	5.26039e-24	gb|EFA12382.1| hypothetical protein TcasGA2_TC002089 [Tribolium castaneum]	32	78.125	5e-07	HSP7A_DROSI; RecName: Full=Heat shock 70 kDa protein cognate 1;; AltName: Full=Heat shock 70 kDa protein 70C;; Flags: Fragments;	23	95.6522	2e-06	-	-	-	-	-	-	-	-	-	-	-	-	-	-	-	gnl|TC-DB|P08107 1.A.33.1.3 Heat shock 70 kDa protein 1 (HSP70.1) (HSP70-1/HSP70-2) - Homo sapiens (Human).	21	95.2381	4e-07	-
Locus_206_Transcript_8/9_Confidence_0.477_Length_838	838	10587	3035	7581536	7581536	0	1666.37	477.702	1.80253	0	gb|ABR16542.1| unknown [Picea sitchensis]	55	96.3636	4e-23	RS29_PLUXY; RecName: Full=40S ribosomal protein S29;	35	85.7143	1e-12	-	-	-	-	-	-	-	-	-	-	-	-	-	-	-	-	-	-	-	-
Locus_1733_Transcript_1/3_Confidence_0.667_Length_6807	6807	837	240	7581536	7581536	1.20077e-78	16.2186	4.65049	1.80219	3.52558e-80	-	-	-	-	-	-	-	-	-	-	-	-	-	-	-	-	-	-	-	-	-	-	-	-	-	-	-	-
Locus_6186_Transcript_1/1_Confidence_1.000_Length_1172	1172	108	31	7581536	7581536	6.33377e-12	12.1546	3.48881	1.80069	9.20924e-13	ref|XP_002581362.1| armc3 [Schistosoma mansoni] emb|CAZ37601.1| armc3, putative [Schistosoma mansoni]	389	40.3599	3e-72	ARMC3_HUMAN; RecName: Full=Armadillo repeat-containing protein 3;; AltName: Full=Beta-catenin-like protein;; AltName: Full=Cancer/testis antigen 81;; ; AltName: Full=KU-CT-1;	147	42.8571	2e-24	IPR011989	PF00514	-	-	-	-	-	-	-	-	-	-	-	-	-	-	-	-	-	-
Locus_8920_Transcript_1/1_Confidence_1.000_Length_1666	1666	174	50	7581536	7581536	5.3118e-18	13.7758	3.95857	1.79909	5.66234e-19	ref|XP_975112.2| PREDICTED: similar to myosin-VIIa [Tribolium castaneum] gb|EFA03361.1| hypothetical protein TcasGA2_TC013346 [Tribolium castaneum]	395	55.1899	1e-127	MYO7A_AEDAE; RecName: Full=Myosin-VIIa;; AltName: Full=Protein crinkled;	395	55.1899	1e-126	IPR001609	PF00612	K10359	-	-	-	-	-	-	-	-	-	-	-	-	-	-	-	-	-
Locus_8709_Transcript_1/1_Confidence_1.000_Length_888	888	153	44	7581536	7581536	4.67086e-16	22.7259	6.53556	1.79796	5.40684e-17	-	-	-	-	-	-	-	-	-	-	-	-	-	-	-	-	-	-	-	-	-	-	-	-	-	-	-	-
Locus_11865_Transcript_1/1_Confidence_1.000_Length_399	399	73	21	7581536	7581536	1.20189e-08	24.132	6.94207	1.79751	2.19504e-09	-	-	-	-	-	-	-	-	-	-	-	-	-	-	-	-	-	-	-	-	-	-	-	-	-	-	-	-
Locus_4336_Transcript_1/1_Confidence_1.000_Length_612	612	52	15	7581536	7581536	1.17155e-06	11.2071	3.23283	1.79355	2.62101e-07	-	-	-	-	-	-	-	-	-	-	-	-	-	-	-	-	-	-	-	-	-	-	-	-	-	-	-	-
Locus_2606_Transcript_4/9_Confidence_0.048_Length_197	197	38	11	7581536	7581536	2.58779e-05	25.4425	7.36494	1.7885	6.89952e-06	gb|ABD64147.1| legumain [Opisthorchis viverrini]	65	60	7e-17	HGLB_SCHJA; RecName: Full=Hemoglobinase;; ; AltName: Full=Antigen Sj32;; Flags: Precursor;	64	56.25	4e-15	IPR001096	PF01650	K01369	-	-	-	-	MER108244 - hemoglobinase {trematode} (Opisthorchis viverrini) [C13.007]#C13#	65	60	1e-18	-	-	-	-	-	-	-	-	-
Locus_5637_Transcript_1/1_Confidence_1.000_Length_680	680	114	33	7581536	7581536	2.19173e-12	22.1125	6.401	1.7885	3.10313e-13	-	-	-	-	-	-	-	-	-	-	-	-	-	-	-	-	-	-	-	-	-	-	-	-	-	-	-	-
Locus_10159_Transcript_1/1_Confidence_1.000_Length_683	683	145	42	7581536	7581536	3.23233e-15	28.0021	8.11094	1.78759	3.89484e-16	-	-	-	-	-	-	-	-	-	-	-	-	-	-	-	-	-	-	-	-	-	-	-	-	-	-	-	-
Locus_1688_Transcript_3/8_Confidence_0.682_Length_15847	15847	1353	392	7581536	7581536	3.02006e-124	11.2614	3.26274	1.78724	5.61629e-126	-	-	-	-	-	-	-	-	IPR007110	-	-	-	-	-	-	-	-	-	-	-	-	-	-	-	-	-	-	-
Locus_101_Transcript_4/5_Confidence_0.667_Length_2844	2844	276	80	7581536	7581536	4.1166e-27	12.8004	3.71025	1.7866	3.14983e-28	ref|XP_002575365.1| hypothetical protein [Schistosoma mansoni] emb|CAZ31598.1| kelch-like protein [Schistosoma mansoni]	649	58.5516	0	KLH10_HUMAN; RecName: Full=Kelch-like protein 10;	520	26.7308	1e-42	IPR015916	PF07707	K10448	-	-	-	-	-	-	-	-	-	-	-	-	-	-	-	-	-
Locus_1994_Transcript_1/2_Confidence_1.000_Length_2973	2973	738	214	7581536	7581536	8.65884e-69	32.7419	9.49427	1.78601	2.94575e-70	ref|XP_002575519.1| boule-related [Schistosoma mansoni] emb|CAZ31752.1| boule-related [Schistosoma mansoni]	197	47.7157	3e-35	BOLL_MACFA; RecName: Full=Protein boule-like;	114	51.7544	6e-23	IPR012677	PF00076	-	-	-	-	-	-	-	-	-	-	-	-	-	-	-	-	-	-
Locus_6306_Transcript_1/1_Confidence_1.000_Length_553	553	286	83	7581536	7581536	5.54243e-28	68.2156	19.7968	1.78483	4.0961e-29	-	-	-	-	-	-	-	-	-	-	-	-	-	-	-	-	-	-	-	-	-	-	-	-	-	-	-	-
Locus_9981_Transcript_1/1_Confidence_1.000_Length_390	390	31	9	7581536	7581536	0.000124346	10.4843	3.04383	1.78427	3.7473e-05	-	-	-	-	-	-	-	-	-	-	-	-	-	-	-	-	-	-	-	-	-	-	-	-	-	-	-	-
Locus_4918_Transcript_1/2_Confidence_1.000_Length_737	737	86	25	7581536	7581536	9.03512e-10	15.3912	4.4742	1.78241	1.52527e-10	ref|XP_001633163.1| predicted protein [Nematostella vectensis] gb|EDO41100.1| predicted protein [Nematostella vectensis]	174	27.5862	4e-08	-	-	-	-	IPR001781	PF00412	-	-	-	-	-	-	-	-	-	-	-	-	-	-	-	-	-	-
Locus_484_Transcript_1/1_Confidence_1.000_Length_692	692	385	112	7581536	7581536	7.81254e-37	73.3833	21.3479	1.78136	4.54688e-38	-	-	-	-	-	-	-	-	-	-	-	-	-	-	-	-	-	-	-	-	-	-	-	-	-	-	-	-
Locus_3283_Transcript_6/6_Confidence_0.429_Length_2710	2710	309	90	7581536	7581536	5.97116e-30	15.0395	4.38042	1.77961	4.14434e-31	-	-	-	-	-	-	-	-	-	-	-	-	-	-	-	-	-	-	-	-	-	-	-	-	-	-	-	-
Locus_5604_Transcript_1/1_Confidence_1.000_Length_779	779	103	30	7581536	7581536	2.59985e-11	17.4398	5.07957	1.77961	3.93575e-12	ref|XP_002170657.1| PREDICTED: similar to predicted protein, partial [Hydra magnipapillata]	220	28.1818	2e-16	CX030_HUMAN; RecName: Full=Putative uncharacterized protein CXorf30;	202	27.7228	1e-12	-	-	-	-	-	-	-	-	-	-	-	-	-	-	-	-	-	-	-	-
Locus_1733_Transcript_3/3_Confidence_0.667_Length_6807	6807	858	250	7581536	7581536	3.53188e-79	16.6255	4.84426	1.77905	1.03132e-80	-	-	-	-	-	-	-	-	-	-	-	-	-	-	-	-	-	-	-	-	-	-	-	-	-	-	-	-
Locus_14626_Transcript_1/1_Confidence_1.000_Length_575	575	48	14	7581536	7581536	3.15275e-06	11.0107	3.21146	1.77761	7.44341e-07	-	-	-	-	-	-	-	-	-	-	-	-	-	-	-	-	-	-	-	-	-	-	-	-	-	-	-	-
Locus_1732_Transcript_1/7_Confidence_0.105_Length_401	401	24	7	7581536	7581536	0.000612246	7.89423	2.30248	1.77761	0.000213869	-	-	-	-	-	-	-	-	-	-	-	-	-	-	-	-	-	-	-	-	-	-	-	-	-	-	-	-
Locus_17709_Transcript_1/1_Confidence_1.000_Length_352	352	48	14	7581536	7581536	3.15275e-06	17.9863	5.246	1.77761	7.44468e-07	gb|AAX26929.2| SJCHGC06403 protein [Schistosoma japonicum]	118	43.2203	3e-14	-	-	-	-	-	-	-	-	-	-	-	-	-	-	-	-	-	-	-	-	-	-	-	-
Locus_8494_Transcript_1/1_Confidence_1.000_Length_198	198	24	7	7581536	7581536	0.000612246	15.9878	4.66311	1.77761	0.000213894	-	-	-	-	-	-	-	-	-	-	-	-	-	-	-	-	-	-	-	-	-	-	-	-	-	-	-	-
Locus_402_Transcript_1/1_Confidence_1.000_Length_1068	1068	579	169	7581536	7581536	4.42117e-54	71.5073	20.8717	1.77654	1.877e-55	ref|XP_002580446.1| aminopeptidase PILS (M01 family) [Schistosoma mansoni] emb|CAZ36685.1| aminopeptidase PILS (M01 family) [Schistosoma mansoni]	311	47.2669	1e-77	KLKB1_MOUSE; RecName: Full=Plasma kallikrein;; ; AltName: Full=Fletcher factor;; AltName: Full=Kininogenin;; AltName: Full=Plasma prekallikrein;; Contains:; RecName: Full=Plasma kallikrein heavy chain;; Contains:; RecName: Full=Plasma kallikrein light chain;; Flags: Precursor;	306	28.4314	2e-23	IPR018114	PF00089	K01324	-	-	-	-	MER013674 - subfamily S1A unassigned peptidases (Schistosoma mansoni) [S01.UPA]#S01A#	171	43.0233	1e-35	-	-	-	-	-	-	-	-	-
Locus_517_Transcript_1/1_Confidence_1.000_Length_1063	1063	6422	1875	7581536	7581536	0	796.856	232.654	1.77613	0	emb|CAX70983.1| hypothetical protein [Schistosoma japonicum]	249	47.3896	1e-54	LARP6_HUMAN; RecName: Full=La-related protein 6;; AltName: Full=Acheron;; ; AltName: Full=La ribonucleoprotein domain family member 6;	194	29.8969	2e-09	IPR011991	-	-	-	-	-	-	-	-	-	-	-	-	-	-	-	-	-	-	-
Locus_10424_Transcript_1/1_Confidence_1.000_Length_602	602	82	24	7581536	7581536	2.39524e-09	17.9664	5.25845	1.77259	4.16572e-10	ref|XP_002578157.1| dynein heavy chain [Schistosoma mansoni] emb|CAZ34395.1| dynein heavy chain, putative [Schistosoma mansoni]	200	81.5	2e-89	DYH7_RAT; RecName: Full=Dynein heavy chain 7, axonemal;; AltName: Full=Axonemal beta dynein heavy chain 7;; AltName: Full=Axonemal dynein heavy chain b;; AltName: Full=Ciliary dynein heavy chain 7;; AltName: Full=Dynein-like protein 7;	200	53	1e-55	IPR024317	PF12780	-	-	-	-	-	-	-	-	-	-	-	-	-	-	-	-	-	-
Locus_5356_Transcript_1/1_Confidence_1.000_Length_354	354	41	12	7581536	7581536	1.48094e-05	15.2765	4.47117	1.77259	3.82534e-06	ref|XP_002579766.1| protein tyrosine phosphatase [Schistosoma mansoni] emb|CAZ36005.1| protein tyrosine phosphatase, putative [Schistosoma mansoni]	108	49.0741	1e-27	PEAR1_HUMAN; RecName: Full=Platelet endothelial aggregation receptor 1;; ; AltName: Full=Multiple epidermal growth factor-like domains protein 12;; ; Flags: Precursor;	92	45.6522	3e-13	-	-	-	-	-	-	-	MER148270 - family I63 unassigned peptidase inhibitor homologues (Ciona intestinalis) [I63.UNW]#I63#	42	46.5116	4e-06	O88278||Class B Orphans||||CELSR3||"cadherin, EGF LAG seven-pass G-type receptor 3 (flamingo homolog, Drosophila), CDHF11, EGFL1, FMI1, HFMI1, MEGF2, RESDA1"||CELSR3||EGFL1||3230||3p24.1- p21.2||NM_001407||NP_001398||Q9NYQ7||1951||Celsr3||Megf2| |621787||8q32||NM_031320||NP_112610||O88278||83466||Celsr 3||||MGI:1858236||9 F2||NM_080437||NP_536685||Q91ZI0||107934	99	29	1e-05	-	-	-	-	Putative_ES
Locus_7037_Transcript_1/1_Confidence_1.000_Length_405	405	239	70	7581536	7581536	1.65006e-23	77.8369	22.7974	1.77158	1.41366e-24	-	-	-	-	-	-	-	-	-	-	-	-	-	-	-	-	-	-	-	-	-	-	-	-	-	-	-	-
Locus_11576_Transcript_2/2_Confidence_1.000_Length_714	714	99	29	7581536	7581536	6.8667e-11	18.2886	5.35726	1.77138	1.06819e-11	-	-	-	-	-	-	-	-	-	-	-	-	-	-	-	-	-	-	-	-	-	-	-	gnl|TC-DB|Q15287 3.A.18.1.1 RNA-binding protein with serine-rich domain 1 - Homo sapiens (Human).	59	52.5424	8e-06	-
Locus_4457_Transcript_1/1_Confidence_1.000_Length_4389	4389	959	281	7581536	7581536	1.11267e-87	28.8201	8.44469	1.77096	2.91385e-89	ref|XP_002579923.1| cation efflux protein/ zinc transporter [Schistosoma mansoni] emb|CAZ36162.1| cation efflux protein/ zinc transporter, putative [Schistosoma mansoni]	292	46.5753	1e-143	CE152_HUMAN; RecName: Full=Centrosomal protein of 152 kDa;;	253	25.6917	1e-19	-	-	-	-	-	-	-	MER235751 - subfamily M23B non-peptidase homologues (Isosphaera pallida) [M23.UNB]#M23B#	273	25.2632	5e-09	-	-	-	-	gnl|TC-DB|Q02455 9.A.14.1.1 Protein MLP1 - Saccharomyces cerevisiae (Baker's yeast).	297	22.8188	4e-10	-
Locus_1576_Transcript_1/1_Confidence_1.000_Length_362	362	58	17	7581536	7581536	3.92728e-07	21.1331	6.19417	1.77052	8.30349e-08	emb|CAF91177.1| unnamed protein product [Tetraodon nigroviridis]	59	66.1017	3e-16	MYO7A_AEDAE; RecName: Full=Myosin-VIIa;; AltName: Full=Protein crinkled;	59	66.1017	2e-17	IPR000857	PF00784	K10359	-	-	-	-	-	-	-	-	-	-	-	-	-	-	-	-	-
Locus_6528_Transcript_1/1_Confidence_1.000_Length_1055	1055	116	34	7581536	7581536	1.99803e-12	14.5027	4.25079	1.77052	2.81925e-13	-	-	-	-	-	-	-	-	-	-	-	-	-	-	-	-	-	-	-	-	-	-	-	-	-	-	-	-
Locus_7021_Transcript_2/3_Confidence_0.400_Length_467	467	58	17	7581536	7581536	3.92728e-07	16.3815	4.80148	1.77052	8.30507e-08	-	-	-	-	-	-	-	-	-	-	-	-	-	-	-	-	-	-	-	-	-	-	-	-	-	-	-	-
Locus_1688_Transcript_6/8_Confidence_0.682_Length_15847	15847	1412	414	7581536	7581536	7.27824e-128	11.7525	3.44585	1.77004	1.31843e-129	-	-	-	-	-	-	-	-	IPR007110	-	-	-	-	-	-	-	-	-	-	-	-	-	-	-	-	-	-	-
Locus_4072_Transcript_1/1_Confidence_1.000_Length_783	783	109	32	7581536	7581536	8.96134e-12	18.3615	5.39052	1.76818	1.31413e-12	ref|XP_002573052.1| hypothetical protein [Schistosoma mansoni] emb|CAZ29284.1| conserved hypothetical protein [Schistosoma mansoni]	261	53.6398	9e-77	DYH6_HUMAN; RecName: Full=Dynein heavy chain 6, axonemal;; AltName: Full=Axonemal beta dynein heavy chain 6;; AltName: Full=Ciliary dynein heavy chain 6;	261	32.9502	4e-43	-	-	-	-	-	-	-	-	-	-	-	-	-	-	-	-	-	-	-	-
Locus_3283_Transcript_2/6_Confidence_0.286_Length_2125	2125	235	69	7581536	7581536	4.31236e-23	14.5865	4.28285	1.76799	3.73783e-24	-	-	-	-	-	-	-	-	-	-	-	-	-	-	-	-	-	-	-	-	-	-	-	-	-	-	-	-
Locus_10377_Transcript_1/1_Confidence_1.000_Length_402	402	51	15	7581536	7581536	1.81853e-06	16.7335	4.92162	1.76553	4.15901e-07	-	-	-	-	-	-	-	-	-	-	-	-	-	-	-	-	-	-	-	-	-	-	-	-	-	-	-	-
Locus_11063_Transcript_1/1_Confidence_1.000_Length_169	169	17	5	7581536	7581536	0.00313926	13.268	3.90235	1.76553	0.00135105	ref|XP_002575393.1| rfx5 [Schistosoma mansoni] emb|CAZ31626.1| rfx5, putative [Schistosoma mansoni]	48	79.1667	2e-14	-	-	-	-	-	-	-	-	-	-	-	-	-	-	-	-	-	-	-	-	-	-	-	-
Locus_11623_Transcript_1/1_Confidence_1.000_Length_259	259	17	5	7581536	7581536	0.00313926	8.65749	2.54632	1.76553	0.00135118	-	-	-	-	-	-	-	-	-	-	-	-	-	-	-	-	-	-	-	-	-	-	-	-	-	-	-	-
Locus_12732_Transcript_1/1_Confidence_1.000_Length_223	223	17	5	7581536	7581536	0.00313926	10.0551	2.95739	1.76553	0.0013513	-	-	-	-	-	-	-	-	-	-	-	-	-	-	-	-	-	-	-	-	-	-	-	-	-	-	-	-
Locus_13141_Transcript_1/1_Confidence_1.000_Length_230	230	17	5	7581536	7581536	0.00313926	9.74909	2.86738	1.76553	0.00135143	-	-	-	-	-	-	-	-	-	-	-	-	-	-	-	-	-	-	-	-	-	-	-	-	-	-	-	-
Locus_13595_Transcript_1/1_Confidence_1.000_Length_187	187	17	5	7581536	7581536	0.00313926	11.9909	3.52672	1.76553	0.00135156	-	-	-	-	-	-	-	-	-	-	-	-	-	-	-	-	-	-	-	-	-	-	-	-	-	-	-	-
Locus_13706_Transcript_1/1_Confidence_1.000_Length_265	265	34	10	7581536	7581536	7.05216e-05	16.9229	4.97734	1.76553	2.02413e-05	-	-	-	-	-	-	-	-	-	-	-	-	-	-	-	-	-	-	-	-	-	-	-	-	-	-	-	-
Locus_16162_Transcript_1/1_Confidence_1.000_Length_249	249	17	5	7581536	7581536	0.00313926	9.00518	2.64858	1.76553	0.00135181	-	-	-	-	-	-	-	-	-	-	-	-	-	-	-	-	-	-	-	-	-	-	-	-	-	-	-	-
Locus_17565_Transcript_1/1_Confidence_1.000_Length_305	305	17	5	7581536	7581536	0.00313926	7.35177	2.16229	1.76553	0.00135193	-	-	-	-	-	-	-	-	-	-	-	-	-	-	-	-	-	-	-	-	-	-	-	-	-	-	-	-
Locus_3525_Transcript_1/4_Confidence_0.182_Length_206	206	34	10	7581536	7581536	7.05216e-05	21.7698	6.40288	1.76553	2.02469e-05	-	-	-	-	-	-	-	-	-	-	-	-	-	-	-	-	-	-	-	-	-	-	-	-	-	-	-	-
Locus_4055_Transcript_1/3_Confidence_0.556_Length_345	345	119	35	7581536	7581536	1.17444e-12	45.4957	13.3811	1.76553	1.6331e-13	-	-	-	-	-	-	-	-	-	-	-	-	-	-	-	-	-	-	-	-	-	-	-	-	-	-	-	-
Locus_7083_Transcript_1/2_Confidence_0.500_Length_235	235	68	20	7581536	7581536	4.96651e-08	38.1666	11.2255	1.76553	9.57315e-09	-	-	-	-	-	-	-	-	-	-	-	-	-	-	-	-	-	-	-	-	-	-	-	-	-	-	-	-
Locus_8486_Transcript_1/1_Confidence_1.000_Length_302	302	17	5	7581536	7581536	0.00313926	7.4248	2.18376	1.76553	0.00135244	-	-	-	-	-	-	-	-	-	-	-	-	-	-	-	-	-	-	-	-	-	-	-	-	-	-	-	-
Locus_8696_Transcript_1/1_Confidence_1.000_Length_206	206	17	5	7581536	7581536	0.00313926	10.8849	3.20144	1.76553	0.00135257	-	-	-	-	-	-	-	-	-	-	-	-	-	-	-	-	-	-	-	-	-	-	-	-	-	-	-	-
Locus_333_Transcript_3/3_Confidence_0.931_Length_371	371	21729	6394	7581536	7581536	0	7725.18	2273.22	1.76483	0	ref|XP_001368647.1| PREDICTED: hypothetical protein [Monodelphis domestica] ref|XP_001369244.1| PREDICTED: hypothetical protein [Monodelphis domestica]	25	96	2e-06	-	-	-	-	-	-	-	-	-	-	-	-	-	-	-	-	-	-	-	-	-	-	-	-
Locus_1688_Transcript_7/8_Confidence_0.318_Length_3659	3659	751	221	7581536	7581536	7.54555e-69	27.072	7.96659	1.76477	2.56095e-70	-	-	-	-	-	-	-	-	IPR007110	-	-	-	-	-	-	-	-	-	-	-	-	-	-	-	-	-	-	-
Locus_4226_Transcript_1/1_Confidence_1.000_Length_979	979	146	43	7581536	7581536	4.57355e-15	19.6704	5.79333	1.76356	5.53852e-16	ref|XP_002578157.1| dynein heavy chain [Schistosoma mansoni] emb|CAZ34395.1| dynein heavy chain, putative [Schistosoma mansoni]	257	77.0428	1e-105	DYH7_HUMAN; RecName: Full=Dynein heavy chain 7, axonemal;; AltName: Full=Axonemal beta dynein heavy chain 7;; AltName: Full=Ciliary dynein heavy chain 7;; AltName: Full=Dynein heavy chain-like protein 2;; AltName: Full=hDHC2;	309	52.4272	8e-86	IPR024743	PF12777	-	-	-	-	-	-	-	-	-	-	-	-	-	-	-	-	-	-
Locus_4943_Transcript_1/1_Confidence_1.000_Length_809	809	275	81	7581536	7581536	1.40269e-26	44.836	13.2062	1.76344	1.09299e-27	ref|XP_002123304.1| PREDICTED: similar to proteasome activator subunit 3 [Ciona intestinalis]	218	37.6147	4e-30	PSME3_CHICK; RecName: Full=Proteasome activator complex subunit 3;; AltName: Full=Activator of multicatalytic protease subunit 3;; AltName: Full=Proteasome activator 28 subunit gamma;; ;	235	34.8936	1e-29	IPR003186	PF02252	K06698	-	-	-	-	-	-	-	-	-	-	-	-	-	-	-	-	-
Locus_1732_Transcript_3/7_Confidence_0.474_Length_460	460	173	51	7581536	7581536	1.81226e-17	49.6056	14.6236	1.7622	1.97553e-18	-	-	-	-	-	-	-	-	-	-	-	-	-	-	-	-	-	-	-	-	-	-	-	-	-	-	-	-
Locus_7868_Transcript_1/1_Confidence_1.000_Length_635	635	485	143	7581536	7581536	3.56511e-45	100.742	29.7033	1.76197	1.74125e-46	-	-	-	-	-	-	-	-	-	-	-	-	-	-	-	-	-	-	-	-	-	-	-	-	-	-	-	-
Locus_4921_Transcript_1/1_Confidence_1.000_Length_464	464	61	18	7581536	7581536	2.27715e-07	17.3402	5.11679	1.76081	4.69388e-08	-	-	-	-	-	-	-	-	-	-	-	-	-	-	-	-	-	-	-	-	-	-	-	-	-	-	-	-
Locus_1195_Transcript_2/3_Confidence_0.333_Length_1966	1966	674	199	7581536	7581536	8.39755e-62	45.2188	13.351	1.75998	3.18741e-63	gb|ABS52704.1| heat shock protein 70 [Fasciola hepatica]	611	76.4321	0	HSP7C_SAGOE; RecName: Full=Heat shock cognate 71 kDa protein;; AltName: Full=Heat shock 70 kDa protein 8;; AltName: Full=Intracellular vitamin D-binding protein 1;	615	74.1463	0	IPR018181	PF00012	K03283	-	-	-	-	-	-	-	-	-	-	-	-	gnl|TC-DB|P08107 1.A.33.1.3 Heat shock 70 kDa protein 1 (HSP70.1) (HSP70-1/HSP70-2) - Homo sapiens (Human).	615	77.7236	0	-
Locus_1153_Transcript_1/1_Confidence_1.000_Length_787	787	88	26	7581536	7581536	8.18597e-10	14.7486	4.35754	1.75899	1.3783e-10	-	-	-	-	-	-	-	-	-	-	-	-	-	-	-	-	-	-	-	-	-	-	-	-	-	-	-	-
Locus_2574_Transcript_3/4_Confidence_0.750_Length_2663	2663	748	221	7581536	7581536	2.78168e-68	37.0487	10.9462	1.75899	9.57504e-70	ref|XP_392215.3| PREDICTED: similar to CG30069-PA [Apis mellifera]	132	34.8485	2e-25	F154A_RAT; RecName: Full=Protein FAM154A;	299	27.4247	4e-12	-	-	-	-	-	-	-	-	-	-	-	-	-	-	-	-	-	-	-	-
Locus_9519_Transcript_1/1_Confidence_1.000_Length_866	866	71	21	7581536	7581536	2.89047e-08	10.8139	3.19848	1.75743	5.4554e-09	ref|XP_002581354.1| family M14 non-peptidase homologue (M14 family) [Schistosoma mansoni] emb|CAZ37593.1| family M14 non-peptidase homologue (M14 family) [Schistosoma mansoni]	153	32.0261	8e-13	CBPC5_AILME; RecName: Full=Cytosolic carboxypeptidase-like protein 5;; ; AltName: Full=ATP/GTP-binding protein-like 5;	290	27.931	1e-12	-	-	-	-	-	-	-	-	-	-	-	-	-	-	-	-	-	-	-	-
Locus_4211_Transcript_2/4_Confidence_0.700_Length_6350	6350	493	146	7581536	7581536	1.15239e-45	10.2404	3.03265	1.75562	5.57749e-47	ref|XP_002135479.1| GA28568 [Drosophila pseudoobscura pseudoobscura] gb|EDY74106.1| GA28568 [Drosophila pseudoobscura pseudoobscura]	511	20.5479	5e-06	-	-	-	-	IPR000270	PF00564	-	-	-	-	-	-	-	-	-	-	-	-	-	-	-	-	-	-
Locus_630_Transcript_1/1_Confidence_1.000_Length_5993	5993	2546	754	7581536	7581536	5.76776e-226	56.0347	16.5947	1.7556	6.64878e-228	ref|XP_002580668.1| hypothetical protein [Schistosoma mansoni] emb|CAZ36907.1| expressed protein [Schistosoma mansoni]	317	30.5994	1e-30	-	-	-	-	-	-	-	-	-	-	-	-	-	-	-	-	-	-	-	-	-	-	-	-
Locus_13256_Transcript_1/1_Confidence_1.000_Length_376	376	27	8	7581536	7581536	0.000342491	9.4715	2.80637	1.75489	0.000112857	ref|XP_419006.2| PREDICTED: similar to axonemal dynein heavy chain DNAH5 [Gallus gallus]	125	36.8	1e-14	DYH5_MOUSE; RecName: Full=Dynein heavy chain 5, axonemal;; AltName: Full=Axonemal beta dynein heavy chain 5;; ; AltName: Full=Ciliary dynein heavy chain 5;	124	34.6774	1e-14	-	-	-	-	-	-	-	-	-	-	-	-	-	-	-	-	-	-	-	-
Locus_6840_Transcript_1/1_Confidence_1.000_Length_264	264	189	56	7581536	7581536	8.41355e-19	94.428	27.9787	1.75489	8.61057e-20	emb|CAX74979.1| putative heat shock factor binding protein 1 [Schistosoma japonicum]	40	82.5	4e-10	HSBP1_PONAB; RecName: Full=Heat shock factor-binding protein 1;	39	58.9744	2e-06	-	-	-	-	-	-	-	-	-	-	-	-	-	-	-	-	-	-	-	-
Locus_9015_Transcript_1/1_Confidence_1.000_Length_390	390	27	8	7581536	7581536	0.000342491	9.1315	2.70563	1.75489	0.000112871	-	-	-	-	-	-	-	-	-	-	-	-	-	-	-	-	-	-	-	-	-	-	-	-	-	-	-	-
Locus_4575_Transcript_2/2_Confidence_1.000_Length_7860	7860	1360	403	7581536	7581536	8.50322e-122	22.8223	6.76278	1.75475	1.61888e-123	-	-	-	-	-	-	-	-	-	-	-	-	-	-	-	-	-	-	-	-	-	-	-	-	-	-	-	-
Locus_1688_Transcript_4/8_Confidence_0.682_Length_15847	15847	1343	398	7581536	7581536	2.71702e-120	11.1782	3.31267	1.75462	5.26009e-122	-	-	-	-	-	-	-	-	IPR007110	-	-	-	-	-	-	-	-	-	-	-	-	-	-	-	-	-	-	-
Locus_3572_Transcript_1/1_Confidence_1.000_Length_1263	1263	1895	562	7581536	7581536	1.42837e-168	197.901	58.6916	1.75356	2.0711e-170	sp|Q8BW94.2|DYH3_MOUSE RecName: Full=Dynein heavy chain 3, axonemal; AltName: Full=Axonemal beta dynein heavy chain 3; AltName: Full=Ciliary dynein heavy chain 3	302	57.2848	4e-93	DYH3_MOUSE; RecName: Full=Dynein heavy chain 3, axonemal;; AltName: Full=Axonemal beta dynein heavy chain 3;; AltName: Full=Ciliary dynein heavy chain 3;	302	57.2848	2e-94	IPR004273	PF03028	K10408	-	-	-	-	-	-	-	-	-	-	-	-	-	-	-	-	-
Locus_1973_Transcript_1/4_Confidence_0.400_Length_2634	2634	505	150	7581536	7581536	1.43094e-46	25.2882	7.51135	1.75132	6.82221e-48	-	-	-	-	-	-	-	-	-	-	-	-	-	-	-	-	-	-	-	-	-	-	-	-	-	-	-	-
Locus_10049_Transcript_1/1_Confidence_1.000_Length_599	599	111	33	7581536	7581536	8.12906e-12	24.4421	7.26658	1.75002	1.18849e-12	emb|CAX76019.1| hypothetical protein [Schistosoma japonicum]	143	27.972	2e-10	-	-	-	-	-	-	-	-	-	-	-	-	-	-	-	-	-	-	-	-	-	-	-	-
Locus_10766_Transcript_1/1_Confidence_1.000_Length_425	425	111	33	7581536	7581536	8.12906e-12	34.449	10.2416	1.75002	1.18881e-12	-	-	-	-	-	-	-	-	-	-	-	-	-	-	-	-	-	-	-	-	-	-	-	-	-	-	-	-
Locus_16571_Transcript_1/1_Confidence_1.000_Length_179	179	37	11	7581536	7581536	4.01371e-05	27.2641	8.10555	1.75002	1.10769e-05	-	-	-	-	-	-	-	-	-	-	-	-	-	-	-	-	-	-	-	-	-	-	-	-	-	-	-	-
Locus_1973_Transcript_3/4_Confidence_0.700_Length_6481	6481	1052	313	7581536	7581536	2.4702e-94	21.41	6.37008	1.7489	5.92324e-96	-	-	-	-	-	-	-	-	-	-	-	-	-	-	-	-	-	-	-	-	-	-	-	-	-	-	-	-
Locus_1994_Transcript_2/2_Confidence_1.000_Length_2973	2973	739	220	7581536	7581536	6.31144e-67	32.7863	9.76047	1.74807	2.21307e-68	ref|XP_002575519.1| boule-related [Schistosoma mansoni] emb|CAZ31752.1| boule-related [Schistosoma mansoni]	197	47.7157	3e-35	BOLL_MACFA; RecName: Full=Protein boule-like;	114	51.7544	6e-23	IPR012677	PF00076	-	-	-	-	-	-	-	-	-	-	-	-	-	-	-	-	-	-
Locus_10204_Transcript_1/1_Confidence_1.000_Length_590	590	77	23	7581536	7581536	9.80762e-09	17.214	5.14184	1.74322	1.78095e-09	ref|XP_002580706.1| dynein heavy chain [Schistosoma mansoni] emb|CAZ36945.1| dynein heavy chain, putative [Schistosoma mansoni]	196	77.0408	7e-83	DYH2_MOUSE; RecName: Full=Dynein heavy chain 2, axonemal;; AltName: Full=Axonemal beta dynein heavy chain 2;; AltName: Full=Ciliary dynein heavy chain 2;	196	63.2653	2e-61	IPR024317	PF12780	K10408	-	-	-	-	-	-	-	-	-	-	-	-	-	-	-	-	-
Locus_4502_Transcript_1/1_Confidence_1.000_Length_866	866	154	46	7581536	7581536	1.44332e-15	23.4556	7.0062	1.74322	1.70843e-16	ref|XP_002573472.1| hypothetical protein [Schistosoma mansoni] emb|CAZ29704.1| conserved hypothetical protein [Schistosoma mansoni]	272	68.75	1e-103	K0562_HUMAN; RecName: Full=Uncharacterized protein KIAA0562;	288	32.9861	1e-36	-	-	-	-	-	-	-	-	-	-	-	-	-	-	-	-	-	-	-	-
Locus_7687_Transcript_1/1_Confidence_1.000_Length_1139	1139	388	116	7581536	7581536	4.8546e-36	44.9315	13.4331	1.74193	2.87606e-37	ref|XP_002579627.1| glycoprotein-N-acetylgalactosamine 3-beta-galactosyltransferase [Schistosoma mansoni] emb|CAZ35866.1| core 1 udp-galactose:n-acetylgalactosamine-alpha-r beta 1,3-galactosyltransferase, putative [Schistosoma mansoni]	255	51.7647	2e-77	-	-	-	-	-	-	-	-	-	-	-	-	-	-	-	-	-	-	-	-	-	-	-	-
Locus_63_Transcript_1/1_Confidence_1.000_Length_774	774	694	208	7581536	7581536	1.60022e-62	118.266	35.4458	1.73835	5.99674e-64	-	-	-	-	-	-	-	-	-	-	-	-	-	-	-	-	-	-	-	-	-	-	-	-	-	-	-	-
Locus_10234_Transcript_1/1_Confidence_1.000_Length_396	396	50	15	7581536	7581536	2.81045e-06	16.654	4.99619	1.73697	6.58334e-07	-	-	-	-	-	-	-	-	-	-	-	-	-	-	-	-	-	-	-	-	-	-	-	-	-	-	-	-
Locus_10303_Transcript_1/1_Confidence_1.000_Length_161	161	20	6	7581536	7581536	0.00171535	16.385	4.91551	1.73697	0.000676576	gb|EFB23952.1| hypothetical protein PANDA_006287 [Ailuropoda melanoleuca]	46	73.913	2e-11	LIPA3_RAT; RecName: Full=Liprin-alpha-3;; AltName: Full=Protein tyrosine phosphatase receptor type f polypeptide-interacting protein alpha-3;;	46	73.913	1e-12	-	-	-	-	-	-	-	-	-	-	-	-	-	-	-	-	-	-	-	-
Locus_10850_Transcript_1/1_Confidence_1.000_Length_207	207	10	3	7581536	7581536	0.0174561	6.37195	1.91159	1.73697	0.0108044	ref|XP_002575393.1| rfx5 [Schistosoma mansoni] emb|CAZ31626.1| rfx5, putative [Schistosoma mansoni]	68	76.4706	1e-24	-	-	-	-	-	-	-	-	-	-	-	-	-	-	-	-	-	-	-	-	-	-	-	-
Locus_11477_Transcript_1/1_Confidence_1.000_Length_192	192	10	3	7581536	7581536	0.0174561	6.86976	2.06093	1.73697	0.0108051	-	-	-	-	-	-	-	-	-	-	-	-	-	-	-	-	-	-	-	-	-	-	-	-	-	-	-	-
Locus_11608_Transcript_1/1_Confidence_1.000_Length_182	182	10	3	7581536	7581536	0.0174561	7.24722	2.17417	1.73697	0.0108058	-	-	-	-	-	-	-	-	-	-	-	-	-	-	-	-	-	-	-	-	-	-	-	-	-	-	-	-
Locus_11811_Transcript_1/1_Confidence_1.000_Length_427	427	50	15	7581536	7581536	2.81045e-06	15.4449	4.63347	1.73697	6.58447e-07	-	-	-	-	-	-	-	-	-	-	-	-	-	-	-	-	-	-	-	-	-	-	-	-	-	-	-	-
Locus_11905_Transcript_1/1_Confidence_1.000_Length_321	321	20	6	7581536	7581536	0.00171535	8.21803	2.46541	1.73697	0.000676645	-	-	-	-	-	-	-	-	-	-	-	-	-	-	-	-	-	-	-	-	-	-	-	-	-	-	-	-
Locus_11915_Transcript_1/1_Confidence_1.000_Length_266	266	30	9	7581536	7581536	0.000192736	14.8759	4.46276	1.73697	6.02739e-05	-	-	-	-	-	-	-	-	-	-	-	-	-	-	-	-	-	-	-	-	-	-	-	-	-	-	-	-
Locus_12035_Transcript_1/1_Confidence_1.000_Length_174	174	10	3	7581536	7581536	0.0174561	7.58042	2.27413	1.73697	0.0108065	ref|XP_002578680.1| glutamine-dependent NAD(+) synthetase [Schistosoma mansoni] emb|CAZ34918.1| glutamine-dependent NAD(+) synthetase, putative [Schistosoma mansoni]	48	62.5	6e-11	NADE_CHICK; RecName: Full=Glutamine-dependent NAD(+) synthetase;; ; AltName: Full=NAD(+) synthase [glutamine-hydrolyzing];; AltName: Full=NAD(+) synthetase;	46	67.3913	2e-11	-	-	K01950	-	-	-	-	-	-	-	-	-	-	-	-	-	-	-	-	-
Locus_12375_Transcript_1/1_Confidence_1.000_Length_161	161	10	3	7581536	7581536	0.0174561	8.19251	2.45775	1.73697	0.0108072	-	-	-	-	-	-	-	-	-	-	-	-	-	-	-	-	-	-	-	-	-	-	-	-	-	-	-	-
Locus_12816_Transcript_1/1_Confidence_1.000_Length_241	241	20	6	7581536	7581536	0.00171535	10.946	3.2838	1.73697	0.000676783	ref|XP_002580748.1| serine/threonine protein kinase [Schistosoma mansoni] emb|CAZ36987.1| serine/threonine kinase [Schistosoma mansoni]	79	73.4177	2e-27	M3K11_HUMAN; RecName: Full=Mitogen-activated protein kinase kinase kinase 11;; ; AltName: Full=Mixed lineage kinase 3;; AltName: Full=Src-homology 3 domain-containing proline-rich kinase;	80	47.5	1e-10	IPR008271	PF00069	K04418	763_hMLK4_763	75	48.75	2e-13	-	-	-	-	-	-	-	-	-	-	-	-	-
Locus_13055_Transcript_1/1_Confidence_1.000_Length_164	164	10	3	7581536	7581536	0.0174561	8.04265	2.41279	1.73697	0.0108079	-	-	-	-	-	-	-	-	-	-	-	-	-	-	-	-	-	-	-	-	-	-	-	-	-	-	-	-
Locus_13815_Transcript_1/1_Confidence_1.000_Length_138	138	10	3	7581536	7581536	0.0174561	9.55793	2.86738	1.73697	0.0108086	ref|XP_002571258.1| hypothetical protein [Schistosoma mansoni] emb|CAZ38943.1| expressed protein [Schistosoma mansoni]	44	50	4e-06	-	-	-	-	-	-	-	-	-	-	-	-	-	-	-	-	-	-	-	-	-	-	-	-
Locus_14866_Transcript_1/1_Confidence_1.000_Length_194	194	10	3	7581536	7581536	0.0174561	6.79894	2.03968	1.73697	0.0108093	-	-	-	-	-	-	-	-	-	-	-	-	-	-	-	-	-	-	-	-	-	-	-	-	-	-	-	-
Locus_14932_Transcript_1/1_Confidence_1.000_Length_242	242	10	3	7581536	7581536	0.0174561	5.45039	1.63512	1.73697	0.01081	-	-	-	-	-	-	-	-	-	-	-	-	-	-	-	-	-	-	-	-	-	-	-	-	-	-	-	-
Locus_14961_Transcript_1/1_Confidence_1.000_Length_122	122	10	3	7581536	7581536	0.0174561	10.8114	3.24343	1.73697	0.0108107	-	-	-	-	-	-	-	-	-	-	-	-	-	-	-	-	-	-	-	-	-	-	-	-	-	-	-	-
Locus_14971_Transcript_1/1_Confidence_1.000_Length_216	216	10	3	7581536	7581536	0.0174561	6.10645	1.83194	1.73697	0.0108114	-	-	-	-	-	-	-	-	-	-	-	-	-	-	-	-	-	-	-	-	-	-	-	-	-	-	-	-
Locus_15787_Transcript_1/1_Confidence_1.000_Length_176	176	10	3	7581536	7581536	0.0174561	7.49428	2.24829	1.73697	0.0108121	-	-	-	-	-	-	-	-	-	-	-	-	-	-	-	-	-	-	-	-	-	-	-	-	-	-	-	-
Locus_16009_Transcript_1/1_Confidence_1.000_Length_136	136	10	3	7581536	7581536	0.0174561	9.69848	2.90955	1.73697	0.0108128	-	-	-	-	-	-	-	-	-	-	-	-	-	-	-	-	-	-	-	-	-	-	-	-	-	-	-	-
Locus_16050_Transcript_1/1_Confidence_1.000_Length_151	151	10	3	7581536	7581536	0.0174561	8.73506	2.62052	1.73697	0.0108135	-	-	-	-	-	-	-	-	-	-	-	-	-	-	-	-	-	-	-	-	-	-	-	-	-	-	-	-
Locus_16167_Transcript_1/1_Confidence_1.000_Length_438	438	40	12	7581536	7581536	2.29127e-05	12.0456	3.61368	1.73697	6.06662e-06	ref|XP_002580424.1| hypothetical protein [Schistosoma mansoni] emb|CAZ36663.1| expressed protein [Schistosoma mansoni]	140	76.4286	1e-54	KIFA3_STRPU; RecName: Full=Kinesin-associated protein 3;; AltName: Full=SpKAP115;	139	57.554	6e-41	-	PF05804	-	-	-	-	-	-	-	-	-	-	-	-	-	-	-	-	-	-
Locus_16219_Transcript_1/1_Confidence_1.000_Length_207	207	10	3	7581536	7581536	0.0174561	6.37195	1.91159	1.73697	0.0108142	-	-	-	-	-	-	-	-	-	-	-	-	-	-	-	-	-	-	-	-	-	-	-	-	-	-	-	-
Locus_17202_Transcript_1/1_Confidence_1.000_Length_162	162	10	3	7581536	7581536	0.0174561	8.14194	2.44258	1.73697	0.0108149	-	-	-	-	-	-	-	-	-	-	-	-	-	-	-	-	-	-	-	-	-	-	-	-	-	-	-	-
Locus_1807_Transcript_1/1_Confidence_1.000_Length_356	356	80	24	7581536	7581536	5.71759e-09	29.6403	8.89209	1.73697	1.01987e-09	-	-	-	-	-	-	-	-	-	-	-	-	-	-	-	-	-	-	-	-	-	-	-	-	-	-	-	-
Locus_18631_Transcript_1/1_Confidence_1.000_Length_126	126	10	3	7581536	7581536	0.0174561	10.4682	3.14046	1.73697	0.0108156	-	-	-	-	-	-	-	-	-	-	-	-	-	-	-	-	-	-	-	-	-	-	-	-	-	-	-	-
Locus_18977_Transcript_1/1_Confidence_1.000_Length_151	151	10	3	7581536	7581536	0.0174561	8.73506	2.62052	1.73697	0.0108163	-	-	-	-	-	-	-	-	-	-	-	-	-	-	-	-	-	-	-	-	-	-	-	-	-	-	-	-
Locus_3322_Transcript_2/3_Confidence_0.400_Length_1453	1453	280	84	7581536	7581536	1.64637e-26	25.4176	7.62529	1.73697	1.28485e-27	ref|XP_002575865.1| glycosyltransferase-related [Schistosoma mansoni] emb|CAZ32100.1| glycosyltransferase-related [Schistosoma mansoni]	209	29.1866	1e-14	LARG2_MOUSE; RecName: Full=Glycosyltransferase-like protein LARGE2;; ; AltName: Full=Glycosyltransferase-like 1B;	278	21.9424	3e-14	IPR002495	PF01501	K09668	-	-	-	-	-	-	-	-	-	-	-	-	-	-	-	-	Putative_ES
Locus_5361_Transcript_1/1_Confidence_1.000_Length_1371	1371	220	66	7581536	7581536	2.81651e-21	21.1655	6.34964	1.73697	2.61548e-22	ref|XP_002579981.1| short chain dehydrogenase [Schistosoma mansoni] emb|CAZ36220.1| short chain dehydrogenase, putative [Schistosoma mansoni]	302	51.3245	1e-72	DHRS1_MOUSE; RecName: Full=Dehydrogenase/reductase SDR family member 1;;	312	31.0897	8e-30	IPR016040	-	K11163	-	-	-	-	-	-	-	-	-	-	-	-	-	-	-	-	-
Locus_6537_Transcript_1/1_Confidence_1.000_Length_396	396	30	9	7581536	7581536	0.000192736	9.99238	2.99771	1.73697	6.02894e-05	ref|XP_002578280.1| dynein heavy chain [Schistosoma mansoni] emb|CAZ34518.1| dynein heavy chain, putative [Schistosoma mansoni]	131	55.7252	4e-40	DYH10_HUMAN; RecName: Full=Dynein heavy chain 10, axonemal;; AltName: Full=Axonemal beta dynein heavy chain 10;; AltName: Full=Ciliary dynein heavy chain 10;	126	45.2381	3e-32	IPR004273	PF03028	-	-	-	-	-	-	-	-	-	-	-	-	-	-	-	-	-	-
Locus_7005_Transcript_1/1_Confidence_1.000_Length_232	232	20	6	7581536	7581536	0.00171535	11.3706	3.41119	1.73697	0.000677196	-	-	-	-	-	-	-	-	-	-	-	-	-	-	-	-	-	-	-	-	-	-	-	-	-	-	-	-
Locus_7053_Transcript_1/1_Confidence_1.000_Length_268	268	70	21	7581536	7581536	4.46137e-08	34.4513	10.3354	1.73697	8.56723e-09	-	-	-	-	-	-	-	-	-	-	-	-	-	-	-	-	-	-	-	-	-	-	-	-	-	-	-	-
Locus_9559_Transcript_1/1_Confidence_1.000_Length_728	728	110	33	7581536	7581536	1.25323e-11	19.9299	5.97896	1.73697	1.85591e-12	-	-	-	-	-	-	-	-	-	-	-	-	-	-	-	-	-	-	-	-	-	-	-	-	-	-	-	-
Locus_13216_Transcript_1/1_Confidence_1.000_Length_1773	1773	173	52	7581536	7581536	3.92076e-17	12.87	3.86845	1.73419	4.33225e-18	ref|NP_001028656.1| IQ motif containing GTPase activating protein 3 [Mus musculus] gb|AAI56521.1| IQ motif containing GTPase activating protein 3 [synthetic construct] gb|AAI72704.1| IQ motif containing GTPase activating protein 3 [synthetic construct]	309	26.2136	1e-13	IQGA1_MOUSE; RecName: Full=Ras GTPase-activating-like protein IQGAP1;	307	21.1726	4e-12	IPR000048	PF00612	K05767	-	-	-	-	-	-	-	-	-	-	-	-	-	-	-	-	-
Locus_9157_Transcript_1/1_Confidence_1.000_Length_580	580	113	34	7581536	7581536	7.34874e-12	25.6976	7.73203	1.73272	1.07293e-12	ref|XP_002574681.1| Intraflagellar transport 81 (Carnitine deficiency-associated protein expressed in ventricle 1) (CDV-1 protein) [Schistosoma mansoni] emb|CAZ30914.1| Intraflagellar transport 81 (Carnitine deficiency-associated protein expressed in ventricle 1) (CDV-1 protein), putative [Schistosoma mansoni]	152	53.9474	4e-38	IFT81_HUMAN; RecName: Full=Intraflagellar transport protein 81 homolog;; AltName: Full=Carnitine deficiency-associated protein expressed in ventricle 1;;	149	32.2148	5e-15	-	-	-	-	-	-	-	-	-	-	-	-	-	-	-	-	-	-	-	-
Locus_4910_Transcript_1/1_Confidence_1.000_Length_6246	6246	2007	605	7581536	7581536	4.31669e-175	42.3827	12.776	1.73003	6.06837e-177	ref|XP_002577446.1| serine/threonine protein kinase [Schistosoma mansoni] emb|CAZ33684.1| serine/threonine kinase [Schistosoma mansoni]	884	44.5701	1e-162	CDK14_XENTR; RecName: Full=Cyclin-dependent kinase 14;; ; AltName: Full=Cell division protein kinase 14;	293	60.4096	1e-95	IPR017441	PF00069	K08820	511_hPFTK1_511	235	69.3617	2e-95	-	-	-	-	-	-	-	-	gnl|TC-DB|P27450 1.A.26.1.1 GAP JUNCTION CX32 PROTEIN (CONNEXIN 32) - Arabidopsis thaliana (Mouse-ear cress).	283	25.6667	9e-12	-
Locus_5760_Transcript_1/1_Confidence_1.000_Length_2225	2225	431	130	7581536	7581536	2.07899e-39	25.5499	7.70648	1.72918	1.14483e-40	-	-	-	-	-	-	-	-	-	-	-	-	-	-	-	-	-	-	-	-	-	-	-	-	-	-	-	-
Locus_5953_Transcript_1/1_Confidence_1.000_Length_581	581	53	16	7581536	7581536	1.62055e-06	12.0321	3.63234	1.72792	3.68021e-07	-	-	-	-	-	-	-	-	-	-	-	-	-	-	-	-	-	-	-	-	-	-	-	-	-	-	-	-
Locus_7024_Transcript_1/1_Confidence_1.000_Length_418	418	53	16	7581536	7581536	1.62055e-06	16.7241	5.04878	1.72792	3.68086e-07	-	-	-	-	-	-	-	-	-	-	-	-	-	-	-	-	-	-	-	-	-	-	-	-	-	-	-	-
Locus_5338_Transcript_1/2_Confidence_1.000_Length_1202	1202	288	87	7581536	7581536	5.23914e-27	31.6032	9.54679	1.72698	4.02137e-28	-	-	-	-	-	-	-	-	-	-	-	-	-	-	-	-	-	-	-	-	-	-	-	-	-	-	-	-
Locus_4549_Transcript_1/2_Confidence_1.000_Length_972	972	331	100	7581536	7581536	1.02218e-30	44.9164	13.5699	1.72683	6.96315e-32	ref|XP_002572035.1| hypothetical protein [Schistosoma mansoni] emb|CAZ28265.1| Hypothetical protein, putative [Schistosoma mansoni]	275	42.1818	9e-56	-	-	-	-	IPR023271	-	-	-	-	-	-	-	-	-	-	-	-	-	-	-	-	-	-	-
Locus_8079_Transcript_1/1_Confidence_1.000_Length_1276	1276	139	42	7581536	7581536	4.39067e-14	14.3684	4.34152	1.72662	5.6098e-15	-	-	-	-	-	-	-	-	-	-	-	-	-	-	-	-	-	-	-	-	-	-	-	-	-	-	-	-
Locus_17301_Transcript_1/1_Confidence_1.000_Length_859	859	76	23	7581536	7581536	1.51037e-08	11.6698	3.53165	1.72437	2.7827e-09	-	-	-	-	-	-	-	-	-	-	-	-	-	-	-	-	-	-	-	-	-	-	-	-	-	-	-	-
Locus_6729_Transcript_1/1_Confidence_1.000_Length_324	324	109	33	7581536	7581536	1.92805e-11	44.3736	13.4342	1.72379	2.89242e-12	-	-	-	-	-	-	-	-	-	-	-	-	-	-	-	-	-	-	-	-	-	-	-	-	-	-	-	-
Locus_10826_Transcript_1/1_Confidence_1.000_Length_446	446	33	10	7581536	7581536	0.000108988	9.75937	2.95739	1.72247	3.24158e-05	-	-	-	-	-	-	-	-	-	-	-	-	-	-	-	-	-	-	-	-	-	-	-	-	-	-	-	-
Locus_12058_Transcript_1/1_Confidence_1.000_Length_310	310	33	10	7581536	7581536	0.000108988	14.0409	4.25482	1.72247	3.24201e-05	ref|XP_001179135.1| PREDICTED: similar to gag-pol polyprotein [Strongylocentrotus purpuratus] ref|XP_001196410.1| PREDICTED: similar to gag-pol polyprotein [Strongylocentrotus purpuratus]	103	62.1359	6e-32	POL2_DROME; RecName: Full=Retrovirus-related Pol polyprotein from transposon 297;; Includes:; RecName: Full=Protease;; ; Includes:; RecName: Full=Reverse transcriptase;; ; Includes:; RecName: Full=Endonuclease;	109	29.3578	1e-06	-	-	-	-	-	-	-	MER147891 - subfamily A2A non-peptidase homologues (Ciona intestinalis) [A02.UNA]#A02A#	49	46.9388	2e-06	-	-	-	-	-	-	-	-	-
Locus_13131_Transcript_1/1_Confidence_1.000_Length_379	379	33	10	7581536	7581536	0.000108988	11.4846	3.4802	1.72247	3.24245e-05	-	-	-	-	-	-	-	-	-	-	-	-	-	-	-	-	-	-	-	-	-	-	-	-	-	-	-	-
Locus_5318_Transcript_1/1_Confidence_1.000_Length_351	351	33	10	7581536	7581536	0.000108988	12.4008	3.75782	1.72247	3.24376e-05	-	-	-	-	-	-	-	-	-	-	-	-	-	-	-	-	-	-	-	-	-	-	-	-	-	-	-	-
Locus_1733_Transcript_2/3_Confidence_0.667_Length_6645	6645	874	265	7581536	7581536	4.09096e-77	17.3484	5.2601	1.72164	1.22908e-78	-	-	-	-	-	-	-	-	-	-	-	-	-	-	-	-	-	-	-	-	-	-	-	-	-	-	-	-
Locus_2938_Transcript_1/1_Confidence_1.000_Length_879	879	544	165	7581536	7581536	7.51084e-49	81.6306	24.7593	1.72114	3.43911e-50	-	-	-	-	-	-	-	-	-	-	-	-	-	-	-	-	-	-	-	-	-	-	-	-	-	-	-	-
Locus_247_Transcript_1/1_Confidence_1.000_Length_700	700	369	112	7581536	7581536	8.01107e-34	69.5298	21.1039	1.72012	4.99063e-35	-	-	-	-	-	-	-	-	-	-	-	-	-	-	-	-	-	-	-	-	-	-	-	-	-	-	-	-
Locus_1977_Transcript_1/1_Confidence_1.000_Length_552	552	56	17	7581536	7581536	9.35754e-07	13.3811	4.06212	1.71989	2.07056e-07	-	-	-	-	-	-	-	-	-	-	-	-	-	-	-	-	-	-	-	-	-	-	-	-	-	-	-	-
Locus_4529_Transcript_1/1_Confidence_1.000_Length_604	604	56	17	7581536	7581536	9.35754e-07	12.2291	3.7124	1.71989	2.07093e-07	-	-	-	-	-	-	-	-	-	-	-	-	-	-	-	-	-	-	-	-	-	-	-	-	-	-	-	-
Locus_11096_Transcript_1/1_Confidence_1.000_Length_1570	1570	339	103	7581536	7581536	3.25199e-31	28.4802	8.65327	1.71864	2.19046e-32	-	-	-	-	-	-	-	-	-	-	-	-	-	-	-	-	-	-	-	-	-	-	-	-	-	-	-	-
Locus_2106_Transcript_8/10_Confidence_0.219_Length_155	155	523	159	7581536	7581536	6.2595e-47	445.054	135.303	1.71778	2.95162e-48	-	-	-	-	-	-	-	-	-	-	-	-	-	-	-	-	-	-	-	-	-	-	-	-	-	-	-	-
Locus_8650_Transcript_1/1_Confidence_1.000_Length_528	528	569	173	7581536	7581536	7.46216e-51	142.142	43.217	1.71766	3.31492e-52	-	-	-	-	-	-	-	-	-	-	-	-	-	-	-	-	-	-	-	-	-	-	-	-	-	-	-	-
Locus_1107_Transcript_1/1_Confidence_1.000_Length_1886	1886	184	56	7581536	7581536	7.26575e-18	12.8682	3.91642	1.71621	7.78901e-19	ref|XP_002574202.1| phd finger protein [Schistosoma mansoni] emb|CAZ30435.1| phd finger protein, putative [Schistosoma mansoni]	93	39.7849	3e-08	-	-	-	-	-	-	-	-	-	-	-	-	-	-	-	-	-	-	-	-	-	-	-	-
Locus_12010_Transcript_1/1_Confidence_1.000_Length_319	319	23	7	7581536	7581536	0.000947993	9.50999	2.89434	1.71621	0.00034684	-	-	-	-	-	-	-	-	-	-	-	-	-	-	-	-	-	-	-	-	-	-	-	-	-	-	-	-
Locus_13320_Transcript_1/1_Confidence_1.000_Length_212	212	23	7	7581536	7581536	0.000947993	14.3098	4.35517	1.71621	0.000346878	-	-	-	-	-	-	-	-	-	-	-	-	-	-	-	-	-	-	-	-	-	-	-	-	-	-	-	-
Locus_13486_Transcript_1/1_Confidence_1.000_Length_266	266	23	7	7581536	7581536	0.000947993	11.4048	3.47104	1.71621	0.000346916	-	-	-	-	-	-	-	-	-	-	-	-	-	-	-	-	-	-	-	-	-	-	-	-	-	-	-	-
Locus_4622_Transcript_1/1_Confidence_1.000_Length_341	341	23	7	7581536	7581536	0.000947993	8.89644	2.70761	1.71621	0.000346954	-	-	-	-	-	-	-	-	IPR001873	PF00858	-	-	-	-	-	-	-	-	-	-	-	-	-	-	-	-	-	-
Locus_6923_Transcript_1/1_Confidence_1.000_Length_186	186	23	7	7581536	7581536	0.000947993	16.3101	4.96396	1.71621	0.000346992	ref|XP_002578243.1| hypothetical protein [Schistosoma mansoni] emb|CAZ34481.1| hypothetical protein [Schistosoma mansoni]	55	54.5455	8e-11	-	-	-	-	-	-	-	-	-	-	-	-	-	-	-	-	-	-	-	-	-	-	-	-
Locus_3823_Transcript_1/1_Confidence_1.000_Length_9795	9795	2562	780	7581536	7581536	3.05691e-220	34.4999	10.5035	1.71572	3.6098e-222	ref|XP_001645325.1| hypothetical protein Kpol_1058p4 [Vanderwaltozyma polyspora DSM 70294] gb|EDO17467.1| hypothetical protein Kpol_1058p4 [Vanderwaltozyma polyspora DSM 70294]	1325	19.3962	2e-24	SRAP_STAA8; RecName: Full=Serine-rich adhesin for platelets;; AltName: Full=Staphylococcus aureus surface protein A;; Flags: Precursor;	1321	19.3036	9e-16	-	-	-	-	-	-	-	-	-	-	-	-	-	-	-	-	-	-	-	-
Locus_2818_Transcript_1/1_Confidence_1.000_Length_1990	1990	591	180	7581536	7581536	1.25115e-52	39.1721	11.9306	1.71516	5.40219e-54	ref|XP_002577056.1| biotin-protein ligase [Schistosoma mansoni] emb|CAZ33293.1| biotin-protein ligase [Schistosoma mansoni]	650	36.4615	2e-99	BPL1_MOUSE; RecName: Full=Biotin--protein ligase;; ; AltName: Full=Biotin apo-protein ligase;; Includes:; RecName: Full=Biotin--[methylmalonyl-CoA-carboxytransferase] ligase;; ; Includes:; RecName: Full=Biotin--[propionyl-CoA-carboxylase [ATP-hydrolyzing]] ligase;; ; AltName: Full=Holocarboxylase synthetase;; ; Includes:; RecName: Full=Biotin--[methylcrotonoyl-CoA-carboxylase] ligase;; ; Includes…	328	30.1829	8e-32	IPR004143	PF03099	K01942	-	-	-	-	-	-	-	-	-	-	-	-	-	-	-	-	-
Locus_8932_Transcript_1/1_Confidence_1.000_Length_2312	2312	436	133	7581536	7581536	2.39834e-39	24.8738	7.58764	1.7129	1.32262e-40	ref|XP_002571714.1| DNA double-strand break repair rad50 ATPase [Schistosoma mansoni] emb|CAZ27944.1| DNA double-strand break repair rad50 ATPase, putative [Schistosoma mansoni]	535	38.5047	5e-97	CF097_HUMAN; RecName: Full=Coiled-coil domain-containing protein C6orf97;	641	23.869	3e-39	-	-	-	-	-	-	-	-	-	-	-	-	-	-	-	gnl|TC-DB|Q02455 9.A.14.1.1 Protein MLP1 - Saccharomyces cerevisiae (Baker's yeast).	737	19.5122	7e-12	-
Locus_5369_Transcript_1/1_Confidence_1.000_Length_492	492	59	18	7581536	7581536	5.41018e-07	15.8172	4.82559	1.71272	1.16431e-07	ref|XP_002579766.1| protein tyrosine phosphatase [Schistosoma mansoni] emb|CAZ36005.1| protein tyrosine phosphatase, putative [Schistosoma mansoni]	162	29.6296	6e-13	-	-	-	-	-	-	-	-	-	-	-	-	-	-	-	-	-	-	-	-	-	-	-	-
Locus_3889_Transcript_1/1_Confidence_1.000_Length_1891	1891	311	95	7581536	7581536	1.20133e-28	21.6926	6.62636	1.71092	8.68533e-30	-	-	-	-	-	-	-	-	-	-	-	-	-	-	-	-	-	-	-	-	-	-	-	-	-	-	-	-
Locus_13071_Transcript_1/1_Confidence_1.000_Length_382	382	36	11	7581536	7581536	6.18781e-05	12.4303	3.79815	1.71049	1.75641e-05	-	-	-	-	-	-	-	-	-	-	-	-	-	-	-	-	-	-	-	-	-	-	-	-	-	-	-	-
Locus_14446_Transcript_1/1_Confidence_1.000_Length_293	293	36	11	7581536	7581536	6.18781e-05	16.2061	4.95185	1.71049	1.75665e-05	gb|AAM93546.1| polyprotein [Schistosoma japonicum]	95	42.1053	5e-10	-	-	-	-	IPR000477	PF00078	-	-	-	-	-	-	-	-	-	-	-	-	-	-	-	-	-	-
Locus_8244_Transcript_1/1_Confidence_1.000_Length_306	306	36	11	7581536	7581536	6.18781e-05	15.5176	4.74148	1.71049	1.7569e-05	-	-	-	-	-	-	-	-	-	-	-	-	-	-	-	-	-	-	-	-	-	-	-	-	-	-	-	-
Locus_2068_Transcript_1/1_Confidence_1.000_Length_638	638	795	243	7581536	7581536	1.03361e-69	164.357	50.2375	1.71	3.46655e-71	-	-	-	-	-	-	-	-	-	-	-	-	-	-	-	-	-	-	-	-	-	-	-	-	-	-	-	-
Locus_4906_Transcript_1/1_Confidence_1.000_Length_1290	1290	1374	420	7581536	7581536	9.9369e-119	140.488	42.944	1.70992	1.94372e-120	-	-	-	-	-	-	-	-	-	-	-	-	-	-	-	-	-	-	-	-	-	-	-	-	-	-	-	-
Locus_3553_Transcript_3/3_Confidence_0.929_Length_228	228	193	59	7581536	7581536	1.48685e-18	111.652	34.1319	1.70981	1.54316e-19	-	-	-	-	-	-	-	-	-	-	-	-	-	-	-	-	-	-	-	-	-	-	-	-	-	-	-	-
Locus_2129_Transcript_2/2_Confidence_1.000_Length_2182	2182	821	251	7581536	7581536	6.73958e-72	49.6285	15.1727	1.70969	2.19537e-73	-	-	-	-	-	-	-	-	-	-	-	-	-	-	-	-	-	-	-	-	-	-	-	-	-	-	-	-
Locus_2129_Transcript_1/2_Confidence_1.000_Length_2182	2182	873	267	7581536	7581536	2.86958e-76	52.7718	16.1398	1.70914	8.70199e-78	-	-	-	-	-	-	-	-	-	-	-	-	-	-	-	-	-	-	-	-	-	-	-	-	-	-	-	-
Locus_1195_Transcript_3/3_Confidence_0.500_Length_2129	2129	752	230	7581536	7581536	5.07693e-66	46.5892	14.2493	1.7091	1.79855e-67	gb|ABS52704.1| heat shock protein 70 [Fasciola hepatica]	644	73.7578	0	HSP7C_SAGOE; RecName: Full=Heat shock cognate 71 kDa protein;; AltName: Full=Heat shock 70 kDa protein 8;; AltName: Full=Intracellular vitamin D-binding protein 1;	646	71.8266	0	IPR018181	PF00012	K03283	-	-	-	-	-	-	-	-	-	-	-	-	gnl|TC-DB|P08107 1.A.33.1.3 Heat shock 70 kDa protein 1 (HSP70.1) (HSP70-1/HSP70-2) - Homo sapiens (Human).	641	75.5039	0	-
Locus_10056_Transcript_1/1_Confidence_1.000_Length_1951	1951	634	194	7581536	7581536	5.39395e-56	42.8622	13.1156	1.70843	2.2315e-57	-	-	-	-	-	-	-	-	-	-	-	-	-	-	-	MER137299 - family I51 unassigned peptidase inhibitors (Homo sapiens) [I51.UPW]#I51#	126	33.0769	1e-06	-	-	-	-	gnl|TC-DB|O81765 3.A.20.1.2 Pollen-specific leucine-rich repeat extensin-like protein 4 OS=Arabidopsis thaliana GN=PEX4 PE=2 SV=1	214	27.8027	7e-09	-
Locus_5408_Transcript_2/2_Confidence_1.000_Length_1045	1045	183	56	7581536	7581536	1.11408e-17	23.0982	7.06829	1.70834	1.20416e-18	ref|XP_002072303.1| GK22400 [Drosophila willistoni] gb|EDW83289.1| GK22400 [Drosophila willistoni]	209	44.4976	2e-35	CHAC1_DANRE; RecName: Full=Cation transport regulator-like protein 1;	189	39.6825	1e-29	IPR013024	PF04752	-	-	-	-	-	-	-	-	-	-	-	-	-	-	-	-	-	-
Locus_10941_Transcript_1/1_Confidence_1.000_Length_775	775	49	15	7581536	7581536	4.32377e-06	8.33945	2.55289	1.70782	1.03783e-06	-	-	-	-	-	-	-	-	-	-	-	-	-	-	-	-	-	-	-	-	-	-	-	-	-	-	-	-
Locus_12942_Transcript_1/1_Confidence_1.000_Length_556	556	49	15	7581536	7581536	4.32377e-06	11.6242	3.55844	1.70782	1.038e-06	-	-	-	-	-	-	-	-	-	-	-	-	-	-	-	-	-	-	-	-	-	-	-	-	-	-	-	-
Locus_326_Transcript_1/2_Confidence_1.000_Length_4819	4819	2884	884	7581536	7581536	1.25711e-245	78.9371	24.1957	1.70595	1.37844e-247	ref|XP_001846300.1| conserved hypothetical protein [Culex quinquefasciatus] gb|EDS43311.1| conserved hypothetical protein [Culex quinquefasciatus]	672	21.875	2e-09	-	-	-	-	-	-	-	-	-	-	-	-	-	-	-	-	-	-	-	-	-	-	-	-
Locus_7559_Transcript_1/1_Confidence_1.000_Length_2100	2100	398	122	7581536	7581536	6.47472e-36	24.9981	7.66273	1.70589	3.84369e-37	-	-	-	-	-	-	-	-	-	-	-	-	-	-	-	-	-	-	-	-	-	-	-	-	-	-	-	-
Locus_2084_Transcript_1/1_Confidence_1.000_Length_891	891	88	27	7581536	7581536	1.74331e-09	13.0271	3.99695	1.70454	3.00739e-10	ref|XP_002571872.1| hypothetical protein [Schistosoma mansoni] emb|CAZ28102.1| WD-repeat protein, putative [Schistosoma mansoni]	145	54.4828	2e-70	WDR35_RAT; RecName: Full=WD repeat-containing protein 35;; AltName: Full=Naofen;	145	44.8276	2e-27	-	-	-	-	-	-	-	-	-	-	-	-	-	-	-	-	-	-	-	-
Locus_4690_Transcript_1/1_Confidence_1.000_Length_1268	1268	365	112	7581536	7581536	4.42265e-33	37.9679	11.6504	1.7044	2.8049e-34	-	-	-	-	-	-	-	-	-	-	-	-	-	-	-	-	-	-	-	-	-	-	-	-	-	-	-	-
Locus_5475_Transcript_1/1_Confidence_1.000_Length_1427	1427	290	89	7581536	7581536	1.01305e-26	26.8051	8.22638	1.70418	7.84091e-28	ref|XP_002596055.1| hypothetical protein BRAFLDRAFT_66213 [Branchiostoma floridae] gb|EEN52067.1| hypothetical protein BRAFLDRAFT_66213 [Branchiostoma floridae]	309	26.5372	5e-14	CB081_BOVIN; RecName: Full=Uncharacterized protein C2orf81 homolog;	128	28.9062	5e-09	-	-	-	-	-	-	-	-	-	-	-	-	-	-	-	-	-	-	-	-
Locus_14460_Transcript_1/1_Confidence_1.000_Length_860	860	228	70	7581536	7581536	1.89853e-21	34.9687	10.736	1.70361	1.74777e-22	ref|XP_002591875.1| hypothetical protein BRAFLDRAFT_89390 [Branchiostoma floridae] gb|EEN47886.1| hypothetical protein BRAFLDRAFT_89390 [Branchiostoma floridae]	152	32.8947	1e-17	-	-	-	-	-	-	-	-	-	-	-	-	-	-	-	-	-	-	-	-	-	-	-	-
Locus_7409_Transcript_1/1_Confidence_1.000_Length_1573	1573	495	152	7581536	7581536	4.84971e-44	41.5068	12.7455	1.70336	2.41736e-45	ref|XP_002576601.1| Nst1p-like protein [Schistosoma mansoni] emb|CAZ32838.1| Nst1p-like protein [Schistosoma mansoni]	217	31.3364	3e-25	CCD34_MOUSE; RecName: Full=Coiled-coil domain-containing protein 34;	279	25.8065	7e-17	-	-	-	-	-	-	-	-	-	-	-	-	-	-	-	gnl|TC-DB|P19934 2.C.1.2.1 TOLA PROTEIN - Escherichia coli.	142	31.5789	5e-07	-
Locus_3521_Transcript_1/1_Confidence_1.000_Length_4931	4931	993	305	7581536	7581536	5.33737e-86	26.5618	8.15845	1.70298	1.44705e-87	ref|XP_002569899.1| hypothetical protein [Schistosoma mansoni] emb|CAY17381.1| expressed protein [Schistosoma mansoni]	476	37.395	2e-77	HECD1_HUMAN; RecName: Full=E3 ubiquitin-protein ligase HECTD1;; ; AltName: Full=E3 ligase for inhibin receptor;; AltName: Full=EULIR;; AltName: Full=HECT domain-containing protein 1;	514	28.9883	3e-51	IPR000569	PF00632	K12231	-	-	-	-	-	-	-	-	-	-	-	-	gnl|TC-DB|Q8CFI0 8.A.30.1.1 E3 ubiquitin-protein ligase NEDD4-like protein - Mus musculus (Mouse).	225	23.8683	1e-10	-
Locus_3848_Transcript_1/1_Confidence_1.000_Length_2573	2573	1894	582	7581536	7581536	1.02095e-161	97.0919	29.835	1.70235	1.51316e-163	ref|XP_002578298.1| ctl2 [Schistosoma mansoni] emb|CAZ34536.1| ctl2, putative [Schistosoma mansoni]	696	52.5862	0	CTL2_XENLA; RecName: Full=Choline transporter-like protein 2;; AltName: Full=Solute carrier family 44 member 2;	718	34.2618	1e-102	IPR007603	PF04515	-	-	-	-	-	-	-	-	-	-	-	-	-	gnl|TC-DB|Q8BY89 2.A.92.1.2 Choline transporter-like protein 2 - Mus musculus (Mouse).	679	39.3258	1e-130	-
Locus_7991_Transcript_1/1_Confidence_1.000_Length_943	943	192	59	7581536	7581536	2.27747e-18	26.8554	8.25245	1.70232	2.38843e-19	emb|CAX82467.1| Long-chain-fatty-acid--CoA ligase 5 [Schistosoma japonicum] emb|CAX82474.1| Long-chain-fatty-acid--CoA ligase 5 [Schistosoma japonicum]	290	43.4483	4e-63	ACSL5_HUMAN; RecName: Full=Long-chain-fatty-acid--CoA ligase 5;; ; AltName: Full=Long-chain acyl-CoA synthetase 5;;	275	44.3636	4e-55	IPR000873	PF00501	K01897	-	-	-	-	-	-	-	-	-	-	-	-	gnl|TC-DB|Q42524 4.C.1.1.7 4-coumarate--CoA ligase 1 - Arabidopsis thaliana (Mouse-ear cress).	163	32.7273	4e-16	-
Locus_10381_Transcript_1/1_Confidence_1.000_Length_429	429	39	12	7581536	7581536	3.52503e-05	11.9909	3.68949	1.70044	9.61926e-06	-	-	-	-	-	-	-	-	-	-	-	-	-	-	-	-	-	-	-	-	-	-	-	-	-	-	-	-
Locus_10442_Transcript_1/1_Confidence_1.000_Length_230	230	26	8	7581536	7581536	0.000528415	14.9104	4.5878	1.70044	0.00018206	-	-	-	-	-	-	-	-	-	-	-	-	-	-	-	-	-	-	-	-	-	-	-	-	-	-	-	-
Locus_10743_Transcript_1/1_Confidence_1.000_Length_199	199	13	4	7581536	7581536	0.00907898	8.61654	2.65124	1.70044	0.0047643	-	-	-	-	-	-	-	-	-	-	-	-	-	-	-	-	-	-	-	-	-	-	-	-	-	-	-	-
Locus_14655_Transcript_1/1_Confidence_1.000_Length_146	146	13	4	7581536	7581536	0.00907898	11.7445	3.61368	1.70044	0.00476467	-	-	-	-	-	-	-	-	-	-	-	-	-	-	-	-	-	-	-	-	-	-	-	-	-	-	-	-
Locus_14904_Transcript_1/1_Confidence_1.000_Length_192	192	26	8	7581536	7581536	0.000528415	17.8614	5.49581	1.70044	0.000182081	-	-	-	-	-	-	-	-	-	-	-	-	-	-	-	-	-	-	-	-	-	-	-	-	-	-	-	-
Locus_16547_Transcript_1/1_Confidence_1.000_Length_142	142	13	4	7581536	7581536	0.00907898	12.0753	3.71548	1.70044	0.00476503	-	-	-	-	-	-	-	-	-	-	-	-	-	-	-	-	-	-	-	-	-	-	-	-	-	-	-	-
Locus_17804_Transcript_1/1_Confidence_1.000_Length_164	164	13	4	7581536	7581536	0.00907898	10.4554	3.21706	1.70044	0.0047654	ref|XP_002595696.1| hypothetical protein BRAFLDRAFT_64829 [Branchiostoma floridae] gb|EEN51708.1| hypothetical protein BRAFLDRAFT_64829 [Branchiostoma floridae]	52	61.5385	1e-12	SCLY_BOVIN; RecName: Full=Selenocysteine lyase;;	51	64.7059	1e-13	-	-	K01763	-	-	-	-	-	-	-	-	-	-	-	-	-	-	-	-	-
Locus_18085_Transcript_1/1_Confidence_1.000_Length_148	148	13	4	7581536	7581536	0.00907898	11.5858	3.56485	1.70044	0.00476576	-	-	-	-	-	-	-	-	-	-	-	-	-	-	-	-	-	-	-	-	-	-	-	-	-	-	-	-
Locus_2642_Transcript_1/9_Confidence_0.261_Length_1122	1122	65	20	7581536	7581536	1.81455e-07	7.64123	2.35115	1.70044	3.70387e-08	tpg|DAA00890.1| TPA_exp: reverse transcriptase [Schistosoma mansoni]	195	52.3077	2e-52	-	-	-	-	-	-	-	-	-	-	-	-	-	-	-	-	-	-	-	-	-	-	-	-
Locus_5864_Transcript_1/1_Confidence_1.000_Length_1300	1300	130	40	7581536	7581536	4.59531e-13	13.1899	4.05844	1.70044	6.26255e-14	gb|AAD16002.1| cAMP-dependent protein kinase catalytic subunit isoform 1 [Amblyomma americanum]	325	63.6923	1e-126	KAPC_DROME; RecName: Full=cAMP-dependent protein kinase catalytic subunit;; ;	345	59.4203	1e-125	IPR017441	PF00069	K04345	2422_hPKAa_2422	253	68.3794	1e-105	-	-	-	-	-	-	-	-	gnl|TC-DB|P27450 1.A.26.1.1 GAP JUNCTION CX32 PROTEIN (CONNEXIN 32) - Arabidopsis thaliana (Mouse-ear cress).	212	27.9817	3e-12	-
Locus_7516_Transcript_1/2_Confidence_1.000_Length_692	692	91	28	7581536	7581536	1.01741e-09	17.3452	5.33697	1.70044	1.72735e-10	-	-	-	-	-	-	-	-	-	-	-	-	-	-	-	-	-	-	-	-	-	-	-	-	-	-	-	-
Locus_9262_Transcript_1/1_Confidence_1.000_Length_171	171	13	4	7581536	7581536	0.00907898	10.0274	3.08537	1.70044	0.00476613	-	-	-	-	-	-	-	-	-	-	-	-	-	-	-	-	-	-	-	-	-	-	-	-	-	-	-	-
Locus_4366_Transcript_1/1_Confidence_1.000_Length_1564	1564	201	62	7581536	7581536	4.65821e-19	16.9513	5.22875	1.69686	4.71864e-20	sp|Q27802.2|DYHC2_TRIGR RecName: Full=Cytoplasmic dynein 2 heavy chain 1; AltName: Full=Dynein heavy chain isotype 1B gb|AAA63583.2| dynein heavy chain isotype 1B [Tripneustes gratilla]	510	44.7059	1e-115	DYHC2_TRIGR; RecName: Full=Cytoplasmic dynein 2 heavy chain 1;; AltName: Full=Dynein heavy chain isotype 1B;	510	44.7059	1e-116	IPR004273	PF03028	K10414	-	-	-	-	-	-	-	-	-	-	-	-	-	-	-	-	-
Locus_2970_Transcript_1/1_Confidence_1.000_Length_1891	1891	901	278	7581536	7581536	7.67421e-78	62.8458	19.3908	1.69644	2.28405e-79	ref|XP_002577451.1| hypothetical protein [Schistosoma mansoni] emb|CAZ33689.1| hypothetical protein [Schistosoma mansoni]	542	30.6273	3e-71	-	-	-	-	-	-	-	-	-	-	-	-	-	-	-	-	-	-	-	-	-	-	-	-
Locus_873_Transcript_1/1_Confidence_1.000_Length_2389	2389	1147	354	7581536	7581536	2.08295e-98	63.3272	19.5447	1.69604	4.79386e-100	ref|XP_002613005.1| hypothetical protein BRAFLDRAFT_58199 [Branchiostoma floridae] gb|EEN69014.1| hypothetical protein BRAFLDRAFT_58199 [Branchiostoma floridae]	240	46.25	1e-93	TBA1C_BOVIN; RecName: Full=Tubulin alpha-1C chain;	240	42.0833	5e-92	IPR023123	PF03953	-	-	-	-	-	-	-	-	-	-	-	-	-	-	-	-	-	-
Locus_8033_Transcript_1/1_Confidence_1.000_Length_283	283	81	25	7581536	7581536	7.85639e-09	37.7521	11.6519	1.69599	1.41464e-09	emb|CAX83693.1| Gap-Pol polyprotein [Schistosoma japonicum]	93	65.5914	7e-25	POL3_DROME; RecName: Full=Retrovirus-related Pol polyprotein from transposon 17.6;; Includes:; RecName: Full=Protease;; ; Includes:; RecName: Full=Reverse transcriptase;; ; Includes:; RecName: Full=Endonuclease;	94	41.4894	4e-10	-	-	-	-	-	-	-	-	-	-	-	-	-	-	-	-	-	-	-	-
Locus_907_Transcript_1/1_Confidence_1.000_Length_475	475	353	109	7581536	7581536	7.65631e-32	98.0221	30.2674	1.69534	5.03717e-33	-	-	-	-	-	-	-	-	-	-	-	-	-	-	-	-	-	-	-	-	-	-	-	-	-	-	-	-
Locus_7360_Transcript_1/1_Confidence_1.000_Length_914	914	191	59	7581536	7581536	3.48426e-18	27.5632	8.51429	1.69479	3.689e-19	-	-	-	-	-	-	-	-	-	-	-	-	-	-	-	-	-	-	-	-	-	-	-	-	-	-	-	-
Locus_519_Transcript_2/2_Confidence_1.000_Length_1275	1275	1340	414	7581536	7581536	2.05336e-114	138.624	42.8285	1.69453	4.1402e-116	ref|XP_002581232.1| hypothetical protein [Schistosoma mansoni] emb|CAZ37471.1| hypothetical protein [Schistosoma mansoni]	177	63.2768	7e-58	-	-	-	-	-	-	-	-	-	-	-	-	-	-	-	-	-	-	-	-	-	-	-	-
Locus_958_Transcript_2/3_Confidence_0.333_Length_596	596	42	13	7581536	7581536	2.01392e-05	9.29492	2.877	1.69188	5.28698e-06	-	-	-	-	-	-	-	-	-	-	-	-	-	-	-	-	-	-	-	-	-	-	-	-	-	-	-	-
Locus_823_Transcript_3/3_Confidence_0.714_Length_3269	3269	568	176	7581536	7581536	1.09491e-49	22.918	7.10134	1.69032	4.95188e-51	ref|XP_002190274.1| PREDICTED: similar to Putative death domain-containing protein FLJ16686 [Taeniopygia guttata]	767	20.7301	9e-16	DTHD1_HUMAN; RecName: Full=Death domain-containing protein 1;	707	22.4894	4e-15	IPR011029	PF00531	-	-	-	-	-	-	-	-	-	-	-	-	-	-	-	-	-	-
Locus_8830_Transcript_1/1_Confidence_1.000_Length_1577	1577	158	49	7581536	7581536	2.4996e-15	13.215	4.09833	1.68907	2.99386e-16	-	-	-	-	-	-	-	-	-	-	-	-	-	-	-	-	-	-	-	-	-	-	-	-	-	-	-	-
Locus_5079_Transcript_1/1_Confidence_1.000_Length_1605	1614	361	112	7581536	7581536	2.41665e-32	29.5017	9.15287	1.6885	1.56373e-33	ref|XP_002575751.1| insulysin unit 3 (M16 family) [Schistosoma mansoni] emb|CAZ31985.1| insulysin unit 3 (M16 family) [Schistosoma mansoni]	112	49.1071	1e-117	IDE_HUMAN; RecName: Full=Insulin-degrading enzyme;; ; AltName: Full=Abeta-degrading protease;; AltName: Full=Insulin protease;; ; AltName: Full=Insulysin;	117	37.6068	7e-72	IPR011237	PF05193	K01408	-	-	-	-	MER046967 - nardilysin unit 2 (Rattus norvegicus) [M16.983]#M16A#	24	50	8e-13	-	-	-	-	-	-	-	-	-
Locus_10587_Transcript_1/1_Confidence_1.000_Length_287	287	29	9	7581536	7581536	0.000296516	13.3278	4.13622	1.68806	9.60996e-05	-	-	-	-	-	-	-	-	-	-	-	-	-	-	-	-	-	-	-	-	-	-	-	-	-	-	-	-
Locus_13559_Transcript_1/1_Confidence_1.000_Length_235	235	29	9	7581536	7581536	0.000296516	16.2769	5.05147	1.68806	9.61115e-05	-	-	-	-	-	-	-	-	-	-	-	-	-	-	-	-	-	-	-	-	-	-	-	-	-	-	-	-
Locus_13737_Transcript_1/1_Confidence_1.000_Length_345	345	29	9	7581536	7581536	0.000296516	11.0872	3.44085	1.68806	9.61234e-05	ref|XP_002580592.1| hypothetical protein [Schistosoma mansoni] emb|CAZ36831.1| conserved hypothetical protein [Schistosoma mansoni]	113	45.1327	1e-23	HYDIN_MOUSE; RecName: Full=Hydrocephalus-inducing protein;; AltName: Full=Protein Hy-3;	109	32.1101	8e-11	-	-	-	-	-	-	-	-	-	-	-	-	-	-	-	-	-	-	-	-
Locus_8915_Transcript_1/1_Confidence_1.000_Length_575	575	306	95	7581536	7581536	1.00621e-27	70.1934	21.7921	1.68753	7.50906e-29	-	-	-	-	-	-	-	-	-	-	-	-	-	-	-	-	-	-	-	-	-	-	-	-	-	-	-	-
Locus_2575_Transcript_1/1_Confidence_1.000_Length_1481	1481	1017	316	7581536	7581536	7.72229e-87	90.5751	28.1433	1.68632	2.05642e-88	-	-	-	-	-	-	-	-	-	-	-	-	-	-	-	-	-	-	-	-	-	-	-	-	-	-	-	-
Locus_1963_Transcript_1/1_Confidence_1.000_Length_1376	1376	457	142	7581536	7581536	2.73696e-40	43.8067	13.6117	1.6863	1.46978e-41	gb|AAW25622.1| SJCHGC06190 protein [Schistosoma japonicum]	265	60.7547	4e-85	LRC67_XENLA; RecName: Full=Leucine-rich repeat-containing protein 67;	245	45.3061	8e-54	IPR001611	PF12799	-	-	-	-	-	-	-	-	-	-	-	-	-	-	-	-	-	-
Locus_2503_Transcript_1/1_Confidence_1.000_Length_555	555	74	23	7581536	7581536	3.54942e-08	17.5866	5.4661	1.68589	6.75612e-09	-	-	-	-	-	-	-	-	-	-	-	-	-	-	-	-	-	-	-	-	-	-	-	-	-	-	-	-
Locus_8338_Transcript_1/1_Confidence_1.000_Length_902	902	267	83	7581536	7581536	1.99517e-24	39.0434	12.1371	1.68566	1.66765e-25	gb|ABN14939.1| axonemal dynein light chain p33 [Taenia asiatica]	216	68.5185	6e-73	IDLC_STRPU; RecName: Full=33 kDa inner dynein arm light chain, axonemal;; AltName: Full=p33;	229	40.6114	2e-42	IPR019347	PF10211	K10410	-	-	-	-	-	-	-	-	-	-	-	-	-	-	-	-	-
Locus_5717_Transcript_1/1_Confidence_1.000_Length_1135	1135	283	88	7581536	7581536	9.36584e-26	32.8877	10.2266	1.68523	7.45219e-27	-	-	-	-	-	-	-	-	-	-	-	-	-	-	-	-	-	-	-	-	-	-	-	-	-	-	-	-
Locus_13456_Transcript_1/1_Confidence_1.000_Length_550	550	61	19	7581536	7581536	4.79401e-07	14.6288	4.55652	1.68281	1.02496e-07	-	-	-	-	-	-	-	-	-	-	-	-	-	-	-	-	-	-	-	-	-	-	-	-	-	-	-	-
Locus_14719_Transcript_1/1_Confidence_1.000_Length_1254	1254	138	43	7581536	7581536	1.41931e-13	14.5152	4.52287	1.68226	1.87212e-14	ref|NP_001121286.1| hypothetical protein LOC100158369 [Xenopus laevis] gb|AAI24930.1| LOC100158369 protein [Xenopus laevis]	24	66.6667	2e-60	RSH3A_MOUSE; RecName: Full=Radial spoke head protein 3 homolog A;; AltName: Full=Radial spoke head-like protein 2A;	25	80	4e-60	IPR009290	PF06098	-	-	-	-	-	-	-	-	-	-	-	-	-	-	-	-	-	-
Locus_1608_Transcript_1/1_Confidence_1.000_Length_3822	3822	7866	2451	7581536	7581536	0	271.46	84.5854	1.68226	0	ref|XP_002574168.1| elav (embryonic lethal abnormal vision drosophila)-like protein [Schistosoma mansoni] emb|CAZ30401.1| elav (embryonic lethal, abnormal vision, drosophila)-like protein [Schistosoma mansoni]	543	46.7772	1e-110	ELAV4_RAT; RecName: Full=ELAV-like protein 4;; AltName: Full=Hu-antigen D;; ; AltName: Full=Paraneoplastic encephalomyelitis antigen HuD;	416	49.2788	9e-91	IPR012677	PF00076	K13208	-	-	-	-	-	-	-	-	-	-	-	-	-	-	-	-	-
Locus_2772_Transcript_1/1_Confidence_1.000_Length_482	482	253	79	7581536	7581536	3.8321e-23	69.2335	21.6184	1.67921	3.31693e-24	-	-	-	-	-	-	-	-	-	-	-	-	-	-	-	-	-	-	-	-	-	-	-	-	-	-	-	-
Locus_10416_Transcript_1/1_Confidence_1.000_Length_326	326	16	5	7581536	7581536	0.00485158	6.47359	2.023	1.67807	0.00222966	-	-	-	-	-	-	-	-	-	-	-	-	-	-	-	-	-	-	-	-	-	-	-	-	-	-	-	-
Locus_11264_Transcript_1/2_Confidence_1.000_Length_281	281	16	5	7581536	7581536	0.00485158	7.51029	2.34696	1.67807	0.00222985	-	-	-	-	-	-	-	-	-	-	-	-	-	-	-	-	-	-	-	-	-	-	-	-	-	-	-	-
Locus_13955_Transcript_1/1_Confidence_1.000_Length_232	232	16	5	7581536	7581536	0.00485158	9.09651	2.84266	1.67807	0.00223063	-	-	-	-	-	-	-	-	-	-	-	-	-	-	-	-	-	-	-	-	-	-	-	-	-	-	-	-
Locus_14148_Transcript_1/1_Confidence_1.000_Length_169	169	32	10	7581536	7581536	0.000167284	24.975	7.8047	1.67807	5.16425e-05	dbj|BAG81990.1| gag-pol polyprotein [Clonorchis sinensis]	56	98.2143	9e-25	YI31B_YEAST; RecName: Full=Transposon Ty3-I Gag-Pol polyprotein;; AltName: Full=Gag3-Pol3;; AltName: Full=Transposon Ty3-2 TYA-TYB polyprotein;; Contains:; RecName: Full=Capsid protein;; ; AltName: Full=p24;; Contains:; RecName: Full=Spacer peptide p3;; Contains:; RecName: Full=Nucleocapsid protein p11;; ; Contains:; RecName: Full=Ty3 protease;; ; ; AltName: Full=p16;; Contains:; RecName: Full=Sp…	53	56.6038	2e-10	IPR000477	PF00078	-	-	-	-	-	-	-	-	-	-	-	-	-	-	-	-	-	-
Locus_14934_Transcript_1/1_Confidence_1.000_Length_202	202	16	5	7581536	7581536	0.00485158	10.4475	3.26484	1.67807	0.00223083	-	-	-	-	-	-	-	-	-	-	-	-	-	-	-	-	-	-	-	-	-	-	-	-	-	-	-	-
Locus_1652_Transcript_1/1_Confidence_1.000_Length_201	201	16	5	7581536	7581536	0.00485158	10.4995	3.28108	1.67807	0.00223122	ref|XP_002578280.1| dynein heavy chain [Schistosoma mansoni] emb|CAZ34518.1| dynein heavy chain, putative [Schistosoma mansoni]	66	74.2424	2e-25	DYH10_HUMAN; RecName: Full=Dynein heavy chain 10, axonemal;; AltName: Full=Axonemal beta dynein heavy chain 10;; AltName: Full=Ciliary dynein heavy chain 10;	66	71.2121	3e-24	IPR004273	PF03028	-	-	-	-	-	-	-	-	-	-	-	-	-	-	-	-	-	-
Locus_17096_Transcript_1/1_Confidence_1.000_Length_202	202	16	5	7581536	7581536	0.00485158	10.4475	3.26484	1.67807	0.00223141	-	-	-	-	-	-	-	-	-	-	-	-	-	-	-	-	-	-	-	-	-	-	-	-	-	-	-	-
Locus_17098_Transcript_1/1_Confidence_1.000_Length_250	250	16	5	7581536	7581536	0.00485158	8.44156	2.63799	1.67807	0.00223161	-	-	-	-	-	-	-	-	-	-	-	-	-	-	-	-	-	-	-	-	-	-	-	-	-	-	-	-
Locus_2071_Transcript_1/1_Confidence_1.000_Length_199	199	224	70	7581536	7581536	1.03443e-20	148.47	46.3968	1.67807	9.78883e-22	-	-	-	-	-	-	-	-	-	-	-	-	-	-	-	-	-	-	-	-	-	-	-	-	-	-	-	-
Locus_2697_Transcript_1/1_Confidence_1.000_Length_638	638	64	20	7581536	7581536	2.77519e-07	13.2313	4.13478	1.67807	5.76395e-08	ref|XP_002578689.1| protein kinase [Schistosoma mansoni] emb|CAZ34927.1| protein kinase [Schistosoma mansoni]	127	59.8425	1e-43	STK6B_XENLA; RecName: Full=Serine/threonine-protein kinase 6-B;; ; AltName: Full=Aurora kinase A-B;; AltName: Full=Serine/threonine-protein kinase Eg2-B;; AltName: Full=p46XlEg22;	128	53.125	1e-32	IPR008271	PF00069	K11481	2374_hAURa_2374	110	57.6577	5e-33	-	-	-	-	-	-	-	-	gnl|TC-DB|P27450 1.A.26.1.1 GAP JUNCTION CX32 PROTEIN (CONNEXIN 32) - Arabidopsis thaliana (Mouse-ear cress).	111	33.0357	2e-08	-
Locus_5076_Transcript_2/2_Confidence_1.000_Length_1690	1690	144	45	7581536	7581536	4.89e-14	11.2388	3.51211	1.67807	6.26742e-15	-	-	-	-	-	-	-	-	-	-	-	-	-	-	-	-	-	-	-	-	-	-	-	-	-	-	-	-
Locus_5695_Transcript_1/1_Confidence_1.000_Length_1869	1869	512	160	7581536	7581536	1.41646e-44	36.133	11.2915	1.67807	6.98074e-46	ref|XP_002571830.1| serine/threonine protein kinase [Schistosoma mansoni] emb|CAZ28060.1| serine/threonine kinase [Schistosoma mansoni]	467	65.5246	1e-166	CDKL1_MOUSE; RecName: Full=Cyclin-dependent kinase-like 1;;	292	65.411	1e-118	IPR017441	PF00069	K08824	561_hCDKL1_561	288	66.4384	1e-120	-	-	-	-	-	-	-	-	gnl|TC-DB|P27450 1.A.26.1.1 GAP JUNCTION CX32 PROTEIN (CONNEXIN 32) - Arabidopsis thaliana (Mouse-ear cress).	240	27.8226	9e-12	-
Locus_6111_Transcript_1/1_Confidence_1.000_Length_207	207	16	5	7581536	7581536	0.00485158	10.1951	3.18598	1.67807	0.00223239	-	-	-	-	-	-	-	-	-	-	-	-	-	-	-	-	-	-	-	-	-	-	-	-	-	-	-	-
Locus_6491_Transcript_1/1_Confidence_1.000_Length_373	373	32	10	7581536	7581536	0.000167284	11.3158	3.53618	1.67807	5.16492e-05	ref|NP_062409.1| dynein, axonemal, heavy chain 10 [Mus musculus]	87	55.1724	3e-21	DYH10_HUMAN; RecName: Full=Dynein heavy chain 10, axonemal;; AltName: Full=Axonemal beta dynein heavy chain 10;; AltName: Full=Ciliary dynein heavy chain 10;	100	52	1e-21	IPR013594	PF08385	-	-	-	-	-	-	-	-	-	-	-	-	-	-	-	-	-	-
Locus_6850_Transcript_2/2_Confidence_1.000_Length_326	326	80	25	7581536	7581536	1.20069e-08	32.3679	10.115	1.67807	2.19237e-09	-	-	-	-	-	-	-	-	-	-	-	-	-	-	-	-	-	-	-	-	-	-	-	-	-	-	-	-
Locus_9451_Transcript_2/3_Confidence_0.600_Length_820	820	96	30	7581536	7581536	5.30037e-10	15.4419	4.82559	1.67807	8.78392e-11	-	-	-	-	-	-	-	-	-	-	-	-	-	-	-	-	-	-	-	-	-	-	-	-	-	-	-	-
Locus_9807_Transcript_1/1_Confidence_1.000_Length_273	273	16	5	7581536	7581536	0.00485158	7.73037	2.41574	1.67807	0.00223278	-	-	-	-	-	-	-	-	-	-	-	-	-	-	-	-	-	-	-	-	-	-	-	-	-	-	-	-
Locus_103_Transcript_2/2_Confidence_1.000_Length_4884	4884	9743	3049	7581536	7581536	0	263.124	82.3426	1.67603	0	gb|ABZ82033.1| inhibitor of apoptosis protein [Clonorchis sinensis]	311	90.6752	1e-157	IAP3_NPVOP; RecName: Full=E3 ubiquitin-protein ligase IAP-3;; ; AltName: Full=IAP-3;	114	35.0877	4e-07	IPR001370	PF00653	K04725	-	-	-	-	MER170360 - BIRC-1 protein (Nasonia vitripennis) [I32.001]#I32#	38	55.2632	3e-06	-	-	-	-	-	-	-	-	-
Locus_10822_Transcript_1/1_Confidence_1.000_Length_1010	1010	249	78	7581536	7581536	9.90372e-23	32.5178	10.1863	1.6746	8.69564e-24	-	-	-	-	-	-	-	-	-	-	-	-	-	-	-	-	-	-	-	-	-	-	-	-	-	-	-	-
Locus_9857_Transcript_1/2_Confidence_1.000_Length_1478	1478	150	47	7581536	7581536	1.68593e-14	13.3863	4.19437	1.67423	2.10259e-15	-	-	-	-	-	-	-	-	-	-	-	-	-	-	-	-	-	-	-	-	-	-	-	-	-	-	-	-
Locus_5983_Transcript_1/1_Confidence_1.000_Length_2499	2499	1113	349	7581536	7581536	8.70152e-94	58.7451	18.4205	1.67315	2.10749e-95	ref|XP_001993098.1| GH13638 [Drosophila grimshawi] gb|EDV99023.1| GH13638 [Drosophila grimshawi]	275	52.7273	7e-66	ELAV4_RAT; RecName: Full=ELAV-like protein 4;; AltName: Full=Hu-antigen D;; ; AltName: Full=Paraneoplastic encephalomyelitis antigen HuD;	268	53.7313	1e-64	IPR012677	PF00076	K13208	-	-	-	-	-	-	-	-	-	-	-	-	-	-	-	-	-
Locus_3702_Transcript_1/1_Confidence_1.000_Length_1877	1877	287	90	7581536	7581536	7.58589e-26	20.1679	6.32442	1.67305	6.01765e-27	-	-	-	-	-	-	-	-	-	-	-	-	-	-	-	-	-	-	-	-	-	-	-	-	-	-	-	-
Locus_11244_Transcript_1/1_Confidence_1.000_Length_652	652	51	16	7581536	7581536	3.80754e-06	10.3173	3.23679	1.67243	9.07191e-07	-	-	-	-	-	-	-	-	-	-	-	-	-	-	-	-	-	-	-	-	-	-	-	-	-	-	-	-
Locus_6993_Transcript_1/1_Confidence_1.000_Length_817	817	102	32	7581536	7581536	1.80862e-10	16.4672	5.16619	1.67243	2.91231e-11	ref|XP_002577153.1| hypothetical protein [Schistosoma mansoni] emb|CAZ33390.1| expressed protein [Schistosoma mansoni]	274	45.9854	2e-60	MSH5_RAT; RecName: Full=MutS protein homolog 5;	276	33.6957	5e-36	IPR007696	PF00488	K08741	-	-	-	-	-	-	-	-	-	-	-	-	-	-	-	-	-
Locus_4712_Transcript_1/1_Confidence_1.000_Length_498	498	86	27	7581536	7581536	4.07224e-09	22.7778	7.15117	1.67138	7.18698e-10	-	-	-	-	-	-	-	-	-	-	-	-	-	-	-	-	-	-	-	-	-	-	-	-	-	-	-	-
Locus_5408_Transcript_1/2_Confidence_1.000_Length_1072	1072	219	69	7581536	7581536	4.073e-20	26.9459	8.48979	1.66626	3.9508e-21	ref|XP_002072303.1| GK22400 [Drosophila willistoni] gb|EDW83289.1| GK22400 [Drosophila willistoni]	218	41.7431	2e-33	CHAC1_DANRE; RecName: Full=Cation transport regulator-like protein 1;	198	37.8788	2e-28	IPR013024	PF04752	-	-	-	-	-	-	-	-	-	-	-	-	-	-	-	-	-	-
Locus_1895_Transcript_1/2:2_Confidence_1.000_Length_1016	1016	3148	994	7581536	7581536	1.8337e-258	408.68	129.043	1.66312	1.9444e-260	-	-	-	-	-	-	-	-	-	-	-	-	-	-	-	-	-	-	-	-	-	-	-	-	-	-	-	-
Locus_13587_Transcript_1/1_Confidence_1.000_Length_224	224	19	6	7581536	7581536	0.002639	11.1879	3.53302	1.66297	0.00110332	-	-	-	-	-	-	-	-	-	-	-	-	-	-	-	-	-	-	-	-	-	-	-	-	-	-	-	-
Locus_17136_Transcript_1/1_Confidence_1.000_Length_215	215	19	6	7581536	7581536	0.002639	11.6562	3.68091	1.66297	0.00110353	-	-	-	-	-	-	-	-	-	-	-	-	-	-	-	-	-	-	-	-	-	-	-	-	-	-	-	-
Locus_5194_Transcript_1/1_Confidence_1.000_Length_405	405	76	24	7581536	7581536	3.14661e-08	24.7515	7.81626	1.66297	5.96159e-09	-	-	-	-	-	-	-	-	-	-	-	-	-	-	-	-	-	-	-	-	-	-	-	-	-	-	-	-
Locus_7803_Transcript_1/1_Confidence_1.000_Length_528	528	38	12	7581536	7581536	5.39123e-05	9.49276	2.99771	1.66297	1.51579e-05	-	-	-	-	-	-	-	-	-	-	-	-	-	-	-	-	-	-	-	-	-	-	-	-	-	-	-	-
Locus_8179_Transcript_2/5_Confidence_0.300_Length_579	579	38	12	7581536	7581536	5.39123e-05	8.65661	2.73367	1.66297	1.51601e-05	-	-	-	-	-	-	-	-	-	-	-	-	-	-	-	-	-	-	-	-	-	-	-	-	-	-	-	-
Locus_9180_Transcript_1/1_Confidence_1.000_Length_256	256	19	6	7581536	7581536	0.002639	9.78941	3.09139	1.66297	0.00110385	-	-	-	-	DYH1A_CHLRE; RecName: Full=Dynein-1-alpha heavy chain, flagellar inner arm I1 complex;; AltName: Full=1-alpha DHC;; AltName: Full=Dynein-1, subspecies f;	82	31.7073	9e-07	-	-	-	-	-	-	-	-	-	-	-	-	-	-	-	-	-	-	-	-
Locus_8041_Transcript_1/1_Confidence_1.000_Length_616	616	155	49	7581536	7581536	8.85219e-15	33.189	10.492	1.66141	1.08657e-15	ref|XP_852058.1| PREDICTED: similar to t-complex-associated testis expressed 1 [Canis familiaris]	157	40.7643	1e-24	TCTE1_MOUSE; RecName: Full=T-complex-associated testis-expressed protein 1;;	102	47.0588	6e-23	-	-	-	-	-	-	-	-	-	-	-	-	-	-	-	-	-	-	-	-
Locus_6419_Transcript_1/2_Confidence_1.000_Length_1092	1092	158	50	7581536	7581536	5.19917e-15	19.0843	6.03935	1.65992	6.31284e-16	ref|XP_002169562.1| PREDICTED: similar to predicted protein [Hydra magnipapillata]	205	33.1707	1e-16	TTC25_XENLA; RecName: Full=Tetratricopeptide repeat protein 25;;	197	31.9797	2e-15	IPR019734	PF07721	-	-	-	-	-	-	-	-	-	-	-	-	-	-	-	-	-	-
Locus_10325_Transcript_1/1_Confidence_1.000_Length_463	463	199	63	7581536	7581536	2.26036e-18	56.6911	17.9474	1.65934	2.36958e-19	-	-	-	-	-	-	-	-	-	-	-	-	-	-	-	-	-	-	-	-	-	-	-	-	-	-	-	-
Locus_7224_Transcript_1/1_Confidence_1.000_Length_1203	1203	161	51	7581536	7581536	3.05411e-15	17.6524	5.59174	1.65849	3.67028e-16	-	-	-	-	-	-	-	-	-	-	-	-	-	-	-	-	-	-	-	-	-	-	-	-	-	-	-	-
Locus_3530_Transcript_2/2_Confidence_1.000_Length_1296	1296	205	65	7581536	7581536	7.83135e-19	20.8637	6.61532	1.65711	7.99901e-20	ref|XP_002576171.1| hypothetical protein [Schistosoma mansoni] emb|CAZ32406.1| expressed protein [Schistosoma mansoni]	300	51	9e-77	SPAT6_RAT; RecName: Full=Spermatogenesis-associated protein 6;; AltName: Full=Kinesin-related protein;; Flags: Precursor;	229	26.6376	4e-12	-	-	-	-	-	-	-	-	-	-	-	-	-	-	-	-	-	-	-	-
Locus_8405_Transcript_1/1_Confidence_1.000_Length_462	462	63	20	7581536	7581536	4.22886e-07	17.9863	5.70993	1.65535	8.98189e-08	ref|XP_002574703.1| thiamin pyrophosphokinase [Schistosoma mansoni] emb|CAZ30936.1| thiamin pyrophosphokinase, putative [Schistosoma mansoni]	112	58.0357	7e-31	TPK1_BOVIN; RecName: Full=Thiamin pyrophosphokinase 1;; ; AltName: Full=Thiamine pyrophosphokinase 1;	147	44.898	8e-29	IPR007373	PF04265	K00949	-	-	-	-	-	-	-	-	-	-	-	-	-	-	-	-	-
Locus_823_Transcript_1/3_Confidence_0.714_Length_3269	3269	570	181	7581536	7581536	1.88055e-48	22.9987	7.30309	1.65497	8.64854e-50	ref|XP_002190274.1| PREDICTED: similar to Putative death domain-containing protein FLJ16686 [Taeniopygia guttata]	529	20.983	3e-15	DTHD1_HUMAN; RecName: Full=Death domain-containing protein 1;	707	22.4894	4e-15	IPR011029	PF00531	-	-	-	-	-	-	-	-	-	-	-	-	-	-	-	-	-	-
Locus_773_Transcript_2/2_Confidence_1.000_Length_781	781	255	81	7581536	7581536	7.14401e-23	43.0657	13.6797	1.6545	6.2324e-24	-	-	-	-	-	-	-	-	-	-	-	-	-	-	-	-	-	-	-	-	-	-	-	-	-	-	-	-
Locus_18929_Transcript_1/1_Confidence_1.000_Length_118	118	664	211	7581536	7581536	5.12946e-56	742.214	235.854	1.65394	2.12002e-57	-	-	-	-	-	-	-	-	-	-	-	-	-	-	-	-	-	-	-	-	-	-	-	-	-	-	-	-
Locus_2810_Transcript_1/1_Confidence_1.000_Length_1840	1840	1208	384	7581536	7581536	6.32569e-100	86.5948	27.5268	1.65344	1.41774e-101	gb|EFB29355.1| hypothetical protein PANDA_009370 [Ailuropoda melanoleuca]	449	74.6102	0	TBA2_PATVU; RecName: Full=Tubulin alpha-2/alpha-4 chain;	450	74.8889	0	IPR023123	PF03953	K07374	-	-	-	-	-	-	-	-	-	-	-	-	-	-	-	-	-
Locus_2117_Transcript_1/1_Confidence_1.000_Length_1188	1188	173	55	7581536	7581536	3.64181e-16	19.2076	6.10645	1.65327	4.19663e-17	ref|XP_002578157.1| dynein heavy chain [Schistosoma mansoni] emb|CAZ34395.1| dynein heavy chain, putative [Schistosoma mansoni]	396	73.9899	0	DYH12_RAT; RecName: Full=Dynein heavy chain 12, axonemal;; AltName: Full=Bm259;	394	54.8223	1e-133	-	PF12775	-	-	-	-	-	-	-	-	-	-	-	-	-	-	-	-	-	-
Locus_10336_Transcript_1/1_Confidence_1.000_Length_685	685	66	21	7581536	7581536	2.44885e-07	12.7086	4.04363	1.65208	5.06354e-08	ref|XP_002122375.1| PREDICTED: similar to tubulin tyrosine ligase-like family, member 5 [Ciona intestinalis]	224	59.375	4e-80	TTLL5_PONAB; RecName: Full=Tubulin polyglutamylase TTLL5;; ; AltName: Full=Tubulin--tyrosine ligase-like protein 5;	224	61.1607	1e-80	IPR004344	PF03133	-	-	-	-	-	-	-	-	-	-	-	-	-	-	-	-	-	-
Locus_11123_Transcript_1/1_Confidence_1.000_Length_302	302	22	7	7581536	7581536	0.00145359	9.60857	3.05727	1.65208	0.000558211	-	-	-	-	-	-	-	-	-	-	-	-	-	-	-	-	-	-	-	-	-	-	-	-	-	-	-	-
Locus_11995_Transcript_1/1_Confidence_1.000_Length_210	210	22	7	7581536	7581536	0.00145359	13.818	4.39665	1.65208	0.000558269	-	-	-	-	-	-	-	-	IPR013783	PF07679	-	-	-	-	-	-	-	-	-	-	-	-	-	-	-	-	-	-
Locus_13375_Transcript_1/1_Confidence_1.000_Length_364	364	22	7	7581536	7581536	0.00145359	7.97194	2.53653	1.65208	0.000558327	-	-	-	-	-	-	-	-	-	-	-	-	-	-	-	-	-	-	-	-	-	-	-	-	-	-	-	-
Locus_15321_Transcript_1/1_Confidence_1.000_Length_202	202	22	7	7581536	7581536	0.00145359	14.3653	4.57077	1.65208	0.000558386	-	-	-	-	-	-	-	-	-	-	-	-	-	-	-	-	-	-	-	-	-	-	-	-	-	-	-	-
Locus_15954_Transcript_1/1_Confidence_1.000_Length_199	199	22	7	7581536	7581536	0.00145359	14.5818	4.63968	1.65208	0.000558444	-	-	-	-	-	-	-	-	-	-	-	-	-	-	-	-	-	-	-	-	-	-	-	-	-	-	-	-
Locus_7875_Transcript_1/1_Confidence_1.000_Length_1164	1164	462	147	7581536	7581536	1.31937e-39	52.3518	16.6574	1.65208	7.19647e-41	ref|XP_002574778.1| peptide N-glycanase [Schistosoma mansoni] emb|CAZ31011.1| peptide n-glycanase (pngase), putative [Schistosoma mansoni]	243	38.6831	1e-32	NGLY1_MOUSE; RecName: Full=Peptide-N(4)-(N-acetyl-beta-glucosaminyl)asparagine amidase;; ; ; ; AltName: Full=N-glycanase 1;; AltName: Full=Peptide:N-glycanase;	221	30.3167	1e-10	-	-	K01456	-	-	-	-	-	-	-	-	-	-	-	-	-	-	-	-	-
Locus_2218_Transcript_1/1_Confidence_1.000_Length_2121	2121	204	65	7581536	7581536	1.18921e-18	12.6862	4.04218	1.65006	1.22995e-19	ref|XP_002580706.1| dynein heavy chain [Schistosoma mansoni] emb|CAZ36945.1| dynein heavy chain, putative [Schistosoma mansoni]	707	76.5205	0	DYH2_MOUSE; RecName: Full=Dynein heavy chain 2, axonemal;; AltName: Full=Axonemal beta dynein heavy chain 2;; AltName: Full=Ciliary dynein heavy chain 2;	707	67.1853	0	-	PF12775	K10408	-	-	-	-	-	-	-	-	-	-	-	-	-	-	-	-	Putative_ES
Locus_9170_Transcript_1/3_Confidence_0.667_Length_886	886	69	22	7581536	7581536	1.41953e-07	10.2721	3.27515	1.64909	2.86506e-08	gb|AAK07486.1| gag-pol polyprotein [Clonorchis sinensis]	65	69.2308	4e-81	RTF23_SCHPO; RecName: Full=Retrotransposable element Tf2 155 kDa protein type 3;	66	31.8182	1e-12	-	-	-	-	-	-	-	-	-	-	-	-	-	-	-	-	-	-	-	-
Locus_7653_Transcript_1/1_Confidence_1.000_Length_4404	4404	1916	611	7581536	7581536	2.02573e-156	57.384	18.2994	1.64885	3.0593e-158	-	-	-	-	-	-	-	-	-	-	-	-	-	-	-	-	-	-	-	-	-	-	-	-	-	-	-	-
Locus_13573_Transcript_1/1_Confidence_1.000_Length_502	502	47	15	7581536	7581536	1.00888e-05	12.3491	3.94122	1.6477	2.54195e-06	ref|XP_687345.3| PREDICTED: similar to myosin VIIa [Danio rerio]	72	51.3889	6e-11	MYO7A_MOUSE; RecName: Full=Myosin-VIIa;	55	54.5455	1e-10	-	-	K10359	-	-	-	-	-	-	-	-	-	-	-	-	-	-	-	-	-
Locus_9898_Transcript_1/1_Confidence_1.000_Length_403	403	47	15	7581536	7581536	1.00888e-05	15.3828	4.90941	1.6477	2.54236e-06	-	-	-	-	-	-	-	-	-	-	-	-	-	-	-	-	-	-	-	-	-	-	-	-	-	-	-	-
Locus_1954_Transcript_1/2_Confidence_1.000_Length_3871	3871	535	171	7581536	7581536	2.88877e-45	18.2294	5.82661	1.64554	1.40975e-46	ref|XP_971835.2| PREDICTED: similar to Inositol 1,4,5,-tris-phosphate receptor CG1063-PA [Tribolium castaneum]	1145	27.2489	5e-96	ITPR2_BOVIN; RecName: Full=Inositol 1,4,5-trisphosphate receptor type 2;; AltName: Full=IP3 receptor isoform 2;; ; ; AltName: Full=Type 2 inositol 1,4,5-trisphosphate receptor;;	761	30.8804	2e-92	IPR013662	PF08454	K02522	-	-	-	-	-	-	-	-	-	-	-	-	gnl|TC-DB|P29993 1.A.3.2.2 Inositol 1,4,5-trisphosphate receptor OS=Drosophila melanogaster GN=Itp-r83A PE=2 SV=3	1126	28.8574	1e-119	-
Locus_8112_Transcript_1/1_Confidence_1.000_Length_4190	4190	835	267	7581536	7581536	2.56492e-69	26.2854	8.40504	1.64494	8.64349e-71	ref|XP_002577925.1| tubulin tyrosine ligase [Schistosoma mansoni] emb|CAZ34163.1| tubulin tyrosine ligase-related [Schistosoma mansoni]	645	46.6667	1e-166	TTLL3_DANRE; RecName: Full=Tubulin monoglycylase TTLL3;; ; AltName: Full=Tubulin--tyrosine ligase-like protein 3;	660	39.3939	1e-121	IPR013816	PF03133	-	-	-	-	-	-	-	-	-	-	-	-	-	-	-	-	-	-
Locus_10176_Transcript_1/1_Confidence_1.000_Length_500	500	50	16	7581536	7581536	5.79656e-06	13.1899	4.22078	1.64386	1.41462e-06	ref|XP_002578157.1| dynein heavy chain [Schistosoma mansoni] emb|CAZ34395.1| dynein heavy chain, putative [Schistosoma mansoni]	166	94.5783	1e-89	DYH12_HUMAN; RecName: Full=Dynein heavy chain 12, axonemal;; AltName: Full=Axonemal beta dynein heavy chain 12;; AltName: Full=Axonemal dynein heavy chain 12-like protein;; AltName: Full=Axonemal dynein heavy chain 7-like protein;; AltName: Full=Ciliary dynein heavy chain 12;; AltName: Full=Dynein heavy chain 7-like, axonemal;; AltName: Full=Dynein heavy chain domain-containing protein 2;	166	81.9277	6e-79	IPR011704	PF07728	-	-	-	-	-	-	-	-	-	-	-	-	-	-	-	-	-	-
Locus_4818_Transcript_1/1_Confidence_1.000_Length_557	557	250	80	7581536	7581536	2.7902e-22	59.2008	18.9443	1.64386	2.48346e-23	-	-	-	-	-	-	-	-	-	-	-	-	-	-	-	-	-	-	-	-	-	-	-	-	-	-	-	-
Locus_6569_Transcript_1/1_Confidence_1.000_Length_711	711	53	17	7581536	7581536	3.33643e-06	9.83216	3.15371	1.64046	7.90388e-07	ref|XP_696414.3| PREDICTED: similar to inositol 1,4,5-triphosphate receptor, type 3 [Danio rerio]	213	53.5211	1e-58	ITPR3_MOUSE; RecName: Full=Inositol 1,4,5-trisphosphate receptor type 3;; AltName: Full=IP3 receptor isoform 3;; ; ; AltName: Full=Type 3 inositol 1,4,5-trisphosphate receptor;;	213	53.0516	2e-59	IPR016093	PF08709	K04958	-	-	-	-	-	-	-	-	-	-	-	-	gnl|TC-DB|P29995 1.A.3.2.1 Inositol 1,4,5-trisphosphate receptor type 2 - Rattus norvegicus (Rat).	213	50	8e-59	-
Locus_31_Transcript_1/3_Confidence_0.600_Length_701	701	81	26	7581536	7581536	1.6166e-08	15.2409	4.89213	1.63941	2.9875e-09	-	-	-	-	-	-	-	-	-	-	-	-	-	-	-	-	-	-	-	-	-	-	-	-	-	-	-	-
Locus_1449_Transcript_1/1_Confidence_1.000_Length_2062	2062	763	245	7581536	7581536	3.18914e-63	48.8066	15.6718	1.6389	1.18102e-64	-	-	-	-	-	-	-	-	-	-	-	-	-	-	-	-	-	-	-	-	-	-	-	-	-	-	-	-
Locus_101_Transcript_1/5_Confidence_0.667_Length_2831	2831	246	79	7581536	7581536	7.17487e-22	11.4614	3.6807	1.63873	6.48986e-23	ref|XP_002575365.1| hypothetical protein [Schistosoma mansoni] emb|CAZ31598.1| kelch-like protein [Schistosoma mansoni]	649	58.5516	0	KLH10_HUMAN; RecName: Full=Kelch-like protein 10;	520	26.7308	1e-42	IPR015916	PF07707	K10448	-	-	-	-	-	-	-	-	-	-	-	-	-	-	-	-	-
Locus_3121_Transcript_1/1_Confidence_1.000_Length_1109	1109	492	158	7581536	7581536	1.41356e-41	58.5162	18.7918	1.63873	7.41497e-43	-	-	-	-	-	-	-	-	-	-	-	-	-	-	-	-	-	-	-	-	-	-	-	-	-	-	-	-
Locus_39_Transcript_1/1_Confidence_1.000_Length_1464	1464	2709	870	7581536	7581536	3.59726e-218	244.068	78.3828	1.63867	4.29122e-220	ref|XP_002579020.1| hypothetical protein [Schistosoma mansoni] emb|CAZ35259.1| conserved hypothetical protein [Schistosoma mansoni]	310	66.4516	1e-124	FA78A_HUMAN; RecName: Full=Protein FAM78A;	266	33.8346	8e-39	-	-	-	-	-	-	-	-	-	-	-	-	-	-	-	-	-	-	-	-
Locus_11518_Transcript_1/1_Confidence_1.000_Length_3854	3854	613	197	7581536	7581536	3.37608e-51	20.9793	6.74213	1.63769	1.48755e-52	ref|XP_002581329.1| tubulin tyrosine ligase [Schistosoma mansoni] emb|CAZ37568.1| tubulin tyrosine ligase-related [Schistosoma mansoni]	292	61.3014	1e-167	TTLL4_CAEBR; RecName: Full=Tubulin polyglutamylase ttll-4;; ; AltName: Full=Tubulin--tyrosine ligase-like protein 4;	92	45.6522	2e-70	IPR004344	PF03133	-	-	-	-	-	-	-	-	-	-	-	-	-	-	-	-	-	-
Locus_4407_Transcript_1/1_Confidence_1.000_Length_1302	1302	1201	386	7581536	7581536	4.94459e-98	121.668	39.1038	1.63756	1.14991e-99	-	-	-	-	-	-	-	-	-	-	-	-	-	-	-	-	-	-	-	-	-	-	-	-	-	-	-	-
Locus_11120_Transcript_1/1_Confidence_1.000_Length_241	241	28	9	7581536	7581536	0.000452578	15.3244	4.9257	1.63743	0.000153186	-	-	-	-	-	-	-	-	-	-	-	-	-	-	-	-	-	-	-	-	-	-	-	-	-	-	-	-
Locus_12747_Transcript_1/1_Confidence_1.000_Length_302	302	28	9	7581536	7581536	0.000452578	12.2291	3.93078	1.63743	0.000153204	-	-	-	-	-	-	-	-	-	-	-	-	-	-	-	-	-	-	-	-	-	-	-	-	-	-	-	-
Locus_61_Transcript_3/13_Confidence_1.000_Length_141	141	28	9	7581536	7581536	0.000452578	26.1928	8.41911	1.63743	0.000153277	-	-	-	-	-	-	-	-	-	-	-	-	-	-	-	-	-	-	-	-	-	-	-	-	-	-	-	-
Locus_12905_Transcript_3/4_Confidence_0.400_Length_125	125	989	318	7581536	7581536	4.11259e-81	1043.59	335.552	1.63694	1.16455e-82	-	-	-	-	-	-	-	-	-	-	-	-	-	-	-	-	-	-	-	-	-	-	-	-	-	-	-	-
Locus_10528_Transcript_1/1_Confidence_1.000_Length_1921	1921	370	119	7581536	7581536	9.24635e-32	25.4049	8.17076	1.63656	6.10927e-33	-	-	-	-	-	-	-	-	-	-	-	-	-	-	-	-	-	-	-	-	-	-	-	-	-	-	-	-
Locus_9670_Transcript_1/1_Confidence_1.000_Length_1746	1746	267	86	7581536	7581536	1.7714e-23	20.1702	6.49676	1.63443	1.51833e-24	ref|XP_002569671.1| dynein heavy chain [Schistosoma mansoni] emb|CAY16919.1| dynein heavy chain, putative [Schistosoma mansoni]	579	77.3748	0	DYH3_HUMAN; RecName: Full=Dynein heavy chain 3, axonemal;; AltName: Full=Axonemal beta dynein heavy chain 3;; ; AltName: Full=Ciliary dynein heavy chain 3;; AltName: Full=Dnahc3-b;	584	57.5342	0	IPR024743	PF12780	K10408	-	-	-	-	-	-	-	-	-	-	-	-	-	-	-	-	-
Locus_7105_Transcript_1/1_Confidence_1.000_Length_4375	4375	1313	423	7581536	7581536	1.24149e-106	39.5849	12.7528	1.63414	2.6578e-108	ref|XP_002574931.1| one cut domain family member [Schistosoma mansoni] emb|CAZ31164.1| one cut domain family member, putative [Schistosoma mansoni]	534	46.8165	1e-107	HNF6_RAT; RecName: Full=Hepatocyte nuclear factor 6;; ; AltName: Full=One cut domain family member 1;; AltName: Full=One cut homeobox 1;	247	63.5628	7e-73	IPR012287	PF02376	K08026	-	-	-	-	-	-	-	-	-	-	-	-	-	-	-	-	-
Locus_11149_Transcript_1/1_Confidence_1.000_Length_369	369	31	10	7581536	7581536	0.000254908	11.081	3.57451	1.63227	8.16522e-05	-	-	-	-	-	-	-	-	-	-	-	-	-	-	-	-	-	-	-	-	-	-	-	-	-	-	-	-
Locus_9557_Transcript_1/1_Confidence_1.000_Length_1196	1196	223	72	7581536	7581536	6.68578e-20	24.5933	7.94043	1.63097	6.54157e-21	-	-	-	-	-	-	-	-	-	-	-	-	-	-	-	-	-	-	-	-	-	-	-	-	-	-	-	-
Locus_12861_Transcript_1/1_Confidence_1.000_Length_404	404	34	11	7581536	7581536	0.000144249	11.1004	3.59132	1.62803	4.39693e-05	ref|XP_002570021.1| brca1 interacting protein C-terminal helicase 1 brip1 [Schistosoma mansoni] emb|CAY17627.1| brca1 interacting protein C-terminal helicase 1 brip1, putative [Schistosoma mansoni]	104	74.0385	4e-41	FANCJ_HUMAN; RecName: Full=Fanconi anemia group J protein;; ; ; AltName: Full=ATP-dependent RNA helicase BRIP1;; AltName: Full=BRCA1-associated C-terminal helicase 1;; AltName: Full=BRCA1-interacting protein C-terminal helicase 1;;	99	50.5051	4e-21	-	-	-	-	-	-	-	-	-	-	-	-	-	-	-	-	-	-	-	-
Locus_13145_Transcript_1/1_Confidence_1.000_Length_402	402	34	11	7581536	7581536	0.000144249	11.1557	3.60919	1.62803	4.39751e-05	gb|AAX26432.2| SJCHGC05062 protein [Schistosoma japonicum]	117	40.1709	2e-17	-	-	-	-	-	-	-	-	-	-	-	-	-	-	-	-	-	-	-	-	-	-	-	-
Locus_13841_Transcript_1/1_Confidence_1.000_Length_216	216	34	11	7581536	7581536	0.000144249	20.7619	6.7171	1.62803	4.39809e-05	-	-	-	-	-	-	-	-	-	-	-	-	-	-	-	-	-	-	-	-	-	-	-	-	-	-	-	-
Locus_519_Transcript_1/2_Confidence_1.000_Length_1275	1275	1192	386	7581536	7581536	2.04605e-96	123.313	39.9319	1.62671	4.83221e-98	ref|XP_002581232.1| hypothetical protein [Schistosoma mansoni] emb|CAZ37471.1| hypothetical protein [Schistosoma mansoni]	177	63.2768	7e-58	-	-	-	-	-	-	-	-	-	-	-	-	-	-	-	-	-	-	-	-	-	-	-	-
Locus_12149_Transcript_1/1_Confidence_1.000_Length_1078	1078	142	46	7581536	7581536	2.31642e-13	17.3745	5.62836	1.62619	3.10569e-14	-	-	-	-	-	-	-	-	-	-	-	-	-	-	-	-	-	-	-	-	-	-	-	-	-	-	-	-
Locus_9034_Transcript_1/1_Confidence_1.000_Length_1142	1142	537	174	7581536	7581536	1.08524e-44	62.0227	20.0968	1.62583	5.33969e-46	-	-	-	-	-	-	-	-	-	-	-	-	-	-	-	-	-	-	-	-	-	-	-	-	-	-	-	-
Locus_10254_Transcript_1/1_Confidence_1.000_Length_241	241	37	12	7581536	7581536	8.19467e-05	20.2501	6.5676	1.62449	2.38003e-05	-	-	-	-	-	-	-	-	-	-	-	-	-	-	-	-	-	-	-	-	-	-	-	-	-	-	-	-
Locus_662_Transcript_2/3_Confidence_0.714_Length_2695	2695	379	123	7581536	7581536	3.88384e-32	18.5491	6.0199	1.62354	2.52714e-33	ref|XP_001638345.1| predicted protein [Nematostella vectensis] gb|EDO46282.1| predicted protein [Nematostella vectensis]	156	28.2051	5e-07	F164A_XENLA; RecName: Full=Protein FAM164A;	218	23.8532	3e-06	IPR019742	-	-	-	-	-	-	-	-	-	-	-	-	-	-	-	-	-	-	-
Locus_4266_Transcript_1/1_Confidence_1.000_Length_3354	3354	1075	349	7581536	7581536	6.46761e-87	42.2754	13.7248	1.62304	1.71971e-88	ref|XP_786228.2| PREDICTED: similar to SI:zC220F6.1 (novel protein similar to human dynein heavy chain (DHC)), partial [Strongylocentrotus purpuratus] ref|XP_001187826.1| PREDICTED: similar to SI:zC220F6.1 (novel protein similar to human dynein heavy chain (DHC)), partial [Strongylocentrotus purpuratus]	1033	59.6321	0	DYH6_HUMAN; RecName: Full=Dynein heavy chain 6, axonemal;; AltName: Full=Axonemal beta dynein heavy chain 6;; AltName: Full=Ciliary dynein heavy chain 6;	1014	57.5937	0	IPR004273	PF12781	-	-	-	-	-	-	-	-	-	-	-	-	-	-	-	-	-	-
Locus_4159_Transcript_1/1_Confidence_1.000_Length_318	318	157	51	7581536	7581536	1.61072e-14	65.1201	21.1537	1.6222	2.00491e-15	-	-	-	-	-	-	-	-	-	-	-	-	-	-	-	-	-	-	-	-	-	-	-	-	-	-	-	-
Locus_5938_Transcript_1/1_Confidence_1.000_Length_1124	1124	157	51	7581536	7581536	1.61072e-14	18.4237	5.98476	1.6222	2.00556e-15	ref|XP_002579289.1| hypothetical protein [Schistosoma mansoni] emb|CAZ35528.1| conserved hypothetical protein [Schistosoma mansoni]	361	79.2244	1e-163	TT30A_XENTR; RecName: Full=Tetratricopeptide repeat protein 30A;;	362	67.4033	1e-141	IPR019734	PF12895	-	-	-	-	-	-	-	-	-	-	-	-	-	-	-	-	-	-
Locus_5620_Transcript_1/1_Confidence_1.000_Length_7370	7370	2330	757	7581536	7581536	2.66976e-185	41.6995	13.5479	1.62196	3.57084e-187	-	-	-	-	-	-	-	-	-	-	-	-	-	-	-	-	-	-	-	-	-	-	-	-	-	-	-	-
Locus_7225_Transcript_1/1_Confidence_1.000_Length_282	282	40	13	7581536	7581536	4.67067e-05	18.7091	6.08047	1.62149	1.30213e-05	ref|XP_002578157.1| dynein heavy chain [Schistosoma mansoni] emb|CAZ34395.1| dynein heavy chain, putative [Schistosoma mansoni]	93	59.1398	6e-29	DYH3_HUMAN; RecName: Full=Dynein heavy chain 3, axonemal;; AltName: Full=Axonemal beta dynein heavy chain 3;; ; AltName: Full=Ciliary dynein heavy chain 3;; AltName: Full=Dnahc3-b;	100	32	3e-08	-	-	K10408	-	-	-	-	-	-	-	-	-	-	-	-	-	-	-	-	-
Locus_6554_Transcript_1/1_Confidence_1.000_Length_873	873	206	67	7581536	7581536	2.16253e-18	31.124	10.1229	1.62041	2.26528e-19	emb|CAX72868.1| hypothetical protein [Schistosoma japonicum]	210	36.1905	7e-28	-	-	-	-	IPR003116	-	-	-	-	-	-	-	-	-	-	-	-	-	-	-	-	-	-	-
Locus_1295_Transcript_17/26_Confidence_0.085_Length_818	818	209	68	7581536	7581536	1.2724e-18	33.7005	10.9647	1.6199	1.31855e-19	tpe|CAJ00226.1| TPA: pol polyprotein [Schistosoma mansoni]	83	40.9639	9e-11	-	-	-	-	-	-	-	-	-	-	-	-	-	-	-	-	-	-	-	-	-	-	-	-
Locus_12781_Transcript_1/1_Confidence_1.000_Length_428	428	43	14	7581536	7581536	2.66962e-05	13.2516	4.31447	1.61891	7.12734e-06	gb|AAA19732.1| glucose transport protein [Schistosoma mansoni]	121	47.1074	1e-23	GTR1_RABIT; RecName: Full=Solute carrier family 2, facilitated glucose transporter member 1;; AltName: Full=Glucose transporter type 1, erythrocyte/brain;;	115	41.7391	1e-16	IPR020846	PF00083	K07299	-	-	-	-	-	-	-	-	-	-	-	-	gnl|TC-DB|Q07647 2.A.1.1.12 Glucose transporter type 3, brain - Rattus norvegicus (Rat).	126	42.0635	3e-23	-
Locus_14926_Transcript_1/1_Confidence_1.000_Length_428	428	43	14	7581536	7581536	2.66962e-05	13.2516	4.31447	1.61891	7.12841e-06	-	-	-	-	-	-	-	-	-	-	-	-	-	-	-	-	-	-	-	-	-	-	-	-	-	-	-	-
Locus_3977_Transcript_1/1_Confidence_1.000_Length_1525	1525	193	63	7581536	7581536	2.72689e-17	16.6928	5.44896	1.61518	2.99775e-18	ref|XP_002576910.1| hypothetical protein [Schistosoma mansoni] emb|CAZ33147.1| hypothetical protein [Schistosoma mansoni]	499	27.0541	1e-38	ABCA7_HUMAN; RecName: Full=ATP-binding cassette sub-family A member 7;; AltName: Full=ABCA-SSN;; AltName: Full=Autoantigen SS-N;; AltName: Full=Macrophage ABC transporter;	536	22.3881	7e-14	-	-	K05645	-	-	-	-	-	-	-	-	-	-	-	-	gnl|TC-DB|P78363 3.A.1.211.2 Retinal-specific ATP-binding cassette transporter (RIM ABC transporter) (RIM protein) (RMP) (Stargardt disease protein) - Homo sapiens (Human).	84	34.5238	9e-12	-
Locus_368_Transcript_1/1_Confidence_1.000_Length_932	932	799	261	7581536	7581536	1.01663e-64	113.077	36.9375	1.61415	3.675e-66	-	-	-	-	-	-	-	-	-	-	-	-	-	-	-	-	-	-	-	-	-	-	-	-	-	-	-	-
Locus_15989_Transcript_1/1_Confidence_1.000_Length_189	189	55	18	7581536	7581536	2.91124e-06	38.3834	12.5618	1.61143	6.84164e-07	-	-	-	-	-	-	-	-	-	-	-	-	-	-	-	-	-	-	-	-	-	-	-	-	-	-	-	-
Locus_1645_Transcript_1/2_Confidence_1.000_Length_508	508	165	54	7581536	7581536	4.92059e-15	42.8413	14.0208	1.61143	5.97064e-16	emb|CAX76482.1| hypothetical protein [Schistosoma japonicum] emb|CAX71125.1| hypothetical protein [Schistosoma japonicum]	138	38.4058	1e-18	CQ061_BUFBG; RecName: Full=UPF0451 protein C17orf61 homolog;; Flags: Precursor;	93	40.8602	5e-12	IPR006696	PF04241	-	-	-	-	-	-	-	-	-	-	-	-	-	-	-	-	-	-
Locus_6903_Transcript_1/2_Confidence_1.000_Length_1038	1038	226	74	7581536	7581536	7.97931e-20	28.718	9.40323	1.61073	7.83605e-21	-	-	-	-	-	-	-	-	-	-	-	-	-	-	-	-	-	-	-	-	-	-	-	-	-	-	-	-
Locus_9128_Transcript_1/1_Confidence_1.000_Length_1481	1481	116	38	7581536	7581536	3.81205e-11	10.3311	3.38432	1.61005	5.84432e-12	-	-	-	-	-	-	-	-	-	-	-	-	-	-	-	-	-	-	-	-	-	-	-	-	-	-	-	-
Locus_8411_Transcript_1/1_Confidence_1.000_Length_728	728	61	20	7581536	7581536	9.70787e-07	11.052	3.62361	1.60881	2.15353e-07	-	-	-	-	-	-	-	-	-	-	-	-	-	-	-	-	-	-	-	-	-	-	-	-	-	-	-	-
Locus_8858_Transcript_1/1_Confidence_0.667_Length_108	108	128	42	7581536	7581536	4.47522e-12	156.325	51.2942	1.60768	6.45121e-13	-	-	-	-	-	-	-	-	-	-	-	-	-	-	-	-	-	-	-	-	-	-	-	-	-	-	-	-
Locus_1267_Transcript_1/2_Confidence_1.000_Length_1865	1865	451	148	7581536	7581536	2.54364e-37	31.8963	10.4671	1.60753	1.46404e-38	ref|NP_492268.1| TuBulin, Alpha family member (tba-5) [Caenorhabditis elegans] emb|CAB01495.1| C. elegans protein F16D3.1, partially confirmed by transcript evidence [Caenorhabditis elegans]	76	59.2105	1e-126	TBAD_PHYPO; RecName: Full=Tubulin alpha-1A chain;	77	57.1429	1e-126	IPR023123	PF03953	K07374	-	-	-	-	-	-	-	-	-	-	-	-	-	-	-	-	-
Locus_8087_Transcript_1/1_Confidence_1.000_Length_613	613	131	43	7581536	7581536	2.62145e-12	28.1873	9.25232	1.60716	3.72628e-13	-	-	-	-	-	-	-	-	-	-	-	-	-	-	-	-	-	-	-	-	-	-	-	-	-	-	-	-
Locus_6570_Transcript_1/1_Confidence_1.000_Length_379	379	70	23	7581536	7581536	1.88594e-07	24.3614	8.00445	1.60572	3.85643e-08	-	-	-	-	-	-	-	-	-	-	-	-	-	-	-	-	-	-	-	-	-	-	-	-	-	-	-	-
Locus_11795_Transcript_1/1_Confidence_1.000_Length_1023	1023	222	73	7581536	7581536	2.04237e-19	28.6233	9.41218	1.60459	2.04015e-20	-	-	-	-	-	-	-	-	IPR002893	PF01753	-	-	-	-	-	-	-	-	-	-	-	-	-	-	-	-	-	-
Locus_10633_Transcript_1/1_Confidence_1.000_Length_302	302	76	25	7581536	7581536	6.35615e-08	33.1932	10.9188	1.60407	1.23922e-08	-	-	-	-	-	-	-	-	-	-	-	-	-	-	-	-	-	-	-	-	-	-	-	-	-	-	-	-
Locus_3283_Transcript_4/6_Confidence_0.429_Length_2710	2710	316	104	7581536	7581536	1.02869e-26	15.3802	5.06182	1.60334	7.96611e-28	-	-	-	-	-	-	-	-	-	-	-	-	-	-	-	-	-	-	-	-	-	-	-	-	-	-	-	-
Locus_2593_Transcript_1/2_Confidence_1.000_Length_7092	7092	1510	497	7581536	7581536	5.18165e-119	28.0835	9.24337	1.60323	1.0094e-120	-	-	-	-	-	-	-	-	IPR003008	-	-	-	-	-	-	-	-	-	-	-	-	-	-	-	-	-	-	-
Locus_7087_Transcript_2/2_Confidence_1.000_Length_3335	3335	249	82	7581536	7581536	1.7381e-21	9.84796	3.2431	1.60245	1.59799e-22	ref|XP_418555.2| PREDICTED: similar to WD repeat domain 60 [Gallus gallus]	861	23.6934	1e-27	WDR60_HUMAN; RecName: Full=WD repeat-containing protein 60;	995	21.1055	7e-20	IPR019775	-	-	-	-	-	-	-	-	-	-	-	-	-	-	-	-	-	-	-
Locus_1821_Transcript_1/1_Confidence_1.000_Length_1697	1697	440	145	7581536	7581536	2.79817e-36	34.199	11.2701	1.60145	1.64651e-37	-	-	-	-	-	-	-	-	-	-	-	-	-	-	-	-	-	-	-	-	-	-	-	-	-	-	-	-
Locus_379_Transcript_2/5_Confidence_0.300_Length_343	343	264	87	7581536	7581536	1.23362e-22	101.52	33.4555	1.60145	1.08611e-23	emb|CAX79845.1| ribosomal protein L30 [Schistosoma japonicum]	60	90	3e-25	RL30_ICTPU; RecName: Full=60S ribosomal protein L30;	69	71.0145	1e-21	IPR022991	PF01248	K02908	-	-	-	-	-	-	-	-	-	-	-	-	-	-	-	-	-
Locus_1720_Transcript_1/2_Confidence_0.207_Length_158	158	5106	1684	7581536	7581536	0	4262.52	1405.81	1.6003	0	-	-	-	-	-	-	-	-	-	-	-	-	-	-	-	-	-	-	-	-	-	-	-	-	-	-	-	-
Locus_4276_Transcript_1/2_Confidence_1.000_Length_1479	1479	212	70	7581536	7581536	1.50818e-18	18.9065	6.2427	1.59864	1.56712e-19	-	-	-	-	-	-	-	-	-	-	-	-	-	-	-	-	-	-	-	-	-	-	-	-	-	-	-	-
Locus_11576_Transcript_1/2_Confidence_1.000_Length_3408	3408	651	215	7581536	7581536	1.89877e-52	25.1956	8.32112	1.59832	8.20613e-54	-	-	-	-	-	-	-	-	-	-	-	-	-	-	-	-	-	-	-	-	-	-	-	-	-	-	-	-
Locus_2291_Transcript_1/3_Confidence_0.667_Length_1086	1086	272	90	7581536	7581536	3.79726e-23	33.0356	10.9309	1.59561	3.28525e-24	ref|XP_001203172.1| PREDICTED: similar to RP1-70A9.1, partial [Strongylocentrotus purpuratus] ref|XP_793250.2| PREDICTED: similar to RP1-70A9.1, partial [Strongylocentrotus purpuratus]	139	34.5324	4e-20	AKD1_HUMAN; RecName: Full=Adenylate kinase domain-containing protein 1;; AltName: Full=Adenylate kinase domain-containing protein 2;	141	35.461	3e-18	IPR000850	PF00406	-	-	-	-	-	-	-	-	-	-	-	-	-	-	-	-	-	-
Locus_17648_Transcript_1/1_Confidence_1.000_Length_556	556	139	46	7581536	7581536	7.94385e-13	32.9748	10.9125	1.59538	1.09441e-13	-	-	-	-	-	-	-	-	-	-	-	-	-	-	-	-	-	-	-	-	-	-	-	-	-	-	-	-
Locus_16170_Transcript_1/2:2_Confidence_1.000_Length_141	141	145	48	7581536	7581536	2.7313e-13	135.641	44.9019	1.59495	3.6696e-14	ref|XP_001352070.1| hypothetical protein [Plasmodium falciparum 3D7] emb|CAD51881.1| conserved Plasmodium protein, unknown function [Plasmodium falciparum 3D7]	45	53.3333	3e-06	-	-	-	-	-	-	-	-	-	-	-	-	-	-	-	-	-	-	-	-	-	-	-	-
Locus_3566_Transcript_1/1_Confidence_1.000_Length_891	891	311	103	7581536	7581536	3.94647e-26	46.039	15.2476	1.59427	3.11e-27	gb|AAW27118.1| SJCHGC09441 protein [Schistosoma japonicum]	262	40.8397	5e-45	ENKUR_MOUSE; RecName: Full=Enkurin;	259	35.5212	5e-41	-	-	-	-	-	-	-	-	-	-	-	-	-	-	-	-	-	-	-	-
Locus_455_Transcript_1/1_Confidence_1.000_Length_1557	1557	3493	1162	7581536	7581536	3.45883e-268	295.905	98.4374	1.58786	3.48703e-270	ref|XP_002577675.1| cell polarity protein; protein kinase; regulator of photoreceptor cell morphogenesis [Schistosoma mansoni] emb|CAZ33913.1| cell polarity protein; protein kinase; regulator of photoreceptor cell morphogenesis [Schistosoma mansoni]	430	43.4884	1e-92	PAK1_RAT; RecName: Full=Serine/threonine-protein kinase PAK 1;; ; AltName: Full=Alpha-PAK;; AltName: Full=Protein kinase MUK2;; AltName: Full=p21-activated kinase 1;; ; AltName: Full=p68-PAK;	291	48.7973	4e-75	IPR017441	PF00069	K04409	2257_hPAK1_2257	257	50.9653	2e-73	-	-	-	-	-	-	-	-	gnl|TC-DB|P27450 1.A.26.1.1 GAP JUNCTION CX32 PROTEIN (CONNEXIN 32) - Arabidopsis thaliana (Mouse-ear cress).	162	27.9762	1e-09	-
Locus_1262_Transcript_1/2_Confidence_1.000_Length_753	753	1718	572	7581536	7581536	4.44393e-133	300.934	100.194	1.58664	7.78229e-135	gb|AAW25132.1| SJCHGC02082 protein [Schistosoma japonicum] emb|CAX72986.1| hypothetical protein [Schistosoma japonicum]	196	31.6327	4e-20	-	-	-	-	-	-	-	-	-	-	-	-	-	-	-	-	-	-	-	-	-	-	-	-
Locus_10126_Transcript_1/1_Confidence_1.000_Length_135	135	6	2	7581536	7581536	0.0546873	5.8622	1.95407	1.58496	0.0441615	-	-	-	-	-	-	-	-	-	-	-	-	-	-	-	-	-	-	-	-	-	-	-	-	-	-	-	-
Locus_10215_Transcript_1/1_Confidence_1.000_Length_125	125	9	3	7581536	7581536	0.0268555	9.49676	3.16559	1.58496	0.0184818	-	-	-	-	-	-	-	-	-	-	-	-	-	-	-	-	-	-	-	-	-	-	-	-	-	-	-	-
Locus_10539_Transcript_1/1_Confidence_1.000_Length_176	176	6	2	7581536	7581536	0.0546873	4.49657	1.49886	1.58496	0.0441637	ref|XP_002573205.1| meiotic recombination protein spo11 [Schistosoma mansoni] emb|CAZ29437.1| meiotic recombination protein spo11, putative [Schistosoma mansoni]	58	67.2414	4e-16	SPO11_CAEEL; RecName: Full=Meiotic recombination protein spo-11;	56	50	2e-08	-	-	K10878	-	-	-	-	-	-	-	-	-	-	-	-	-	-	-	-	-
Locus_10572_Transcript_1/1_Confidence_1.000_Length_755	755	69	23	7581536	7581536	2.83906e-07	12.0544	4.01813	1.58496	5.9023e-08	-	-	-	-	-	-	-	-	-	-	-	-	-	-	-	-	-	-	-	-	-	-	-	-	-	-	-	-
Locus_10591_Transcript_1/1_Confidence_1.000_Length_234	234	12	4	7581536	7581536	0.0138855	6.76407	2.25469	1.58496	0.00807352	-	-	-	-	-	-	-	-	-	-	-	-	-	-	-	-	-	-	-	-	-	-	-	-	-	-	-	-
Locus_10716_Transcript_1/1_Confidence_1.000_Length_142	142	6	2	7581536	7581536	0.0546873	5.57321	1.85774	1.58496	0.0441659	-	-	-	-	-	-	-	-	-	-	-	-	-	-	-	-	-	-	-	-	-	-	-	-	-	-	-	-
Locus_10724_Transcript_1/1_Confidence_1.000_Length_127	127	6	2	7581536	7581536	0.0546873	6.23147	2.07716	1.58496	0.0441681	-	-	-	-	-	-	-	-	-	-	-	-	-	-	-	-	-	-	-	-	-	-	-	-	-	-	-	-
Locus_11238_Transcript_1/1_Confidence_1.000_Length_209	209	18	6	7581536	7581536	0.00401127	11.3598	3.78659	1.58496	0.00179047	-	-	-	-	-	-	-	-	-	-	-	-	-	-	-	-	-	-	-	-	-	-	-	-	-	-	-	-
Locus_11277_Transcript_1/1_Confidence_1.000_Length_157	157	12	4	7581536	7581536	0.0138855	10.0815	3.36049	1.58496	0.00807408	-	-	-	-	-	-	-	-	-	-	-	-	-	-	-	-	-	-	-	-	-	-	-	-	-	-	-	-
Locus_11363_Transcript_1/1_Confidence_1.000_Length_138	138	9	3	7581536	7581536	0.0268555	8.60213	2.86738	1.58496	0.018484	ref|XP_002577847.1| ataxia telangiectasia mutated (atm) [Schistosoma mansoni] emb|CAZ34085.1| ataxia telangiectasia mutated (atm), putative [Schistosoma mansoni]	44	59.0909	4e-09	-	-	-	-	-	-	-	-	-	-	-	-	-	-	-	-	-	-	-	-	-	-	-	-
Locus_11429_Transcript_1/1_Confidence_1.000_Length_465	465	39	13	7581536	7581536	7.05007e-05	11.0625	3.68751	1.58496	2.02296e-05	-	-	-	-	-	-	-	-	-	-	-	-	-	-	-	-	-	-	-	-	-	-	-	-	-	-	-	-
Locus_11506_Transcript_1/1_Confidence_1.000_Length_122	122	6	2	7581536	7581536	0.0546873	6.48686	2.16229	1.58496	0.0441703	-	-	-	-	-	-	-	-	-	-	-	-	-	-	-	-	-	-	-	-	-	-	-	-	-	-	-	-
Locus_11913_Transcript_1/1_Confidence_1.000_Length_142	142	6	2	7581536	7581536	0.0546873	5.57321	1.85774	1.58496	0.0441725	-	-	-	-	-	-	-	-	-	-	-	-	-	-	-	-	-	-	-	-	-	-	-	-	-	-	-	-
Locus_12071_Transcript_1/1_Confidence_1.000_Length_201	201	12	4	7581536	7581536	0.0138855	7.87459	2.62486	1.58496	0.00807464	-	-	-	-	-	-	-	-	-	-	-	-	-	-	-	-	-	-	-	-	-	-	-	-	-	-	-	-
Locus_12129_Transcript_1/1_Confidence_1.000_Length_126	126	12	4	7581536	7581536	0.0138855	12.5618	4.18728	1.58496	0.00807519	-	-	-	-	-	-	-	-	-	-	-	-	-	-	-	-	-	-	-	-	-	-	-	-	-	-	-	-
Locus_12282_Transcript_1/1_Confidence_1.000_Length_189	189	18	6	7581536	7581536	0.00401127	12.5618	4.18728	1.58496	0.00179063	emb|CAX83066.1| ATP-dependent RNA helicase DDX55 [Schistosoma japonicum]	56	62.5	3e-14	DDX55_DANRE; RecName: Full=ATP-dependent RNA helicase DDX55;; ; AltName: Full=DEAD box protein 55;	61	50.8197	2e-11	-	-	K01529	-	-	-	-	-	-	-	-	-	-	-	-	-	-	-	-	-
Locus_12345_Transcript_1/1_Confidence_1.000_Length_377	377	24	8	7581536	7581536	0.00122449	8.39678	2.79893	1.58496	0.000461035	-	-	-	-	-	-	-	-	-	-	-	-	-	-	-	-	-	-	-	-	-	-	-	-	-	-	-	-
Locus_12566_Transcript_1/1_Confidence_1.000_Length_147	147	6	2	7581536	7581536	0.0546873	5.38365	1.79455	1.58496	0.0441747	-	-	-	-	-	-	-	-	-	-	-	-	-	-	-	-	-	-	-	-	-	-	-	-	-	-	-	-
Locus_12576_Transcript_1/1_Confidence_1.000_Length_188	188	12	4	7581536	7581536	0.0138855	8.41911	2.80637	1.58496	0.00807575	gb|ABJ89815.1| putative cathepsin L preprotein [Clonorchis sinensis]	62	80.6452	1e-24	CATL1_CHICK; RecName: Full=Cathepsin L1;; ; Contains:; RecName: Full=Cathepsin L1 heavy chain;; Contains:; RecName: Full=Cathepsin L1 light chain;; Flags: Fragments;	59	64.4068	1e-17	IPR000668	PF00112	K01366	-	-	-	-	MER141354 - SmCL3 peptidase {{Schistosoma mansoni}} (Clonorchis sinensis) [C01.152]#C01A#	62	80.6452	2e-26	-	-	-	-	gnl|TC-DB|Q01E11 2.A.93.1.6 Cysteine proteinase Cathepsin F (ISS) OS=Ostreococcus tauri GN=Ot02g05670 PE=4 SV=1	69	40.5797	9e-08	-
Locus_12613_Transcript_1/1_Confidence_1.000_Length_140	140	6	2	7581536	7581536	0.0546873	5.65283	1.88428	1.58496	0.0441769	-	-	-	-	-	-	-	-	-	-	-	-	-	-	-	-	-	-	-	-	-	-	-	-	-	-	-	-
Locus_12763_Transcript_1/1_Confidence_1.000_Length_328	328	21	7	7581536	7581536	0.00220545	8.44478	2.81493	1.58496	0.000898761	-	-	-	-	-	-	-	-	-	-	-	-	-	-	-	-	-	-	-	-	-	-	-	-	-	-	-	-
Locus_12844_Transcript_1/1_Confidence_1.000_Length_134	134	9	3	7581536	7581536	0.0268555	8.85891	2.95297	1.58496	0.0184872	-	-	-	-	-	-	-	-	-	-	-	-	-	-	-	-	-	-	-	-	-	-	-	-	-	-	-	-
Locus_12949_Transcript_1/1_Confidence_1.000_Length_135	135	9	3	7581536	7581536	0.0268555	8.79329	2.9311	1.58496	0.0184883	-	-	-	-	-	-	-	-	-	-	-	-	-	-	-	-	-	-	-	-	-	-	-	-	-	-	-	-
Locus_13003_Transcript_1/1_Confidence_1.000_Length_197	197	12	4	7581536	7581536	0.0138855	8.03448	2.67816	1.58496	0.00807631	ref|XP_001118096.1| PREDICTED: similar to dynein heavy chain domain 3 [Macaca mulatta]	64	59.375	1e-13	DYH2_HUMAN; RecName: Full=Dynein heavy chain 2, axonemal;; AltName: Full=Axonemal beta dynein heavy chain 2;; AltName: Full=Ciliary dynein heavy chain 2;; AltName: Full=Dynein heavy chain domain-containing protein 3;	64	59.375	1e-14	IPR013594	PF08385	K10408	-	-	-	-	-	-	-	-	-	-	-	-	-	-	-	-	-
Locus_13187_Transcript_1/1_Confidence_1.000_Length_144	144	6	2	7581536	7581536	0.0546873	5.49581	1.83194	1.58496	0.044179	-	-	-	-	-	-	-	-	-	-	-	-	-	-	-	-	-	-	-	-	-	-	-	-	-	-	-	-
Locus_13194_Transcript_1/1_Confidence_1.000_Length_163	163	9	3	7581536	7581536	0.0268555	7.28279	2.4276	1.58496	0.0184894	-	-	-	-	-	-	-	-	-	-	-	-	-	-	-	-	-	-	-	-	-	-	-	-	-	-	-	-
Locus_13217_Transcript_1/1_Confidence_1.000_Length_147	147	6	2	7581536	7581536	0.0546873	5.38365	1.79455	1.58496	0.0441812	-	-	-	-	-	-	-	-	-	-	-	-	-	-	-	-	-	-	-	-	-	-	-	-	-	-	-	-
Locus_13424_Transcript_1/1_Confidence_1.000_Length_124	124	6	2	7581536	7581536	0.0546873	6.38223	2.12741	1.58496	0.0441834	-	-	-	-	-	-	-	-	-	-	-	-	-	-	-	-	-	-	-	-	-	-	-	-	-	-	-	-
Locus_13442_Transcript_1/1_Confidence_1.000_Length_190	190	18	6	7581536	7581536	0.00401127	12.4957	4.16524	1.58496	0.00179079	-	-	-	-	-	-	-	-	-	-	-	-	-	-	-	-	-	-	-	-	-	-	-	-	-	-	-	-
Locus_13476_Transcript_1/1_Confidence_1.000_Length_156	156	12	4	7581536	7581536	0.0138855	10.1461	3.38204	1.58496	0.00807687	-	-	-	-	-	-	-	-	-	-	-	-	-	-	-	-	-	-	-	-	-	-	-	-	-	-	-	-
Locus_13528_Transcript_1/1_Confidence_1.000_Length_370	370	33	11	7581536	7581536	0.000217976	11.764	3.92133	1.58496	6.87363e-05	-	-	-	-	-	-	-	-	-	-	-	-	-	-	-	-	-	-	-	-	-	-	-	-	-	-	-	-
Locus_13542_Transcript_1/1_Confidence_1.000_Length_330	330	42	14	7581536	7581536	4.02784e-05	16.7872	5.59573	1.58496	1.11192e-05	ref|XP_002196158.1| PREDICTED: similar to calpain 5 [Taeniopygia guttata]	104	50	7e-23	CAN5_MOUSE; RecName: Full=Calpain-5;; ; AltName: Full=New calpain 3;;	101	47.5248	5e-21	IPR022684	PF00648	K08575	-	-	-	-	MER099295 - calpain-14 (Tetraodon nigroviridis) [C02.021]#C02A#	68	56.338	7e-18	-	-	-	-	-	-	-	-	-
Locus_13783_Transcript_1/1_Confidence_1.000_Length_175	175	9	3	7581536	7581536	0.0268555	6.7834	2.26113	1.58496	0.0184915	-	-	-	-	-	-	-	-	-	-	-	-	-	-	-	-	-	-	-	-	-	-	-	-	-	-	-	-
Locus_13868_Transcript_1/1_Confidence_1.000_Length_138	138	6	2	7581536	7581536	0.0546873	5.73476	1.91159	1.58496	0.0441856	-	-	-	-	-	-	-	-	-	-	-	-	-	-	-	-	-	-	-	-	-	-	-	-	-	-	-	-
Locus_14003_Transcript_1/1_Confidence_1.000_Length_387	387	33	11	7581536	7581536	0.000217976	11.2472	3.74908	1.58496	6.8745e-05	ref|XP_002576216.1| neurofibromin [Schistosoma mansoni] emb|CAZ32452.1| neurofibromin, putative [Schistosoma mansoni]	15	80	2e-46	NF1_RAT; RecName: Full=Neurofibromin;; AltName: Full=Neurofibromatosis-related protein NF-1;	91	50.5495	1e-19	-	-	K08052	-	-	-	-	-	-	-	-	-	-	-	-	-	-	-	-	-
Locus_14009_Transcript_1/1_Confidence_1.000_Length_197	197	9	3	7581536	7581536	0.0268555	6.02586	2.00862	1.58496	0.0184926	-	-	-	-	-	-	-	-	-	-	-	-	-	-	-	-	-	-	-	-	-	-	-	-	-	-	-	-
Locus_14040_Transcript_1/1_Confidence_1.000_Length_365	365	33	11	7581536	7581536	0.000217976	11.9252	3.97505	1.58496	6.87538e-05	-	-	-	-	-	-	-	-	-	-	-	-	-	-	-	-	-	-	-	-	-	-	-	-	-	-	-	-
Locus_14104_Transcript_1/1_Confidence_1.000_Length_271	271	24	8	7581536	7581536	0.00122449	11.6811	3.89371	1.58496	0.000461084	-	-	-	-	-	-	-	-	-	-	-	-	-	-	-	-	-	-	-	-	-	-	-	-	-	-	-	-
Locus_1418_Transcript_4/28_Confidence_1.000_Length_118	118	9	3	7581536	7581536	0.0268555	10.0601	3.35337	1.58496	0.0184937	-	-	-	-	-	-	-	-	-	-	-	-	-	-	-	-	-	-	-	-	-	-	-	-	-	-	-	-
Locus_14246_Transcript_1/1_Confidence_1.000_Length_893	893	57	19	7581536	7581536	2.53091e-06	8.41911	2.80637	1.58496	5.8889e-07	-	-	-	-	-	-	-	-	-	-	-	-	-	-	-	-	-	-	-	-	-	-	-	-	-	-	-	-
Locus_14363_Transcript_1/2_Confidence_1.000_Length_172	172	9	3	7581536	7581536	0.0268555	6.90171	2.30057	1.58496	0.0184958	-	-	-	-	-	-	-	-	-	-	-	-	-	-	-	-	-	-	-	-	-	-	-	-	-	-	-	-
Locus_14562_Transcript_1/1_Confidence_1.000_Length_158	158	51	17	7581536	7581536	7.61508e-06	42.5751	14.1917	1.58496	1.88687e-06	-	-	-	-	-	-	-	-	-	-	-	-	-	-	-	-	-	-	-	-	-	-	-	-	-	-	-	-
Locus_14577_Transcript_1/1_Confidence_1.000_Length_125	125	6	2	7581536	7581536	0.0546873	6.33117	2.11039	1.58496	0.0441878	-	-	-	-	-	-	-	-	-	-	-	-	-	-	-	-	-	-	-	-	-	-	-	-	-	-	-	-
Locus_14611_Transcript_1/1_Confidence_1.000_Length_231	231	9	3	7581536	7581536	0.0268555	5.13894	1.71298	1.58496	0.018498	-	-	-	-	-	-	-	-	-	-	-	-	-	-	-	-	-	-	-	-	-	-	-	-	-	-	-	-
Locus_14622_Transcript_1/1_Confidence_1.000_Length_127	127	9	3	7581536	7581536	0.0268555	9.3472	3.11573	1.58496	0.0184991	-	-	-	-	-	-	-	-	-	-	-	-	-	-	-	-	-	-	-	-	-	-	-	-	-	-	-	-
Locus_14706_Transcript_1/1_Confidence_1.000_Length_233	233	18	6	7581536	7581536	0.00401127	10.1897	3.39655	1.58496	0.00179111	-	-	-	-	-	-	-	-	-	-	-	-	-	-	-	-	-	-	-	-	-	-	-	-	-	-	-	-
Locus_14938_Transcript_1/1_Confidence_1.000_Length_138	138	6	2	7581536	7581536	0.0546873	5.73476	1.91159	1.58496	0.04419	-	-	-	-	-	-	-	-	-	-	-	-	-	-	-	-	-	-	-	-	-	-	-	-	-	-	-	-
Locus_15007_Transcript_1/1_Confidence_1.000_Length_129	129	6	2	7581536	7581536	0.0546873	6.13486	2.04495	1.58496	0.0441922	-	-	-	-	-	-	-	-	-	-	-	-	-	-	-	-	-	-	-	-	-	-	-	-	-	-	-	-
Locus_15037_Transcript_1/1_Confidence_1.000_Length_133	133	6	2	7581536	7581536	0.0546873	5.95035	1.98345	1.58496	0.0441944	-	-	-	-	-	-	-	-	-	-	-	-	-	-	-	-	-	-	-	-	-	-	-	-	-	-	-	-
Locus_15057_Transcript_1/1_Confidence_1.000_Length_206	206	6	2	7581536	7581536	0.0546873	3.84173	1.28058	1.58496	0.0441966	-	-	-	-	-	-	-	-	-	-	-	-	-	-	-	-	-	-	-	-	-	-	-	-	-	-	-	-
Locus_15070_Transcript_1/1_Confidence_1.000_Length_442	442	24	8	7581536	7581536	0.00122449	7.16196	2.38732	1.58496	0.000461133	-	-	-	-	-	-	-	-	-	-	-	-	-	-	-	-	-	-	-	-	-	-	-	-	-	-	-	-
Locus_15234_Transcript_1/1_Confidence_1.000_Length_173	173	9	3	7581536	7581536	0.0268555	6.86182	2.28727	1.58496	0.0185012	-	-	-	-	-	-	-	-	-	-	-	-	-	-	-	-	-	-	-	-	-	-	-	-	-	-	-	-
Locus_15297_Transcript_1/1_Confidence_1.000_Length_122	122	6	2	7581536	7581536	0.0546873	6.48686	2.16229	1.58496	0.0441988	-	-	-	-	-	-	-	-	-	-	-	-	-	-	-	-	-	-	-	-	-	-	-	-	-	-	-	-
Locus_15327_Transcript_1/1_Confidence_1.000_Length_177	177	12	4	7581536	7581536	0.0138855	8.94233	2.98078	1.58496	0.00807743	-	-	-	-	-	-	-	-	-	-	-	-	-	-	-	-	-	-	-	-	-	-	-	-	-	-	-	-
Locus_15363_Transcript_1/1_Confidence_1.000_Length_258	258	9	3	7581536	7581536	0.0268555	4.60114	1.53371	1.58496	0.0185023	-	-	-	-	-	-	-	-	-	-	-	-	-	-	-	-	-	-	-	-	-	-	-	-	-	-	-	-
Locus_15397_Transcript_1/1_Confidence_1.000_Length_187	187	18	6	7581536	7581536	0.00401127	12.6962	4.23207	1.58496	0.00179127	-	-	-	-	-	-	-	-	-	-	-	-	-	-	-	-	-	-	-	-	-	-	-	-	-	-	-	-
Locus_1548_Transcript_1/1_Confidence_1.000_Length_570	570	282	94	7581536	7581536	1.03384e-23	65.2555	21.7518	1.58496	8.80738e-25	-	-	-	-	-	-	-	-	-	-	-	-	-	-	-	-	-	-	-	-	-	-	-	-	-	-	-	-
Locus_15512_Transcript_1/1_Confidence_1.000_Length_184	184	9	3	7581536	7581536	0.0268555	6.4516	2.15053	1.58496	0.0185045	-	-	-	-	-	-	-	-	-	-	-	-	-	-	-	-	-	-	-	-	-	-	-	-	-	-	-	-
Locus_15537_Transcript_1/2_Confidence_1.000_Length_151	151	18	6	7581536	7581536	0.00401127	15.7231	5.24104	1.58496	0.00179143	-	-	-	-	-	-	-	-	-	-	-	-	-	-	-	-	-	-	-	-	-	-	-	-	-	-	-	-
Locus_15624_Transcript_1/1_Confidence_1.000_Length_309	309	18	6	7581536	7581536	0.00401127	7.68346	2.56115	1.58496	0.0017916	-	-	-	-	-	-	-	-	-	-	-	-	-	-	-	-	-	-	-	-	-	-	-	-	-	-	-	-
Locus_15805_Transcript_1/1_Confidence_1.000_Length_227	227	21	7	7581536	7581536	0.00220545	12.2021	4.06738	1.58496	0.00089885	-	-	-	-	-	-	-	-	-	-	-	-	-	-	-	-	-	-	-	-	-	-	-	-	-	-	-	-
Locus_15938_Transcript_1/1_Confidence_1.000_Length_125	125	6	2	7581536	7581536	0.0546873	6.33117	2.11039	1.58496	0.044201	-	-	-	-	-	-	-	-	-	-	-	-	-	-	-	-	-	-	-	-	-	-	-	-	-	-	-	-
Locus_15987_Transcript_1/1_Confidence_1.000_Length_131	131	6	2	7581536	7581536	0.0546873	6.04119	2.01373	1.58496	0.0442032	-	-	-	-	-	-	-	-	-	-	-	-	-	-	-	-	-	-	-	-	-	-	-	-	-	-	-	-
Locus_16141_Transcript_1/1_Confidence_1.000_Length_208	208	9	3	7581536	7581536	0.0268555	5.70719	1.9024	1.58496	0.0185077	-	-	-	-	-	-	-	-	-	-	-	-	-	-	-	-	-	-	-	-	-	-	-	-	-	-	-	-
Locus_16168_Transcript_1/1_Confidence_1.000_Length_240	240	18	6	7581536	7581536	0.00401127	9.89245	3.29748	1.58496	0.00179176	gb|AAK07487.1| gag-pol polyprotein [Clonorchis sinensis]	27	81.4815	1e-22	-	-	-	-	-	-	-	-	-	-	-	-	-	-	-	-	-	-	-	-	-	-	-	-
Locus_16202_Transcript_1/1_Confidence_1.000_Length_125	125	9	3	7581536	7581536	0.0268555	9.49676	3.16559	1.58496	0.0185088	-	-	-	-	-	-	-	-	-	-	-	-	-	-	-	-	-	-	-	-	-	-	-	-	-	-	-	-
Locus_16221_Transcript_1/1_Confidence_1.000_Length_143	143	12	4	7581536	7581536	0.0138855	11.0685	3.68949	1.58496	0.00807798	-	-	-	-	-	-	-	-	-	-	-	-	-	-	-	-	-	-	-	-	-	-	-	-	-	-	-	-
Locus_16299_Transcript_1/1_Confidence_1.000_Length_176	176	6	2	7581536	7581536	0.0546873	4.49657	1.49886	1.58496	0.0442054	-	-	-	-	-	-	-	-	-	-	-	-	-	-	-	-	-	-	-	-	-	-	-	-	-	-	-	-
Locus_16334_Transcript_1/1_Confidence_1.000_Length_146	146	12	4	7581536	7581536	0.0138855	10.841	3.61368	1.58496	0.00807854	-	-	-	-	-	-	-	-	-	-	-	-	-	-	-	-	-	-	-	-	-	-	-	-	-	-	-	-
Locus_16366_Transcript_1/1_Confidence_1.000_Length_206	206	15	5	7581536	7581536	0.00739288	9.60432	3.20144	1.58496	0.00368501	ref|XP_002569741.1| dynein heavy chain [Schistosoma mansoni] emb|CAY17032.1| dynein heavy chain, putative [Schistosoma mansoni]	68	89.7059	5e-27	DYHC_ANTCR; RecName: Full=Dynein beta chain, ciliary;	68	77.9412	7e-25	-	-	-	-	-	-	-	-	-	-	-	-	-	-	-	-	-	-	-	-
Locus_16425_Transcript_1/1_Confidence_1.000_Length_141	141	6	2	7581536	7581536	0.0546873	5.61274	1.87091	1.58496	0.0442076	-	-	-	-	-	-	-	-	-	-	-	-	-	-	-	-	-	-	-	-	-	-	-	-	-	-	-	-
Locus_16457_Transcript_1/1_Confidence_1.000_Length_398	398	18	6	7581536	7581536	0.00401127	5.9653	1.98843	1.58496	0.00179192	-	-	-	-	-	-	-	-	-	-	-	-	-	-	-	-	-	-	-	-	-	-	-	-	-	-	-	-
Locus_16635_Transcript_1/1_Confidence_1.000_Length_122	122	9	3	7581536	7581536	0.0268555	9.73028	3.24343	1.58496	0.0185109	-	-	-	-	-	-	-	-	-	-	-	-	-	-	-	-	-	-	-	-	-	-	-	-	-	-	-	-
Locus_16865_Transcript_1/1_Confidence_1.000_Length_361	361	30	10	7581536	7581536	0.000385471	10.9612	3.65372	1.58496	0.000128351	-	-	-	-	-	-	-	-	-	-	-	-	-	-	-	-	-	-	-	-	-	-	-	-	-	-	-	-
Locus_16959_Transcript_1/1_Confidence_1.000_Length_133	133	6	2	7581536	7581536	0.0546873	5.95035	1.98345	1.58496	0.0442098	-	-	-	-	-	-	-	-	-	-	-	-	-	-	-	-	-	-	-	-	-	-	-	-	-	-	-	-
Locus_17171_Transcript_1/1_Confidence_1.000_Length_125	125	12	4	7581536	7581536	0.0138855	12.6623	4.22078	1.58496	0.0080791	-	-	-	-	-	-	-	-	-	-	-	-	-	-	-	-	-	-	-	-	-	-	-	-	-	-	-	-
Locus_17264_Transcript_1/1_Confidence_1.000_Length_123	123	6	2	7581536	7581536	0.0546873	6.43412	2.14471	1.58496	0.044212	-	-	-	-	-	-	-	-	-	-	-	-	-	-	-	-	-	-	-	-	-	-	-	-	-	-	-	-
Locus_17307_Transcript_1/1_Confidence_1.000_Length_133	133	6	2	7581536	7581536	0.0546873	5.95035	1.98345	1.58496	0.0442142	-	-	-	-	-	-	-	-	-	-	-	-	-	-	-	-	-	-	-	-	-	-	-	-	-	-	-	-
Locus_17346_Transcript_1/1_Confidence_1.000_Length_155	155	6	2	7581536	7581536	0.0546873	5.10578	1.70193	1.58496	0.0442164	-	-	-	-	-	-	-	-	-	-	-	-	-	-	-	-	-	-	-	-	-	-	-	-	-	-	-	-
Locus_17365_Transcript_1/1_Confidence_1.000_Length_154	154	9	3	7581536	7581536	0.0268555	7.70841	2.56947	1.58496	0.0185131	-	-	-	-	-	-	-	-	-	-	-	-	-	-	-	-	-	-	-	-	-	-	-	-	-	-	-	-
Locus_17409_Transcript_1/1_Confidence_1.000_Length_179	179	15	5	7581536	7581536	0.00739288	11.053	3.68434	1.58496	0.0036856	ref|XP_002577177.1| transcriptional regulator atrx homolog (X-linked nuclear protein-1) [Schistosoma mansoni] emb|CAZ33414.1| transcriptional regulator atrx homolog (X-linked nuclear protein-1), putative [Schistosoma mansoni]	58	46.5517	1e-07	-	-	-	-	-	-	K10779	-	-	-	-	-	-	-	-	-	-	-	-	-	-	-	-	-
Locus_17651_Transcript_1/1_Confidence_1.000_Length_126	126	6	2	7581536	7581536	0.0546873	6.28092	2.09364	1.58496	0.0442186	-	-	-	-	-	-	-	-	-	-	-	-	-	-	-	-	-	-	-	-	-	-	-	-	-	-	-	-
Locus_17708_Transcript_1/1_Confidence_1.000_Length_138	138	6	2	7581536	7581536	0.0546873	5.73476	1.91159	1.58496	0.0442208	-	-	-	-	-	-	-	-	-	-	-	-	-	-	-	-	-	-	-	-	-	-	-	-	-	-	-	-
Locus_17819_Transcript_1/1_Confidence_1.000_Length_168	168	6	2	7581536	7581536	0.0546873	4.71069	1.57023	1.58496	0.044223	-	-	-	-	-	-	-	-	-	-	-	-	-	-	-	-	-	-	-	-	-	-	-	-	-	-	-	-
Locus_17869_Transcript_1/1_Confidence_1.000_Length_123	123	9	3	7581536	7581536	0.0268555	9.65118	3.21706	1.58496	0.0185163	-	-	-	-	-	-	-	-	-	-	-	-	-	-	-	-	-	-	-	-	-	-	-	-	-	-	-	-
Locus_17893_Transcript_1/1_Confidence_1.000_Length_128	128	6	2	7581536	7581536	0.0546873	6.18278	2.06093	1.58496	0.0442252	-	-	-	-	-	-	-	-	-	-	-	-	-	-	-	-	-	-	-	-	-	-	-	-	-	-	-	-
Locus_17900_Transcript_1/1_Confidence_1.000_Length_243	243	9	3	7581536	7581536	0.0268555	4.88516	1.62839	1.58496	0.0185174	ref|XP_002426515.1| hypothetical protein Phum_PHUM257850 [Pediculus humanus corporis] gb|EEB13777.1| hypothetical protein Phum_PHUM257850 [Pediculus humanus corporis]	50	58	3e-08	PAR3L_MOUSE; RecName: Full=Partitioning defective 3 homolog B;; AltName: Full=Amyotrophic lateral sclerosis 2 chromosomal region candidate gene 19 protein homolog;; AltName: Full=PAR3-beta;; AltName: Full=Partitioning defective 3-like protein;;	50	52	2e-07	IPR001478	PF00595	K04237	-	-	-	-	-	-	-	-	-	-	-	-	-	-	-	-	-
Locus_17941_Transcript_1/1_Confidence_1.000_Length_124	124	6	2	7581536	7581536	0.0546873	6.38223	2.12741	1.58496	0.0442274	-	-	-	-	-	-	-	-	-	-	-	-	-	-	-	-	-	-	-	-	-	-	-	-	-	-	-	-
Locus_18076_Transcript_1/1_Confidence_1.000_Length_123	123	9	3	7581536	7581536	0.0268555	9.65118	3.21706	1.58496	0.0185206	-	-	-	-	-	-	-	-	-	-	-	-	-	-	-	-	-	-	-	-	-	-	-	-	-	-	-	-
Locus_18149_Transcript_1/1_Confidence_1.000_Length_184	184	12	4	7581536	7581536	0.0138855	8.60213	2.86738	1.58496	0.00807966	-	-	-	-	-	-	-	-	-	-	-	-	-	-	-	-	-	-	-	-	-	-	-	-	-	-	-	-
Locus_18171_Transcript_1/1_Confidence_1.000_Length_186	186	9	3	7581536	7581536	0.0268555	6.38223	2.12741	1.58496	0.018525	-	-	-	-	-	-	-	-	-	-	-	-	-	-	-	-	-	-	-	-	-	-	-	-	-	-	-	-
Locus_18289_Transcript_1/1_Confidence_1.000_Length_190	190	18	6	7581536	7581536	0.00401127	12.4957	4.16524	1.58496	0.00179224	-	-	-	-	-	-	-	-	-	-	-	-	-	-	-	-	-	-	-	-	-	-	-	gnl|TC-DB|O69740 9.A.25.1.1 CONSERVED HYPOTHETICAL PROLINE AND ALANINE RICH PROTEIN (Hypothetical protein MT3990) - Mycobacterium tuberculosis.	50	38.5965	2e-06	-
Locus_18633_Transcript_1/1_Confidence_1.000_Length_143	143	15	5	7581536	7581536	0.00739288	13.8356	4.61187	1.58496	0.00368679	-	-	-	-	-	-	-	-	-	-	-	-	-	-	-	-	-	-	-	-	-	-	-	-	-	-	-	-
Locus_18670_Transcript_1/1_Confidence_1.000_Length_176	176	6	2	7581536	7581536	0.0546873	4.49657	1.49886	1.58496	0.0442296	-	-	-	-	-	-	-	-	-	-	-	-	-	-	-	-	-	-	-	-	-	-	-	-	-	-	-	-
Locus_18953_Transcript_1/1_Confidence_1.000_Length_268	268	15	5	7581536	7581536	0.00739288	7.38243	2.46081	1.58496	0.00368738	-	-	-	-	-	-	-	-	-	-	-	-	-	-	-	-	-	-	-	-	-	-	-	-	-	-	-	-
Locus_19067_Transcript_1/1_Confidence_1.000_Length_189	189	6	2	7581536	7581536	0.0546873	4.18728	1.39576	1.58496	0.0442318	-	-	-	-	-	-	-	-	-	-	-	-	-	-	-	-	-	-	-	-	-	-	-	-	-	-	-	-
[truncated: 23,341 more rows]
