# Supplementary material for: Molecular Changes in Opisthorchis viverrini (Southeast Asian Liver Fluke) during the Transition from the Juvenile to the Adult Stage
Source: PLoS Negl Trop Dis. 2012 Nov 29;6(11):e1916. doi: 10.1371/journal.pntd.0001916 (PMC3510066; doi:10.1371/journal.pntd.0001916)
Supplement: Table S5 — Comparative summary of the functional classes of adult or juvenile-enriched transcripts of Opistorchis viverrini based on the classification of their encoded protein domains in the Gene Ontology (GO) based classification system ( http://www.geneontology.org/ ). (XLSX) [file pntd.0001916.s005.xlsx]

## Sheet: Table S5
Table S4 Comparative summary of the functional classes of adult or juvenile-enriched transcripts of Opistorchis viverrini based on the classification of their encoded protein domains in the Gene Ontology (GO) based classification system (http://www.geneontology.org/).
GO-term		Number of sequences (%)		probability
		Adult	Juvenile
Cellular Component:
GO:0005581	collagen	0 (0)	34 (2.9)	0
GO:0005737	cytoplasm	15 (1.4)	37 (3.2)	0.005
GO:0005739	mitochondrion	0 (0)	14 (1.2)	0
GO:0005874	microtubule	55 (5.1)	6 (0.5)	0
GO:0015630	microtubule cytoskeleton	74 (6.9)	26 (2.2)	0
GO:0016021	integral to membrane	23 (2.1)	47 (4.1)	0.009
GO:0031224	intrinsic to membrane	23 (2.1)	47 (4.1)	0.009
GO:0043229	intracellular organelle	99 (9.2)	75 (6.5)	0.018
GO:0043231	intracellular membrane-bounded organelle	15 (1.4)	36 (3.1)	0.006
GO:0043232	intracellular non-membrane-bounded organelle	87 (8.1)	39 (3.4)	0
GO:0044430	cytoskeletal part	76 (7.1)	34 (2.9)	0
GO:0044446	intracellular organelle part	83 (7.7)	45 (3.9)	0
GO:0044459	plasma membrane part	7 (0.6)	23 (2.0)	0.006
Biological Process:
GO:0006464	protein modification process	84 (7.8)	26 (2.2)	0
GO:0006508	proteolysis	14 (1.3)	72 (6.2)	0
GO:0006812	cation transport	7 (0.6)	19 (1.6)	0.029
GO:0007166	cell surface receptor linked signal transduction	1 (0.1)	11 (1.0)	0.006
GO:0007186	G-protein coupled receptor protein signaling pathway	1 (0.1)	11 (1.0)	0.006
GO:0007242	intracellular signaling cascade	2 (0.2)	13 (1.1)	0.007
GO:0007264	small GTPase mediated signal transduction	1 (0.2)	12 (1.0)	0.011
GO:0015672	monovalent inorganic cation transport	4 (0.4)	13 (1.1)	0.041
GO:0016310	phosphorylation	50 (4.6)	34 (2.9)	0.035
GO:0019752	carboxylic acid metabolic process	10 (0.9)	27 (2.3)	0.009
GO:0030163	protein catabolic process	14 (1.3)	72 (6.2)	0
GO:0043623	cellular protein complex assembly	44 (4.1)	6 (0.5)	0
GO:0044267	cellular protein metabolic process	94 (8.7)	44 (3.8)	0
GO:0045333	cellular respiration	0 (0)	19 (1.6)	0
GO:0051258	protein polymerization	44 (4.1)	6 (0.5)	0
Molecular Function:
GO:0004175	endopeptidase activity	6 (0.6)	65 (5.6)	0
GO:0004672	protein kinase activity	46 (4.3)	19 (1.6)	0
GO:0004835	tubulin-tyrosine ligase activity	14 (1.3)	0 (0.0)	0
GO:0004867	serine-type endopeptidase inhibitor activity	5 (0.5)	20 (1.7)	0.004
GO:0005509	calcium ion binding	16 (1.5)	56 (4.8)	0
GO:0008234	cysteine-type peptidase activity	3 (0.3)	54 (4.7)	0
GO:0008324	cation transmembrane transporter activity	6 (0.6)	27 (2.3)	0
GO:0015405	P-P-bond-hydrolysis-driven transmembrane transporter activity	2 (0.2)	10 (0.9)	0.028
GO:0016462	pyrophosphatase activity	88 (8.2)	47 (4.1)	0
GO:0019205	nucleobase, nucleoside, nucleotide kinase activity	30 (2.8)	2 (0.2)	0
GO:0032559	adenyl ribonucleotide binding	111 (10.3)	39 (3.4)	0
GO:0032561	guanyl ribonucleotide binding	51 (4.7)	26 (2.2)	0.001
GO:0042626	ATPase activity, coupled to transmembrane movement of substances	2 (0.2)	10 (0.9)	0.028
GO:0046914	transition metal ion binding	81 (7.5)	60 (5.2)	0.024
GO:0050660	FAD binding	1 (0.1)	10 (0.9)	0.009
