# Supplementary material for: Molecular Changes in Opisthorchis viverrini (Southeast Asian Liver Fluke) during the Transition from the Juvenile to the Adult Stage
Source: PLoS Negl Trop Dis. 2012 Nov 29;6(11):e1916. doi: 10.1371/journal.pntd.0001916 (PMC3510066; doi:10.1371/journal.pntd.0001916)
Supplement: Table S6 — Comparative summary of the functional classes of adult or juvenile-enriched transcripts of Opistorchis viverrini based on the presence of conserved protein domains annotated in the PFAM database ( http://pfam.sanger.ac.uk/ ). (XLSX) [file pntd.0001916.s006.xlsx]

## Sheet: Table S6
Table S6 Comparative summary of the functional classes of adult or juvenile-enriched transcripts of Opistorchis viverrini based on the presence of conserved protein domains annotated in the PFAM database (http://pfam.sanger.ac.uk/).
Adult-enriched			Juvenile enriched
Pfam Dom	RPKM	Pfam Description	Pfam Dom	RPKM	Pfam Description
PF08034	2393.6	TES Trematode eggshell synthesis	PF00116	4228.63	COX2 Cytochrome C oxidase
PF06297	876.067	PET PET Domain IPR010442	PF00361	1528.65	Oxidored_q1 NADH-Ubiquinone/plastoquinone (complex I),
PF06297	876.067	PET PET Domain IPR010442	PF00022	1227.34	Actin Actin actin
PF01299	762.438	Lamp Lysosome-associated membrane glycoprotein	PF00115	1191.62	COX1 Cytochrome C and
PF01175	717.29	Urocanase Urocanase PDOC00947	PF06235	1069.27	NAD4L NADH dehydrogenase subunit
PF10390	491.925	ELL RNA polymerase II	PF00032	913.617	Cytochrom_B_C Cytochrome b(C-terminal)/b6/petD 3.D.3
PF03953	362.186	Tubulin_C Tubulin C-terminal domain	PF00043	905.014	GST_C Glutathione S-transferase, C-terminal
PF00091	339.91	Tubulin Tubulin/FtsZ family, GTPase	PF02874	607.974	ATP-synt_ab_N ATP synthase alpha/beta
PF03370	316.115	CBM_21 Putative phosphatase regulatory	PF00306	607.974	ATP-synt_ab_C ATP synthase alpha/beta
PF00821	307.43	PEPCK Phosphoenolpyruvate carboxykinase 1khf	PF00006	607.974	ATP-synt_ab ATP synthase alpha/beta
PF00431	306.237	CUB CUB domain CUB	PF02736	550.694	Myosin_N Myosin N-terminal SH3-like
PF00653	263.124	BIR Inhibitor of Apoptosis	PF00063	550.694	Myosin_head Myosin head (motor
PF00412	261.66	LIM LIM domain LIM	PF00838	540.396	TCTP Translationally controlled tumour
PF00274	256.629	Glycolytic Fructose-bisphosphate aldolase class-I	PF00821	532.934	PEPCK Phosphoenolpyruvate carboxykinase 1khf
PF01875	223.82	Memo Memo-like protein IPR002737	PF01576	528.931	Myosin_tail_1 Myosin tail IPR002928
PF00264	221.478	Tyrosinase Common central domain	PF04083	507.063	Abhydro_lipase ab-hydrolase associated lipase
PF00313	204.207	CSD 'Cold-shock' DNA-binding domain	PF00561	507.063	Abhydrolase_1 alpha/beta hydrolase fold
PF10036	185.797	RLL Putative carnitine deficiency-associated	PF00402	463.207	Calponin Calponin family repeat
PF00343	176.284	Phosphorylase Carbohydrate phosphorylase phs	PF02866	390.022	Ldh_1_C lactate/malate dehydrogenase, alpha/beta
PF00083	168.896	Sugar_tr Sugar (and other)	PF00056	390.022	Ldh_1_N lactate/malate dehydrogenase, NAD
PF00096	159.234	zf-C2H2 Zinc finger, C2H2	PF10591	362.662	SPARC_Ca_bdg Secreted protein acidic
PF00561	158.532	Abhydrolase_1 alpha/beta hydrolase fold	PF04832	341.993	SOUL SOUL heme-binding protein
PF02826	156.137	2-Hacid_dh_C D-isomer specific 2-hydroxyacid	PF02812	304.365	ELFV_dehydrog_N Glu/Leu/Phe/Val dehydrogenase, dimerisation
PF02826	156.137	2-Hacid_dh_C D-isomer specific 2-hydroxyacid	PF00208	304.365	ELFV_dehydrog Glutamate/Leucine/Phenylalanine/Valine dehydrogenase aadh
PF00389	156.137	2-Hacid_dh D-isomer specific 2-hydroxyacid	PF06212	293.881	GRIM-19 GRIM-19 protein IPR009346
PF05914	155.473	RIB43A RIB43A IPR008805 This	PF02330	288.374	MAM33 Mitochondrial glycoprotein 1p32
PF00022	149.532	Actin Actin actin	PF02629	284.947	CoA_binding CoA binding domain
PF01088	148.722	Peptidase_C12 Ubiquitin carboxyl-terminal hydrolase,	PF02786	273.979	CPSase_L_D2 Carbamoyl-phosphate synthase L
PF00051	147.244	Kringle Kringle domain kringle	PF02785	273.979	Biotin_carb_C Biotin carboxylase C-terminal
PF03952	144.772	Enolase_N Enolase, N-terminal domain	PF00289	273.979	CPSase_L_chain Carbamoyl-phosphate synthase L
PF00113	144.772	Enolase_C Enolase, C-terminal TIM	PF02284	258.799	COX5A Cytochrome c oxidase
PF00642	133.28	zf-CCCH Zinc finger C-x8-C-x5-C-x3-H	PF00146	245.737	NADHdh NADH dehydrogenase 3.D.9
PF10058	130.337	DUF2296 Predicted integral membrane	PF07690	239.703	MFS_1 Major Facilitator Superfamily
PF03604	111.659	DNA_RNApol_7kD DNA directed RNA	PF00118	238.789	Cpn60_TCP1 TCP-1/cpn60 chaperonin family
PF10274	109.733	ParcG Parkin co-regulated protein	PF00364	235.914	Biotin_lipoyl Biotin-requiring enzyme 3.B.1
PF00188	109.509	CAP Cysteine-rich secretory protein	PF01221	231.828	Dynein_light Dynein light chain
PF01248	107.465	Ribosomal_L7Ae Ribosomal protein L7Ae/L30e/S12e/Gadd45	PF02737	227.23	3HCDH_N 3-hydroxyacyl-CoA dehydrogenase, NAD
PF00880	106.786	Nebulin Nebulin repeat IPR000900	PF00725	227.23	3HCDH 3-hydroxyacyl-CoA dehydrogenase, C-terminal
PF00018	106.786	SH3_1 SH3 domain sh3	PF02469	220.171	Fasciclin Fasciclin domain 1o70
PF09771	106.192	Tmemb_18A Transmembrane protein 188	PF01410	219.484	COLFI Fibrillar collagen C-terminal
PF01704	106.119	UDPGP UTP--glucose-1-phosphate uridylyltransferase 1jvg	PF01391	216.201	Collagen Collagen triple helix
PF00583	105.933	Acetyltransf_1 Acetyltransferase (GNAT) family	PF00578	215.847	AhpC-TSA AhpC/TSA family AhpC-TSA
PF00850	105.322	Hist_deacetyl Histone deacetylase domain	PF02197	212.764	RIIa Regulatory subunit of
PF00505	101.276	HMG_box HMG (high mobility	PF00027	212.764	cNMP_binding Cyclic nucleotide-binding domain
PF04515	97.0919	Choline_transpo Plasma-membrane choline transporter	PF03953	212.632	Tubulin_C Tubulin C-terminal domain
PF00059	94.3212	Lectin_C Lectin C-type domain	PF00091	212.632	Tubulin Tubulin/FtsZ family, GTPase
PF00210	93.8925	Ferritin Ferritin-like domain PR00601	PF00694	210.932	Aconitase_C Aconitase C-terminal domain
PF02822	93.7646	Antistasin Antistasin family 1hia	PF00694	210.932	Aconitase_C Aconitase C-terminal domain
PF10629	86.5085	DUF2475 Protein of unknown	PF00330	210.932	Aconitase Aconitase family (aconitate
PF00328	85.3925	Acid_phosphat_A Histidine acid phosphatase	PF05511	210.717	ATP-synt_F6 Mitochondrial ATP synthase
PF01112	85.2957	Asparaginase_2 Asparaginase aspg	PF00231	210.204	ATP-synt ATP synthase ATP-synt_g
PF00650	85.0325	CRAL_TRIO CRAL/TRIO domain 1aua	PF00261	204.621	Tropomyosin Tropomyosin PR00194
PF07728	84.2018	AAA_5 AAA domain (dynein-related	PF01413	203.212	C4 C-terminal tandem repeated
PF07728	84.2018	AAA_5 AAA domain (dynein-related	PF02615	198.393	Ldh_2 Malate/L-lactate dehydrogenase 1s20
PF09261	79.332	Alpha-mann_mid Alpha mannosidase, middle	PF02817	197.849	E3_binding e3 binding domain
PF07748	79.332	Glyco_hydro_38C Glycosyl hydrolases family	PF00198	197.849	2-oxoacid_dh 2-oxoacid dehydrogenases acyltransferase
PF01074	79.332	Glyco_hydro_38 Glycosyl hydrolases family	PF00992	192.489	Troponin Troponin 1a2x Troponin
PF01650	78.7513	Peptidase_C13 Peptidase C13 family	PF00549	170.731	Ligase_CoA CoA-ligase ligase-CoA_NC This
PF00076	77.1555	RRM_1 RNA recognition motif.	PF00171	162.704	Aldedh Aldehyde dehydrogenase family
PF01754	77.0128	zf-A20 A20-like zinc finger	PF00080	156.472	Sod_Cu Copper/zinc superoxide dismutase
PF09412	75.8704	XendoU Endoribonuclease XendoU IPR018998	PF10215	156.452	Ost4 Oligosaccaryltransferase IPR018943 Ost4
PF01048	74.0805	PNP_UDP_1 Phosphorylase superfamily pnp	PF02167	153.083	Cytochrom_C1 Cytochrome C1 family
PF00452	73.9784	Bcl-2 Apoptosis regulator proteins,	PF09769	150.444	ApoO Apolipoprotein O IPR019166
PF01428	72.6774	zf-AN1 AN1-like Zinc finger	PF00307	145.464	CH Calponin homology (CH)
PF02866	71.7295	Ldh_1_C lactate/malate dehydrogenase, alpha/beta	PF01012	145.215	ETF Electron transfer flavoprotein
PF00056	71.7295	Ldh_1_N lactate/malate dehydrogenase, NAD	PF00626	144.471	Gelsolin Gelsolin repeat GEL
PF00089	71.5073	Trypsin Trypsin sermam	PF00219	142.862	IGFBP Insulin-like growth factor
PF00027	69.987	cNMP_binding Cyclic nucleotide-binding domain	PF00050	142.862	Kazal_1 Kazal-type serine protease
PF04710	66.8763	Pellino Pellino IPR006800 Pellino	PF00036	142.08	efhand EF hand S_100
PF03134	66.469	TB2_DP1_HVA22 TB2/DP1, HVA22 family	PF00582	135.65	Usp Universal stress protein
PF10157	65.8623	DUF2365 Uncharacterized conserved protein	PF02274	135.243	Amidinotransf Amidinotransferase 1jdw This
PF01842	65.1551	ACT ACT domain ACT	PF00230	131.796	MIP Major intrinsic protein
PF00335	64.9027	Tetraspannin Tetraspanin family 1iv5	PF00650	131.247	CRAL_TRIO CRAL/TRIO domain 1aua
PF00560	63.7387	LRR_1 Leucine Rich Repeat	PF08336	128.528	P4Ha_N Prolyl 4-Hydroxylase alpha-subunit,
PF04749	62.0892	PLAC8 PLAC8 family IPR006461	PF08240	123.712	ADH_N Alcohol dehydrogenase GroES-like
PF07004	61.9014	DUF1309 Protein of unknown	PF00107	123.712	ADH_zinc_N Zinc-binding dehydrogenase adh
PF02807	60.1263	ATP-gua_PtransN ATP:guanido phosphotransferase, N-terminal	PF04749	121.414	PLAC8 PLAC8 family IPR006461
PF00217	60.1263	ATP-gua_Ptrans ATP:guanido phosphotransferase, C-terminal	PF00018	121.03	SH3_1 SH3 domain sh3
PF05822	58.5895	UMPH-1 Pyrimidine 5'-nucleotidase (UMPH-1)	PF00550	113.205	PP-binding Phosphopantetheine attachment site
PF00023	58.5681	Ank Ankyrin repeat ANK	PF02798	112.13	GST_N Glutathione S-transferase, N-terminal
PF00646	58.237	F-box F-box domain 1fs2	PF00378	108.787	ECH Enoyl-CoA hydratase/isomerase family
PF00646	58.237	F-box F-box domain 1fs2	PF00631	108.35	G-gamma GGL domain GGL
PF00646	58.237	F-box F-box domain 1fs2	PF00753	106.687	Lactamase_B Metallo-beta-lactamase superfamily blmb
PF01477	58.1387	PLAT PLAT/LH2 domain lipoxygenase	PF00932	102.018	IF_tail Intermediate filament tail
PF01027	57.8262	UPF0005 Uncharacterised protein family	PF00038	102.018	Filament Intermediate filament protein
PF02197	56.9618	RIIa Regulatory subunit of	PF00079	97.1016	Serpin Serpin (serine protease
PF00581	56.6169	Rhodanese Rhodanese-like domain Rhodanese	PF08726	95.7146	efhand_Ca_insen Ca2+ insensitive EF
PF00069	56.0525	Pkinase Protein kinase domain	PF01704	94.9273	UDPGP UTP--glucose-1-phosphate uridylyltransferase 1jvg
PF00025	55.3898	Arf ADP-ribosylation factor family	PF05517	94.787	p25-alpha p25-alpha IPR008907 This
PF03028	55.1585	Dynein_heavy Dynein heavy chain	PF00155	93.0206	Aminotran_1_2 Aminotransferase class I
PF03028	55.1585	Dynein_heavy Dynein heavy chain	PF00057	92.7028	Ldl_recept_a Low-density lipoprotein receptor
PF04547	54.6659	Anoctamin Calcium-activated chloride channel	PF03171	88.6793	2OG-FeII_Oxy 2OG-Fe(II) oxygenase superfamily
PF10211	53.9303	Ax_dynein_light Axonemal dynein light	PF00375	88.6254	SDF Sodium:dicarboxylate symporter family
PF00011	53.7226	HSP20 Hsp20/alpha crystallin family	PF10601	86.1428	zf-LITAF-like LITAF-like zinc ribbon
PF00248	53.1818	Aldo_ket_red Aldo/keto reductase family	PF00435	85.2146	Spectrin Spectrin repeat SPEC
PF04424	53.053	DUF544 Protein of unknown	PF00085	84.9689	Thioredoxin Thioredoxin thiored Thioredoxins
PF05207	52.9472	zf-CSL CSL zinc finger	PF03351	84.7679	DOMON DOMON domain IPR013050
PF05207	52.9472	zf-CSL CSL zinc finger	PF03188	84.7679	Cytochrom_B561 Eukaryotic cytochrome b561
PF00226	52.9472	DnaJ DnaJ domain DnaJ	PF00037	81.4008	Fer4 4Fe-4S binding domain
PF00307	52.7046	CH Calponin homology (CH)	PF01650	80.9096	Peptidase_C13 Peptidase C13 family
PF00149	52.3389	Metallophos Calcineurin-like phosphoesterase stpp	PF00055	80.0588	Laminin_N Laminin N-terminal (Domain
PF03148	52.0062	Tektin Tektin family IPR000435	PF00106	73.2056	adh_short short chain dehydrogenase
PF00929	51.5559	Exonuc_X-T Exonuclease 1fxx This	PF02803	71.9612	Thiolase_C Thiolase, C-terminal domain
PF02800	50.8299	Gp_dh_C Glyceraldehyde 3-phosphate dehydrogenase,	PF00108	71.9612	Thiolase_N Thiolase, N-terminal domain
PF00044	50.8299	Gp_dh_N Glyceraldehyde 3-phosphate dehydrogenase,	PF00335	71.6958	Tetraspannin Tetraspanin family 1iv5
PF06565	50.3595	DUF1126 Repeat of unknown	PF00053	71.2437	Laminin_EGF Laminin EGF-like (Domains
PF00098	49.9245	zf-CCHC Zinc knuckle zf-CCHC	PF00053	71.2437	Laminin_EGF Laminin EGF-like (Domains
PF07491	49.6764	PPI_Ypi1 Protein phosphatase inhibitor	PF00014	71.1725	Kunitz_BPTI Kunitz/Bovine pancreatic trypsin
PF04712	49.5178	Radial_spoke Radial spokehead-like protein	PF11703	69.4507	UPF0506 UPF0506 IPR014963 This
PF00244	49.3282	14-3-3 14-3-3 protein 1a4o	PF07679	69.1914	I-set Immunoglobulin I-set domain
PF04241	48.5605	DUF423 Protein of unknown	PF00194	68.2877	Carb_anhydrase Eukaryotic-type carbonic anhydrase
PF08393	48.3043	DHC_N2 Dynein heavy chain,	PF00188	68.1119	CAP Cysteine-rich secretory protein
PF05308	48.1027	DUF729 Protein of unknown	PF00041	66.9199	fn3 Fibronectin type III
PF01301	47.0515	Glyco_hydro_35 Glycosyl hydrolases family	PF00503	66.3326	G-alpha G-protein alpha subunit
PF00169	46.7857	PH PH domain spcb	PF00676	64.7336	E1_dh Dehydrogenase E1 component
PF00012	46.5892	HSP70 Hsp70 protein 3.A.9	PF06268	62.4845	Fascin Fascin domain 1dfc
PF10712	45.904	NAD-GH NAD-specific glutamate dehydrogenase	PF00169	62.1702	PH PH domain spcb
PF03803	45.7455	Scramblase Scramblase IPR005552 Scramblase	PF00153	61.4814	Mito_carr Mitochondrial carrier protein
PF04506	45.4221	Rft-1 Rft protein IPR007594	PF01762	60.7956	Galactosyl_T Galactosyltransferase GT_31 This
PF00782	44.8389	DSPc Dual specificity phosphatase,	PF02036	58.7069	SCP2 SCP-2 sterol transfer
PF02252	44.836	PA28_beta Proteasome activator pa28	PF02036	58.7069	SCP2 SCP-2 sterol transfer
PF02251	44.836	PA28_alpha Proteasome activator pa28	PF02210	57.9408	Laminin_G_2 Laminin G domain
PF00520	44.8002	Ion_trans Ion transport protein	PF08442	56.5164	ATP-grasp_2 ATP-grasp domain IPR013650
PF01909	43.9508	NTP_transf_2 Nucleotidyltransferase domain NTP_transf_2_N2	PF01432	56.3727	Peptidase_M3 Peptidase family M3
PF00400	43.8221	WD40 WD domain, G-beta	PF02412	56.2533	TSP_3 Thrombospondin type 3
PF00406	43.4695	ADK Adenylate kinase adk	PF03404	54.3257	Mo-co_dimer Mo-co oxidoreductase dimerisation
PF05250	43.4373	UPF0193 Uncharacterised protein family	PF00174	54.3257	Oxidored_molyb Oxidoreductase molybdopterin binding
PF00582	43.1708	Usp Universal stress protein	PF00173	54.3257	Cyt-b5 Cytochrome b5-like Heme/Steroid
PF00249	42.3269	Myb_DNA-binding Myb-like DNA-binding domain	PF00083	53.4628	Sugar_tr Sugar (and other)
PF00225	41.8443	Kinesin Kinesin motor domain	PF00560	53.3798	LRR_1 Leucine Rich Repeat
PF00385	41.8432	Chromo 'chromo' (CHRromatin Organisation	PF01597	52.9154	GCV_H Glycine cleavage H-protein
PF00493	41.1907	MCM MCM2/3/5 family PDOC00662	PF00023	52.8886	Ank Ankyrin repeat ANK
PF07687	40.9479	M20_dimer Peptidase dimerisation domain	PF00441	52.6839	Acyl-CoA_dh_1 Acyl-CoA dehydrogenase, C-terminal
PF01546	40.9479	Peptidase_M20 Peptidase family M20/M25/M40	PF06110	51.4821	DUF953 Eukaryotic protein of
PF11703	40.5333	UPF0506 UPF0506 IPR014963 This	PF01471	51.3687	PG_binding_1 Putative peptidoglycan binding
PF07679	40.5243	I-set Immunoglobulin I-set domain	PF00413	51.3687	Peptidase_M10 Matrixin mmp The
PF02376	39.5849	CUT CUT domain 1wh6	PF00045	51.3687	Hemopexin Hemopexin hemopexin Hemopexin
PF07699	39.5158	GCC2_GCC3 GCC2 and GCC3	PF00887	51.356	ACBP Acyl CoA binding
PF00160	39.4169	Pro_isomerase Cyclophilin type peptidyl-prolyl	PF02953	50.5272	zf-Tim10_DDP Tim10/DDP family zinc
PF03099	39.1721	BPL_LplA_LipB Biotin/lipoate A/B protein	PF02771	50.3861	Acyl-CoA_dh_N Acyl-CoA dehydrogenase, N-terminal
PF00334	38.5884	NDK Nucleoside diphosphate kinase	PF03088	48.9814	Str_synth Strictosidine synthase IPR018119
PF05018	38.5308	DUF667 Protein of unknown	PF02770	48.8907	Acyl-CoA_dh_M Acyl-CoA dehydrogenase, middle
PF00351	38.1975	Biopterin_H Biopterin-dependent aromatic amino	PF05222	47.8984	AlaDh_PNT_N Alanine dehydrogenase/PNT, N-terminal
PF00858	37.3332	ASC Amiloride-sensitive sodium channel	PF03435	47.8984	Saccharop_dh Saccharopine dehydrogenase 1ff9
PF01590	37.0218	GAF GAF domain 1fl4	PF01262	47.8984	AlaDh_PNT_C Alanine dehydrogenase/PNT, C-terminal
PF00233	37.0218	PDEase_I 3'5'-cyclic nucleotide phosphodiesterase	PF03446	47.8593	NAD_binding_2 NAD binding domain
PF02099	36.6162	Josephin Josephin PR01233	PF00168	47.5892	C2 C2 domain C2
PF02872	36.5422	5_nucleotid_C 5'-nucleotidase, C-terminal domain	PF11930	45.7211	DUF3448 Domain of unknown
PF02176	36.1956	zf-TRAF TRAF-type zinc finger	PF11930	45.7211	DUF3448 Domain of unknown
PF00071	36.0988	Ras Ras family gtp	PF00501	45.7211	AMP-binding AMP-binding enzyme AMP-binding
PF00071	36.0988	Ras Ras family gtp	PF02460	45.1827	Patched Patched family IPR003392
PF00071	36.0988	Ras Ras family gtp	PF00149	44.8854	Metallophos Calcineurin-like phosphoesterase stpp
PF07707	35.3298	BACK BTB And C-terminal	PF01144	44.5045	CoA_trans Coenzyme A transferase
PF07707	35.3298	BACK BTB And C-terminal	PF03098	44.1715	An_peroxidase Animal haem peroxidase
PF07707	35.3298	BACK BTB And C-terminal	PF07714	43.3496	Pkinase_Tyr Protein tyrosine kinase
PF10477	34.8094	EIF4E-T Nucleocytoplasmic shuttling protein	PF03096	43.2668	Ndr Ndr family IPR004142
PF00702	34.2085	Hydrolase haloacid dehalogenase-like hydrolase	PF03096	43.2668	Ndr Ndr family IPR004142
PF00702	34.2085	Hydrolase haloacid dehalogenase-like hydrolase	PF07645	43.0392	EGF_CA Calcium-binding EGF domain
PF00690	34.2085	Cation_ATPase_N Cation transporter/ATPase, N-terminus	PF00209	42.9125	SNF Sodium:neurotransmitter symporter family
PF00689	34.2085	Cation_ATPase_C Cation transporting ATPase,	PF00042	41.9473	Globin Globin glob
PF00122	34.2085	E1-E2_ATPase E1-E2 ATPase 3.A.3	PF05835	40.9416	Synaphin Synaphin protein 1l4a
PF01221	34.1045	Dynein_light Dynein light chain	PF04908	40.9357	SH3BGR SH3-binding, glutamic acid-rich
PF00651	33.8081	BTB BTB/POZ domain 1buo	PF00690	40.5126	Cation_ATPase_N Cation transporter/ATPase, N-terminus
PF00651	33.8081	BTB BTB/POZ domain 1buo	PF00689	40.5126	Cation_ATPase_C Cation transporting ATPase,
PF00651	33.8081	BTB BTB/POZ domain 1buo	PF00122	40.5126	E1-E2_ATPase E1-E2 ATPase 3.A.3
PF00443	33.6543	UCH Ubiquitin carboxyl-terminal hydrolase	PF10590	40.3889	PNPOx_C Pyridoxine 5'-phosphate oxidase
PF08190	33.5138	PIH1 pre-RNA processing PIH1/Nop17	PF00702	40.1233	Hydrolase haloacid dehalogenase-like hydrolase
PF01363	33.3361	FYVE FYVE zinc finger	PF00702	40.1233	Hydrolase haloacid dehalogenase-like hydrolase
PF00085	32.388	Thioredoxin Thioredoxin thiored Thioredoxins	PF03308	39.9529	ArgK ArgK protein IPR005129
PF00092	32.0022	VWA von Willebrand factor	PF00071	39.6969	Ras Ras family gtp
PF00179	31.6439	UQ_con Ubiquitin-conjugating enzyme uce	PF00071	39.6969	Ras Ras family gtp
PF06803	31.5007	DUF1232 Protein of unknown	PF00474	39.4137	SSF Sodium:solute symporter family
PF00046	31.4373	Homeobox Homeobox domain hom	PF03590	38.9097	AsnA Aspartate-ammonia ligase 12as
PF10243	31.3575	MIP-T3 Microtubule-binding protein MIP-T3	PF00643	35.8829	zf-B_box B-box zinc finger
PF07782	31.2692	DC_STAMP DC-STAMP-like protein IPR012858	PF08246	35.3017	Inhibitor_I29 Cathepsin propeptide inhibitor
PF07690	30.6025	MFS_1 Major Facilitator Superfamily	PF00112	35.3017	Peptidase_C1 Papain family cysteine
PF01227	30.5323	GTP_cyclohydroI GTP cyclohydrolase I	PF10507	34.7798	DUF2453 Protein of unknown
PF08059	30.1636	SEP SEP domain IPR012989	PF01869	34.6916	BcrAD_BadFG BadF/BadG/BcrA/BcrD ATPase family
PF10508	30.0059	Proteasom_PSMB Proteasome non-ATPase 26S	PF01150	34.6576	GDA1_CD39 GDA1/CD39 (nucleoside phosphatase)
PF05739	29.9255	SNARE SNARE domain 1n7s	PF01301	33.8637	Glyco_hydro_35 Glycosyl hydrolases family
PF00804	29.9255	Syntaxin Syntaxin Syntaxin Syntaxins	PF01979	33.8136	Amidohydro_1 Amidohydrolase family 1j79
PF00804	29.9255	Syntaxin Syntaxin Syntaxin Syntaxins	PF03061	33.7057	4HBT Thioesterase superfamily 1bvq
PF05193	29.5017	Peptidase_M16_C Peptidase M16 inactive	PF08371	32.2856	PLD_envelope Phospholipase D/viral envelope
PF03798	29.4816	TRAM_LAG1_CLN8 TLC domain IPR006634	PF00076	31.8282	RRM_1 RNA recognition motif.
PF00230	29.452	MIP Major intrinsic protein	PF00069	31.8279	Pkinase Protein kinase domain
PF08014	29.4359	DUF1704 Domain of unknown	PF00400	31.2743	WD40 WD domain, G-beta
PF01222	29.3888	ERG4_ERG24 Ergosterol biosynthesis ERG4/ERG24	PF05184	30.6645	SapB_1 Saposin-like type B,
PF00041	29.1288	fn3 Fibronectin type III	PF03489	30.6645	SapB_2 Saposin-like type B,
PF00293	29.0145	NUDIX NUDIX domain mutT	PF00090	30.4764	TSP_1 Thrombospondin type 1
PF00090	28.8976	TSP_1 Thrombospondin type 1	PF01549	30.01	ShK ShK domain-like 1roo
PF00182	28.5514	Glyco_hydro_19 Chitinase class I	PF01400	30.01	Astacin Astacin (Peptidase family
PF03727	28.2525	Hexokinase_2 Hexokinase hexokinase Hexokinase	PF01384	28.8957	PHO4 Phosphate transporter family
PF03727	28.2525	Hexokinase_2 Hexokinase hexokinase Hexokinase	PF05361	28.7859	PP1_inhibitor PKC-activated protein phosphatase-1
PF00349	28.2525	Hexokinase_1 Hexokinase hexokinase Hexokinase	PF01062	28.2272	Bestrophin Bestrophin IPR000615 Bestrophin
PF00349	28.2525	Hexokinase_1 Hexokinase hexokinase Hexokinase	PF02434	28.1736	Fringe Fringe-like IPR003378 The
PF00097	27.6749	zf-C3HC4 Zinc finger, C3HC4	PF06809	27.7327	NPDC1 Neural proliferation differentiation
PF03828	27.3716	PAP_assoc Poly(A) polymerase IPR002058	PF05199	27.4945	GMC_oxred_C GMC oxidoreductase cox
PF00047	27.072	ig Immunoglobulin domain MHC_II_beta_NC	PF05199	27.4945	GMC_oxred_C GMC oxidoreductase cox
PF07714	26.8775	Pkinase_Tyr Protein tyrosine kinase	PF00732	27.4945	GMC_oxred_N GMC oxidoreductase cox
PF12018	26.8767	DUF3508 Domain of unknown	PF00616	26.8767	RasGAP GTPase-activator protein for
PF00501	26.8554	AMP-binding AMP-binding enzyme AMP-binding	PF01554	26.1855	MatE MatE 2.A.66 The
PF02019	25.6813	WIF WIF domain IPR003306	PF03189	26.0615	Otopetrin Protein of unknown
PF03645	25.4452	Tctex-1 Tctex-1 family IPR005334	PF12335	25.8815	SBF2 Myotubularin protein 2.A.59
PF01762	25.4045	Galactosyl_T Galactosyltransferase GT_31 This	PF00625	25.7196	Guanylate_kin Guanylate kinase adk
PF01753	25.0454	zf-MYND MYND finger IPR002893	PF02244	24.9835	Propep_M14 Carboxypeptidase activation peptide
PF04752	25.022	ChaC ChaC-like protein IPR006840	PF05527	24.6417	DUF758 Domain of unknown
PF07885	24.8887	Ion_trans_2 Ion channel 1bl8	PF00008	24.2469	EGF EGF-like domain egf
PF08647	24.7202	BRE1 BRE1 E3 ubiquitin	PF00008	24.2469	EGF EGF-like domain egf
PF12516	24.6928	DUF3719 Protein of unknown	PF05649	23.5197	Peptidase_M13_N Peptidase family M13
PF01501	24.646	Glyco_transf_8 Glycosyl transferase family	PF01431	23.5197	Peptidase_M13 Peptidase family M13
PF00246	24.1839	Peptidase_M14 Zinc carboxypeptidase cpa	PF01284	23.1579	MARVEL Membrane-associating domain PDOC00525
PF09764	24.1595	WDYHV Uncharacterized conserved protein	PF00876	23.0956	Innexin Innexin 1.A.25 This
PF01167	23.9975	Tub Tub family 1c8z	PF01581	22.7928	FARP FMRFamide related peptide
PF08238	23.6639	Sel1 Sel1 repeat IPR006597	PF03114	22.71	BAR BAR domain 1uru
PF00514	23.3867	Arm Armadillo/beta-catenin-like repeat ARM	PF03114	22.71	BAR BAR domain 1uru
PF07859	23.1596	Abhydrolase_3 alpha/beta hydrolase fold	PF03114	22.71	BAR BAR domain 1uru
PF05186	23.0007	Dpy-30 Dpy-30 motif IPR007858	PF04991	22.4391	LicD LICD Protein Family
PF05186	23.0007	Dpy-30 Dpy-30 motif IPR007858	PF00020	22.2826	TNFR_c6 TNFR/NGFR cysteine-rich region
PF09815	22.9724	XK-related XK-related protein IPR018629	PF05806	22.083	Noggin Noggin 1m4u This
PF03031	22.8313	NIF NLI interacting factor-like	PF00178	21.9678	Ets Ets-domain ets
PF00917	22.5005	MATH MATH domain MATH	PF01755	21.9413	Glyco_transf_25 Glycosyltransferase family 25
PF10540	22.1234	Membr_traf_MHD Munc13 (mammalian uncoordinated)	PF01094	21.8301	ANF_receptor Receptor family ligand
PF06292	22.1234	DUF1041 Domain of Unknown	PF00497	21.8301	SBP_bac_3 Bacterial extracellular solute-binding
PF06292	22.1234	DUF1041 Domain of Unknown	PF00060	21.8301	Lig_chan Ligand-gated ion channel
PF06292	22.1234	DUF1041 Domain of Unknown	PF00250	21.7634	Fork_head Fork head domain
PF00168	22.1234	C2 C2 domain C2	PF00246	21.5883	Peptidase_M14 Zinc carboxypeptidase cpa
PF00531	22.0082	Death Death domain DEATH	PF01266	21.3742	DAO FAD dependent oxidoreductase
PF05301	21.6247	Mec-17 Touch receptor neuron	PF06468	20.3825	Spond_N Spondin_N IPR009465 This
PF03133	21.5118	TTL Tubulin-tyrosine ligase family	PF09379	19.081	FERM_N FERM N-terminal domain
PF00104	21.2523	Hormone_recep Ligand-binding domain of	PF09141	19.081	Talin_middle Talin, middle domain
PF01529	21.2042	zf-DHHC DHHC zinc finger	PF08913	19.081	VBS Vinculin Binding Site
PF00784	21.1731	MyTH4 MyTH4 domain MyTH4	PF01608	19.081	I_LWEQ I/LWEQ domain IPR002558
PF00373	21.1731	FERM_M FERM central domain	PF00373	19.081	FERM_M FERM central domain
PF12309	20.9801	KBP_C KIF-1 binding protein	PF01392	18.3526	Fz Fz domain 1ijx
PF00008	20.9621	EGF EGF-like domain egf	PF03318	17.2225	ETX_MTX2 Clostridium epsilon toxin
PF01541	20.5767	GIY-YIG GIY-YIG catalytic domain	PF06583	17.0248	Neogenin_C Neogenin C-terminus IPR010560
PF00211	20.5137	Guanylate_cyc Adenylate and Guanylate	PF06583	17.0248	Neogenin_C Neogenin C-terminus IPR010560
PF00102	20.4717	Y_phosphatase Protein-tyrosine phosphatase ptpase	PF00870	16.5477	P53 P53 DNA-binding domain
PF03271	20.457	EB1 EB1-like C-terminal motif	PF00787	15.9568	PX PX domain 1h6h
PF03271	20.457	EB1 EB1-like C-terminal motif	PF10695	15.8132	Cw-hydrolase Cell wall-associated hydrolase
PF07721	20.413	TPR_4 Tetratricopeptide repeat TPR	PF03160	15.2973	Calx-beta Calx-beta domain IPR003644
PF05217	20.3112	STOP STOP protein IPR007882	PF00059	15.2973	Lectin_C Lectin C-type domain
PF08245	20.1602	Mur_ligase_M Mur ligase middle	PF06459	14.5715	RR_TM4-6 Ryanodine Receptor TM
PF08704	20.0697	GCD14 tRNA methyltransferase complex	PF00102	14.5147	Y_phosphatase Protein-tyrosine phosphatase ptpase
PF09398	19.6133	FOP_dimer FOP N terminal	PF09791	14.4996	Oxidored-like Oxidoreductase-like protein, N-terminal
PF00005	19.4052	ABC_tran ABC transporter 3.A.1	PF02267	14.4928	Rib_hydrolayse ADP-ribosyl cyclase 1lbe
PF02485	19.3452	Branch Core-2/I-Branching enzyme IPR003406	PF02597	14.1761	ThiS ThiS family 1f0z
PF01344	19.2751	Kelch_1 Kelch motif 1gof	PF08685	14.1167	GON GON domain IPR012314
PF01344	19.2751	Kelch_1 Kelch motif 1gof	PF00646	13.869	F-box F-box domain 1fs2
PF03676	19.2506	UPF0183 Uncharacterised protein family	PF00646	13.869	F-box F-box domain 1fs2
PF04078	19.062	Rcd1 Cell differentiation family,	PF00646	13.869	F-box F-box domain 1fs2
PF00013	18.9983	KH_1 KH domain KH	PF02391	13.138	MoaE MoaE protein 1nvi
PF05216	18.989	UNC-50 UNC-50 family IPR007881	PF06638	13.0432	Strabismus Strabismus protein IPR009539
PF08976	18.3987	DUF1880 Domain of unknown	PF10277	12.4822	Frag1 Frag1/DRAM/Sfk1 family IPR019402
PF00876	18.3458	Innexin Innexin 1.A.25 This	PF00026	12.2295	Asp Eukaryotic aspartyl protease
PF08454	18.2294	RIH_assoc RyR and IP3R	PF02932	12.1989	Neur_chan_memb Neurotransmitter-gated ion-channel transmembrane
PF00004	17.5815	AAA ATPase family associated	PF00520	12.1222	Ion_trans Ion transport protein
PF04733	17.4515	Coatomer_E Coatomer epsilon subunit	PF00612	11.9461	IQ IQ calmodulin-binding motif
PF05804	16.8717	KAP Kinesin-associated protein (KAP)	PF07653	11.7284	SH3_2 Variant SH3 domain
PF06090	16.8367	Ins_P5_2-kin Inositol-pentakisphosphate 2-kinase IPR009286	PF00595	11.7284	PDZ PDZ domain (Also
PF00612	16.5005	IQ IQ calmodulin-binding motif	PF01569	11.4511	PAP2 PAP2 superfamily PAP2
PF00320	15.4979	GATA GATA zinc finger	PF10409	11.4384	PTEN_C2 C2 domain of
PF02932	15.4555	Neur_chan_memb Neurotransmitter-gated ion-channel transmembrane	PF08416	11.4384	PTB Phosphotyrosine-binding domain IPR013625
PF06098	14.5152	Radial_spoke_3 Radial spoke protein	PF08416	11.4384	PTB Phosphotyrosine-binding domain IPR013625
PF07289	14.1113	DUF1448 Protein of unknown	PF00017	11.4384	SH2 SH2 domain STAT
PF00010	14.06	HLH Helix-loop-helix DNA-binding domain	PF00999	11.2618	Na_H_Exchanger Sodium/hydrogen exchanger family
PF04117	14.0319	Mpv17_PMP22 Mpv17 / PMP22	PF05193	10.8835	Peptidase_M16_C Peptidase M16 inactive
PF00063	13.7758	Myosin_head Myosin head (motor	PF00675	10.8835	Peptidase_M16 Insulinase (Peptidase family
PF07974	12.8649	EGF_2 EGF-like domain IPR013111	PF00024	10.6489	PAN_1 PAN domain 1bht
PF00250	12.6942	Fork_head Fork head domain	PF00505	10.3198	HMG_box HMG (high mobility
PF04794	12.5971	YdjC YdjC-like protein IPR006879	PF01145	9.98272	Band_7 SPFH domain /
PF00014	12.5362	Kunitz_BPTI Kunitz/Bovine pancreatic trypsin	PF02931	9.96127	Neur_chan_LBD Neurotransmitter-gated ion-channel ligand
PF04991	12.5279	LicD LICD Protein Family	PF00010	9.7453	HLH Helix-loop-helix DNA-binding domain
PF00856	12.2732	SET SET domain 1ml9	PF07716	9.67209	bZIP_2 Basic region leucine
PF00078	11.9357	RVT_1 Reverse transcriptase (RNA-dependent	PF00622	9.583	SPRY SPRY domain 1.A.3
PF12062	10.909	HSNSD heparan sulfate-N-deacetylase IPR010468	PF07984	9.55182	DUF1693 Domain of unknown
PF00855	10.5386	PWWP PWWP domain 1khc	PF00001	9.39742	7tm_1 7 transmembrane receptor
PF00564	9.65877	PB1 PB1 domain 1ipg	PF10242	8.98807	L_HGMIC_fpl Lipoma HMGIC fusion
PF00176	9.61453	SNF2_N SNF2 family N-terminal	PF08032	8.02633	SpoU_sub_bind RNA 2'-O ribose
PF09258	9.32273	Glyco_transf_64 Glycosyl transferase family	PF00531	7.9279	Death Death domain DEATH
PF00271	8.94586	Helicase_C Helicase conserved C-terminal	PF02485	7.85001	Branch Core-2/I-Branching enzyme IPR003406
PF07202	8.7382	Tcp10_C T-complex protein 10	PF02535	7.36004	Zip ZIP Zinc transporter
PF10034	7.98338	Dpy19 Q-cell neuroblast polarisation	PF00159	6.22534	Hormone_3 Pancreatic hormone peptide
PF00932	7.92419	IF_tail Intermediate filament tail	PF00651	6.06024	BTB BTB/POZ domain 1buo
PF04818	7.69634	DUF618 Protein of unknown
PF08457	7.09375	Sfi1 Sfi1 spindle body
