# Supplementary material for: Molecular Changes in Opisthorchis viverrini (Southeast Asian Liver Fluke) during the Transition from the Juvenile to the Adult Stage
Source: PLoS Negl Trop Dis. 2012 Nov 29;6(11):e1916. doi: 10.1371/journal.pntd.0001916 (PMC3510066; doi:10.1371/journal.pntd.0001916)
Supplement: Table S7 — Summary of the peptidases characterized in the Opistorchis viverrini transcriptome based on homology to proteins in the MEROPS database ( http://merops.sanger.ac.uk/ ) and information on their levels of transcription in juvenile and adult stages of this parasite. (XLSX) [file pntd.0001916.s007.xlsx]

## Sheet: Table S7
																			Table S7 Summary of the peptidases characterized in the Opistorchis viverrini transcriptome based on homology to proteins in the MEROPS database (http://merops.sanger.ac.uk/) and information on their levels of transcription in juvenile and adult stages of this parasite.
Contig	Query	Family	Class											#Contig	Length	x:Adult (reads per contig)	y:Juvenile (reads per contig)	Adult (total reads)	Juvenile (total reads)	p(y|x)	RPKM_x	RPKM_y	RPKM_log2ratio	FDR	BLAST hit	BLAST length	% ID	E-value
Locus_20115_Transcript_1/1_Confidence_1.000_Length_280	MER180401 - subfamily A1A unassigned peptidases (Drosophila mojavensis) [A01.UPA]	A01A	Aspartate											Locus_5340_Transcript_1/1_Confidence_1.000_Length_211	211	211	1.0001	7581536	7581536	1.61067e-62	131.899	0.625178	7.72095	6.04235e-64	MER170928 - subfamily S8A non-peptidase homologues (Toxoplasma gondii) [S08.UNA]#S08A#	50	57.5758	5e-06
Locus_20098_Transcript_1/1_Confidence_1.000_Length_461	MER003687 - pregnancy-associated glycoprotein 1 (Ovis aries) [A01.971]	A01A	Aspartate											Locus_7893_Transcript_1/1_Confidence_1.000_Length_172	172	71	1.0001	7581536	7581536	7.6211e-21	54.4468	0.766934	6.1496	7.17205e-22	MER069042 - ubiquitin-specific peptidase 11 (Monodelphis domestica) [C19.014]#C19#	47	50	3e-06
Locus_212_Transcript_3/5_Confidence_0.625_Length_2672	MER184378 - phytepsin (Physcomitrella patens) [A01.020]	A01A	Aspartate											Locus_3925_Transcript_1/1_Confidence_1.000_Length_396	396	66	1.0001	7581536	7581536	2.2694e-19	21.9832	0.333113	6.04425	2.27058e-20	MER159641 - pro-eosinophil major basic protein (Equus caballus) [I63.001]#I63#	104	28.4483	3e-06
Locus_212_Transcript_4/5_Confidence_0.438_Length_2419	MER184378 - phytepsin (Physcomitrella patens) [A01.020]	A01A	Aspartate											Locus_14210_Transcript_1/1_Confidence_1.000_Length_198	198	37	1.0001	7581536	7581536	6.91017e-11	24.6479	0.666225	5.20931	1.07579e-11	MER069042 - ubiquitin-specific peptidase 11 (Monodelphis domestica) [C19.014]#C19#	48	47.9167	8e-08
Locus_212_Transcript_5/5_Confidence_0.750_Length_2753	MER184378 - phytepsin (Physcomitrella patens) [A01.020]	A01A	Aspartate											Locus_5700_Transcript_1/1_Confidence_1.000_Length_429	429	73	2	7581536	7581536	3.67267e-20	22.4444	0.614916	5.18982	3.5551e-21	MER216431 - subfamily S1A unassigned peptidases (Schistosoma japonicum) [S01.UPA]#S01A#	79	50.6329	8e-18
Locus_212_Transcript_2/5_Confidence_0.688_Length_2453	MER184378 - phytepsin (Physcomitrella patens) [A01.020]	A01A	Aspartate											Locus_8097_Transcript_1/1_Confidence_1.000_Length_1059	1059	357	11	7581536	7581536	3.00308e-91	44.4647	1.37006	5.02035	7.50258e-93	MER183178 - subfamily M23B non-peptidase homologues (Ochotona princeps) [M23.UNB]#M23B#	168	30.1435	2e-08
Locus_12619_Transcript_1/1_Confidence_1.000_Length_131	MER204884 - subfamily A1A unassigned peptidases (Schistosoma mansoni) [A01.UPA]	A01A	Aspartate											Locus_13583_Transcript_1/1_Confidence_1.000_Length_222	222	31	2	7581536	7581536	3.07335e-08	18.4184	1.18828	3.9542	5.81292e-09	MER098911 - subfamily S1A unassigned peptidases (Schistosoma japonicum) [S01.UPA]#S01A#	56	56.6667	1e-12
Locus_1670_Transcript_3/4_Confidence_0.455_Length_1635	MER052779 - cathepsin D (Opisthorchis viverrini) [A01.009]	A01A	Aspartate											Locus_40_Transcript_1/2_Confidence_1.000_Length_600	600	18121	1336	7581536	7581536	0	3983.58	293.696	3.76167	0	MER235312 - subfamily S8A non-peptidase homologues (Variovorax paradoxus) [S08.UNA]#S08A#	147	29.3333	8e-09
Locus_1670_Transcript_1/4_Confidence_0.636_Length_1799	MER052779 - cathepsin D (Opisthorchis viverrini) [A01.009]	A01A	Aspartate											Locus_1025_Transcript_1/3_Confidence_0.667_Length_1356	1356	2210	201	7581536	7581536	0	214.969	19.5515	3.45878	0	MER180548 - subfamily M10A unassigned peptidases (Branchiostoma floridae) [M10.UPA]#M10A#	112	33.6283	2e-06
Locus_1670_Transcript_4/4_Confidence_0.727_Length_1807	MER052779 - cathepsin D (Opisthorchis viverrini) [A01.009]	A01A	Aspartate											Locus_10732_Transcript_1/1_Confidence_1.000_Length_107	107	30	6	7581536	7581536	1.41721e-05	36.9811	7.39623	2.32193	3.64932e-06	MER069042 - ubiquitin-specific peptidase 11 (Monodelphis domestica) [C19.014]#C19#	33	75.7576	4e-07
Locus_1670_Transcript_2/4_Confidence_0.545_Length_1803	MER052779 - cathepsin D (Opisthorchis viverrini) [A01.009]	A01A	Aspartate											Locus_555_Transcript_1/1_Confidence_1.000_Length_2623	2623	3105	625	7581536	7581536	0	156.137	31.4286	2.31267	0	MER194214 - subfamily M20A non-peptidase homologues (Acidimicrobium ferrooxidans) [M20.UNA]#M20A#	284	25.5102	4e-08
Locus_19266_Transcript_1/1_Confidence_1.000_Length_288	MER098373 - cathepsin E (Equus caballus) [A01.010]	A01A	Aspartate											Locus_17145_Transcript_1/1_Confidence_1.000_Length_128	128	8	2	7581536	7581536	0.0219726	8.24371	2.06093	2	0.0144586	MER016568 - family A2 unassigned peptidases (Clonorchis sinensis) [A02.UPW]#A02X#	42	71.4286	6e-12
Locus_14887_Transcript_1/1_Confidence_1.000_Length_506	MER016092 - cathepsin D (Clonorchis sinensis) [A01.009]	A01A	Aspartate											Locus_12303_Transcript_1/1_Confidence_1.000_Length_900	900	150	40	7581536	7581536	6.61641e-17	21.9832	5.8622	1.90689	7.38522e-18	MER216273 - family S9 non-peptidase homologues (Lyngbya sp. PCC 8106) [S09.UNW]#S09X#	185	24.424	1e-06
Locus_1694_Transcript_4/4_Confidence_0.700_Length_4653	MER226357 - subfamily A2A unassigned peptidases (Saccoglossus kowalevskii) [A02.UPA]	A02A	Aspartate											Locus_4917_Transcript_1/1_Confidence_1.000_Length_213	213	26	7	7581536	7581536	0.000248666	16.1004	4.33472	1.89308	7.94429e-05	MER150708 - family S9 non-peptidase homologues (Cyanothece sp. PCC 7424) [S09.UNW]#S09X#	30	66.6667	8e-06
Locus_1694_Transcript_2/4_Confidence_0.600_Length_4700	MER226357 - subfamily A2A unassigned peptidases (Saccoglossus kowalevskii) [A02.UPA]	A02A	Aspartate											Locus_2943_Transcript_1/2_Confidence_1.000_Length_6659	6659	1448	392	7581536	7581536	1.15811e-142	28.6815	7.76461	1.88514	1.91181e-144	MER147743 - subfamily M23B non-peptidase homologues (Ciona savignyi) [M23.UNB]#M23B#	287	36.1111	2e-45
Locus_835_Transcript_8/9_Confidence_0.074_Length_1954	MER200446 - subfamily A2A unassigned peptidases (Solanum demissum) [A02.UPA]	A02A	Aspartate											Locus_2943_Transcript_2/2_Confidence_1.000_Length_6646	6646	1356	370	7581536	7581536	1.10643e-132	26.9118	7.34318	1.87376	1.94648e-134	MER147743 - subfamily M23B non-peptidase homologues (Ciona savignyi) [M23.UNB]#M23B#	287	36.1111	2e-45
Locus_12521_Transcript_1/1_Confidence_1.000_Length_528	MER201123 - subfamily A2A unassigned peptidases (Oryza sativa) [A02.UPA]	A02A	Aspartate											Locus_2606_Transcript_4/9_Confidence_0.048_Length_197	197	38	11	7581536	7581536	2.58779e-05	25.4425	7.36494	1.7885	6.89952e-06	MER108244 - hemoglobinase {trematode} (Opisthorchis viverrini) [C13.007]#C13#	65	60	1e-18
Locus_5944_Transcript_1/1_Confidence_1.000_Length_277	MER201123 - subfamily A2A unassigned peptidases (Oryza sativa) [A02.UPA]	A02A	Aspartate											Locus_402_Transcript_1/1_Confidence_1.000_Length_1068	1068	579	169	7581536	7581536	4.42117e-54	71.5073	20.8717	1.77654	1.877e-55	MER013674 - subfamily S1A unassigned peptidases (Schistosoma mansoni) [S01.UPA]#S01A#	171	43.0233	1e-35
Locus_1295_Transcript_23/26_Confidence_0.074_Length_3976	MER201123 - subfamily A2A unassigned peptidases (Oryza sativa) [A02.UPA]	A02A	Aspartate											Locus_4457_Transcript_1/1_Confidence_1.000_Length_4389	4389	959	281	7581536	7581536	1.11267e-87	28.8201	8.44469	1.77096	2.91385e-89	MER235751 - subfamily M23B non-peptidase homologues (Isosphaera pallida) [M23.UNB]#M23B#	273	25.2632	5e-09
Locus_1295_Transcript_18/26_Confidence_0.064_Length_3941	MER201123 - subfamily A2A unassigned peptidases (Oryza sativa) [A02.UPA]	A02A	Aspartate											Locus_12058_Transcript_1/1_Confidence_1.000_Length_310	310	33	10	7581536	7581536	0.000108988	14.0409	4.25482	1.72247	3.24201e-05	MER147891 - subfamily A2A non-peptidase homologues (Ciona intestinalis) [A02.UNA]#A02A#	49	46.9388	2e-06
Locus_449_Transcript_12/18_Confidence_0.420_Length_2839	MER226383 - subfamily A2A unassigned peptidases (Saccoglossus kowalevskii) [A02.UPA]	A02A	Aspartate											Locus_5079_Transcript_1/1_Confidence_1.000_Length_1605	1614	361	112	7581536	7581536	2.41665e-32	29.5017	9.15287	1.6885	1.56373e-33	MER046967 - nardilysin unit 2 (Rattus norvegicus) [M16.983]#M16A#	24	50	8e-13
Locus_458_Transcript_4/4_Confidence_0.769_Length_5601	MER200446 - subfamily A2A unassigned peptidases (Solanum demissum) [A02.UPA]	A02A	Aspartate											Locus_103_Transcript_2/2_Confidence_1.000_Length_4884	4884	9743	3049	7581536	7581536	0	263.124	82.3426	1.67603	0	MER170360 - BIRC-1 protein (Nasonia vitripennis) [I32.001]#I32#	38	55.2632	3e-06
Locus_458_Transcript_1/4_Confidence_0.769_Length_5601	MER200446 - subfamily A2A unassigned peptidases (Solanum demissum) [A02.UPA]	A02A	Aspartate											Locus_12576_Transcript_1/1_Confidence_1.000_Length_188	188	12	4	7581536	7581536	0.0138855	8.41911	2.80637	1.58496	0.00807575	MER141354 - SmCL3 peptidase {{Schistosoma mansoni}} (Clonorchis sinensis) [C01.152]#C01A#	62	80.6452	2e-26
Locus_1275_Transcript_9/10_Confidence_0.100_Length_928	MER200446 - subfamily A2A unassigned peptidases (Solanum demissum) [A02.UPA]	A02A	Aspartate											Locus_13542_Transcript_1/1_Confidence_1.000_Length_330	330	42	14	7581536	7581536	4.02784e-05	16.7872	5.59573	1.58496	1.11192e-05	MER099295 - calpain-14 (Tetraodon nigroviridis) [C02.021]#C02A#	68	56.338	7e-18
Locus_1275_Transcript_8/10_Confidence_0.400_Length_2503	MER200446 - subfamily A2A unassigned peptidases (Solanum demissum) [A02.UPA]	A02A	Aspartate											Locus_16621_Transcript_1/1_Confidence_1.000_Length_103	103	3	1.0001	7581536	7581536	0.124964	3.84173	1.2807	1.58482	0.119804	MER108244 - hemoglobinase {trematode} (Opisthorchis viverrini) [C13.007]#C13#	30	63.3333	9e-07
Locus_1275_Transcript_3/10_Confidence_0.400_Length_2463	MER200446 - subfamily A2A unassigned peptidases (Solanum demissum) [A02.UPA]	A02A	Aspartate											Locus_5302_Transcript_1/1_Confidence_1.000_Length_1486	1486	185	62	7581536	7581536	3.5686e-16	16.4209	5.5032	1.57719	4.1094e-17	MER139502 - insulysin (Drosophila erecta) [M16.002]#M16A#	205	52.6829	3e-57
Locus_1275_Transcript_2/10_Confidence_0.400_Length_2503	MER200446 - subfamily A2A unassigned peptidases (Solanum demissum) [A02.UPA]	A02A	Aspartate											Locus_11151_Transcript_1/1_Confidence_1.000_Length_995	995	121	41	7581536	7581536	3.88418e-11	16.04	5.43505	1.56131	5.95647e-12	MER147320 - family S9 non-peptidase homologues (Ciona savignyi) [S09.UNW]#S09X#	91	25.2747	2e-08
Locus_1275_Transcript_4/10_Confidence_0.400_Length_2503	MER200446 - subfamily A2A unassigned peptidases (Solanum demissum) [A02.UPA]	A02A	Aspartate											Locus_2437_Transcript_1/1_Confidence_1.000_Length_2402	2402	2887	988	7581536	7581536	6.28462e-214	158.532	54.2534	1.54699	7.57274e-216	MER213698 - family S33 unassigned peptidases (Yarrowia lipolytica) [S33.UPW]#S33#	85	62.3529	3e-25
Locus_449_Transcript_14/18_Confidence_0.540_Length_5000	MER226383 - subfamily A2A unassigned peptidases (Saccoglossus kowalevskii) [A02.UPA]	A02A	Aspartate											Locus_14208_Transcript_1/1_Confidence_1.000_Length_371	371	26	9	7581536	7581536	0.00102747	9.24362	3.19972	1.53051	0.000379179	MER157557 - subfamily M23B non-peptidase homologues (Dipodomys ordii) [M23.UNB]#M23B#	120	36.6667	3e-14
Locus_449_Transcript_9/18_Confidence_0.560_Length_4983	MER226383 - subfamily A2A unassigned peptidases (Saccoglossus kowalevskii) [A02.UPA]	A02A	Aspartate											Locus_7247_Transcript_1/1_Confidence_1.000_Length_1797	1797	672	234	7581536	7581536	1.64548e-50	49.3246	17.1755	1.52195	7.32954e-52	MER149883 - family S9 non-peptidase homologues (Ciona intestinalis) [S09.UNW]#S09X#	80	41.9753	2e-12
Locus_449_Transcript_18/18_Confidence_0.560_Length_5001	MER226383 - subfamily A2A unassigned peptidases (Saccoglossus kowalevskii) [A02.UPA]	A02A	Aspartate											Locus_5150_Transcript_1/1_Confidence_1.000_Length_1756	1756	965	345	7581536	7581536	5.71328e-69	72.4846	25.9142	1.48393	1.93678e-70	MER149401 - family S9 non-peptidase homologues (Ciona intestinalis) [S09.UNW]#S09X#	209	30.2905	7e-22
Locus_449_Transcript_10/18_Confidence_0.540_Length_5001	MER226383 - subfamily A2A unassigned peptidases (Saccoglossus kowalevskii) [A02.UPA]	A02A	Aspartate											Locus_4762_Transcript_1/1_Confidence_1.000_Length_1459	1459	106	38	7581536	7581536	2.07566e-09	9.58282	3.43535	1.47999	3.58907e-10	MER183663 - subfamily M23B non-peptidase homologues (Ochotona princeps) [M23.UNB]#M23B#	204	25.3456	2e-06
Locus_14441_Transcript_1/1_Confidence_1.000_Length_1617	MER142521 - subfamily A2A unassigned peptidases (Vanderwaltozyma polyspora) [A02.UPA]	A02A	Aspartate											Locus_6309_Transcript_4/4_Confidence_0.667_Length_2054	2054	147	54	7581536	7581536	6.18519e-12	9.43973	3.46766	1.44478	8.98825e-13	MER142827 - subfamily M23B non-peptidase homologues (Neisseria meningitidis) [M23.UNB]#M23B#	187	24.2574	9e-06
Locus_1295_Transcript_26/26_Confidence_0.202_Length_4425	MER016568 - family A2 unassigned peptidases (Clonorchis sinensis) [A02.UPW]	A02X	Aspartate											Locus_4836_Transcript_1/2_Confidence_1.000_Length_2162	2162	801	295	7581536	7581536	2.68705e-55	48.8674	17.9974	1.44109	1.12028e-56	MER080560 - cytosolic carboxypeptidase 6 (Mus musculus) [M14.027]#M14D#	140	65.493	2e-52
Locus_13926_Transcript_1/1_Confidence_1.000_Length_747	MER225230 - family A2 unassigned peptidases (Amphimedon queenslandica) [A02.UPW]	A02X	Aspartate											Locus_5834_Transcript_1/1_Confidence_1.000_Length_546	546	51	19	7581536	7581536	2.68866e-05	12.3203	4.58991	1.4245	7.18682e-06	MER164462 - ubiquitin-specific peptidase 10 (Branchiostoma floridae) [C19.018]#C19#	75	44.7368	1e-06
Locus_1295_Transcript_19/26_Confidence_0.149_Length_4805	MER016568 - family A2 unassigned peptidases (Clonorchis sinensis) [A02.UPW]	A02X	Aspartate											Locus_6687_Transcript_1/1_Confidence_1.000_Length_1344	1344	187	70	7581536	7581536	2.7712e-14	18.3521	6.86976	1.41761	3.50059e-15	MER137320 - subfamily M23B non-peptidase homologues (Homo sapiens) [M23.UNB]#M23B#	64	43.9394	3e-06
Locus_17145_Transcript_1/1_Confidence_1.000_Length_128	MER016568 - family A2 unassigned peptidases (Clonorchis sinensis) [A02.UPW]	A02X	Aspartate											Locus_2547_Transcript_1/1_Confidence_1.000_Length_2435	2435	1020	384	7581536	7581536	1.50985e-67	55.2515	20.8006	1.40939	5.25176e-69	MER156686 - family S9 non-peptidase homologues (Dipodomys ordii) [S09.UNW]#S09X#	205	47.619	3e-61
Locus_1959_Transcript_1/1_Confidence_1.000_Length_840	MER013857 - family A5 unassigned peptidases (Thermoplasma acidophilum) [A05.UPW]	A05	Aspartate											Locus_2649_Transcript_2/2_Confidence_1.000_Length_3130	3130	814	307	7581536	7581536	3.01433e-54	34.3023	12.9371	1.40679	1.27489e-55	MER162365 - ubiquitin-specific peptidase 2 (Nasonia vitripennis) [C19.013]#C19#	336	57.478	1e-110
Locus_10060_Transcript_1/1_Confidence_1.000_Length_1567	MER136676 - subfamily A22A unassigned peptidases (Entamoeba dispar) [A22.UPA]	A22A	Aspartate											Locus_4372_Transcript_1/1_Confidence_1.000_Length_2524	2524	546	206	7581536	7581536	3.88771e-37	28.5329	10.7652	1.40626	2.25171e-38	MER149808 - family S9 non-peptidase homologues (Ciona intestinalis) [S09.UNW]#S09X#	187	54.0816	5e-60
Locus_1787_Transcript_1/3_Confidence_0.429_Length_1857	MER164118 - impas 1 peptidase (Acyrthosiphon pisum) [A22.003]	A22B	Aspartate											Locus_205_Transcript_1/1_Confidence_1.000_Length_3571	3571	1122	426	7581536	7581536	4.03184e-73	41.4425	15.7348	1.39715	1.28419e-74	MER152365 - family S9 non-peptidase homologues (Chloroflexus aggregans) [S09.UNW]#S09X#	81	33.3333	8e-08
Locus_1787_Transcript_3/3_Confidence_0.714_Length_2076	MER085383 - impas 1 peptidase (Aedes aegypti) [A22.003]	A22B	Aspartate											Locus_7626_Transcript_1/1_Confidence_1.000_Length_1080	1080	143	55	7581536	7581536	5.03967e-11	17.4645	6.7171	1.37851	7.76891e-12	MER164247 - subfamily M23B non-peptidase homologues (Neisseria meningitidis) [M23.UNB]#M23B#	136	33.3333	2e-07
Locus_1787_Transcript_2/3_Confidence_0.714_Length_2076	MER085383 - impas 1 peptidase (Aedes aegypti) [A22.003]	A22B	Aspartate											Locus_3084_Transcript_2/2_Confidence_1.000_Length_2740	2740	559	216	7581536	7581536	1.17159e-36	26.9094	10.3979	1.37182	6.85155e-38	MER156833 - subfamily M23B non-peptidase homologues (Dipodomys ordii) [M23.UNB]#M23B#	259	65.251	6e-96
Locus_551_Transcript_1/2_Confidence_1.000_Length_1290	MER031166 - impas 1 peptidase (Schistosoma japonicum) [A22.003]	A22B	Aspartate											Locus_12579_Transcript_1/1_Confidence_1.000_Length_822	822	75	29	7581536	7581536	1.15743e-06	12.0346	4.65338	1.37084	2.5885e-07	MER232776 - zoocin A (Bacillus cellulosilyticus) [M23.005]#M23B#	166	25	6e-06
Locus_551_Transcript_2/2_Confidence_1.000_Length_1249	MER031166 - impas 1 peptidase (Schistosoma japonicum) [A22.003]	A22B	Aspartate											Locus_2530_Transcript_2/2_Confidence_1.000_Length_3304	3304	1475	575	7581536	7581536	1.57812e-91	58.8837	22.9546	1.35908	3.91726e-93	MER139275 - subfamily M23B non-peptidase homologues (Streptococcus pneumoniae) [M23.UNB]#M23B#	264	23	2e-07
Locus_11942_Transcript_1/1_Confidence_1.000_Length_726	MER057737 - skin aspartic protease (Macaca mulatta) [A33.001]	A33	Aspartate											Locus_264_Transcript_1/1_Confidence_1.000_Length_2618	2618	572	224	7581536	7581536	1.04034e-36	28.8184	11.2855	1.35252	6.07148e-38	MER135442 - family S9 non-peptidase homologues (Populus trichocarpa) [S09.UNW]#S09X#	75	36	3e-08
Locus_115_Transcript_3/4_Confidence_0.250_Length_199	MER081231 - cathepsin B-like peptidase {platyhelminth} (Clonorchis sinensis) [C01.062]	C01A	Cysteine											Locus_1297_Transcript_1/1_Confidence_1.000_Length_2893	2893	739	290	7581536	7581536	1.3562e-46	33.6929	13.2219	1.34952	6.45498e-48	MER236114 - subfamily M23B non-peptidase homologues (Thermoanaerobacter brockii) [M23.UNB]#M23B#	268	23.1618	3e-06
Locus_115_Transcript_2/4_Confidence_0.625_Length_325	MER081231 - cathepsin B-like peptidase {platyhelminth} (Clonorchis sinensis) [C01.062]	C01A	Cysteine											Locus_6890_Transcript_1/1_Confidence_1.000_Length_1425	1425	147	58	7581536	7581536	6.51045e-11	13.6065	5.36854	1.34169	1.01094e-11	MER156527 - subfamily M23B non-peptidase homologues (Dipodomys ordii) [M23.UNB]#M23B#	190	31.068	1e-18
Locus_115_Transcript_4/4_Confidence_0.625_Length_327	MER081231 - cathepsin B-like peptidase {platyhelminth} (Clonorchis sinensis) [C01.062]	C01A	Cysteine											Locus_5552_Transcript_1/1_Confidence_1.000_Length_2346	2346	1255	498	7581536	7581536	4.46459e-76	70.56	27.9991	1.33347	1.35747e-77	MER071729 - falstatin (Plasmodium gallinaceum) [I71.001]#I71#	139	30.9859	6e-09
Locus_115_Transcript_1/4_Confidence_0.500_Length_251	MER081231 - cathepsin B-like peptidase {platyhelminth} (Clonorchis sinensis) [C01.062]	C01A	Cysteine											Locus_11976_Transcript_1/1_Confidence_1.000_Length_713	713	63	25	7581536	7581536	9.74431e-06	11.6545	4.6248	1.33342	2.44811e-06	MER229164 - subfamily M23B non-peptidase homologues (Filobasidiella neoformans) [M23.UNB]#M23B#	181	24.8619	9e-06
Locus_1038_Transcript_2/3_Confidence_0.571_Length_220	MER081231 - cathepsin B-like peptidase {platyhelminth} (Clonorchis sinensis) [C01.062]	C01A	Cysteine											Locus_2649_Transcript_1/2_Confidence_1.000_Length_3137	3137	785	312	7581536	7581536	2.25524e-48	33.0064	13.1185	1.33115	1.03989e-49	MER162365 - ubiquitin-specific peptidase 2 (Nasonia vitripennis) [C19.013]#C19#	336	57.478	1e-110
Locus_1038_Transcript_3/3_Confidence_0.714_Length_220	MER081231 - cathepsin B-like peptidase {platyhelminth} (Clonorchis sinensis) [C01.062]	C01A	Cysteine											Locus_1171_Transcript_1/1_Confidence_1.000_Length_2942	2942	1155	462	7581536	7581536	2.58435e-69	51.7824	20.713	1.32193	8.71932e-71	MER183469 - subfamily M23B non-peptidase homologues (Ochotona princeps) [M23.UNB]#M23B#	215	23.7209	6e-06
Locus_14710_Transcript_1/1_Confidence_1.000_Length_894	MER081231 - cathepsin B-like peptidase {platyhelminth} (Clonorchis sinensis) [C01.062]	C01A	Cysteine											Locus_1762_Transcript_2/2_Confidence_1.000_Length_660	660	80	32	7581536	7581536	1.00965e-06	15.9878	6.39512	1.32193	2.2442e-07	MER108244 - hemoglobinase {trematode} (Opisthorchis viverrini) [C13.007]#C13#	98	57.1429	3e-30
Locus_400_Transcript_1/2_Confidence_1.000_Length_855	MER005412 - CSCP3 peptidase {{Clonorchis}-type} (Clonorchis sinensis) [C01.130]	C01A	Cysteine											Locus_8337_Transcript_1/1_Confidence_1.000_Length_207	207	25	10	7581536	7581536	0.00267143	15.9299	6.37195	1.32193	0.00112053	MER180587 - family A11 non-peptidase homologues (Hydra magnipapillata) [A11.UNW]#A11X#	68	55.8824	1e-16
Locus_400_Transcript_2/2_Confidence_1.000_Length_588	MER048391 - CSCP3 peptidase {{Clonorchis}-type} (Opisthorchis viverrini) [C01.130]	C01A	Cysteine											Locus_10628_Transcript_1/1_Confidence_1.000_Length_638	638	157	63	7581536	7581536	2.91421e-11	32.458	13.0245	1.31734	4.4292e-12	MER209161 - subfamily M23B non-peptidase homologues (Ostreococcus lucimarinus) [M23.UNB]#M23B#	96	35.5769	3e-06
Locus_1849_Transcript_2/2_Confidence_1.000_Length_423	MER081231 - cathepsin B-like peptidase {platyhelminth} (Clonorchis sinensis) [C01.062]	C01A	Cysteine											Locus_10728_Transcript_1/1_Confidence_1.000_Length_1608	1608	333	134	7581536	7581536	1.96546e-21	27.315	10.9916	1.31329	1.81413e-22	MER229243 - subfamily M23B non-peptidase homologues (Candida glabrata) [M23.UNB]#M23B#	281	20.4082	4e-06
Locus_1849_Transcript_1/2_Confidence_1.000_Length_428	MER081231 - cathepsin B-like peptidase {platyhelminth} (Clonorchis sinensis) [C01.062]	C01A	Cysteine											Locus_9464_Transcript_1/1_Confidence_1.000_Length_881	881	88	36	7581536	7581536	5.1319e-07	13.175	5.38976	1.28951	1.1005e-07	MER141354 - SmCL3 peptidase {{Schistosoma mansoni}} (Clonorchis sinensis) [C01.152]#C01A#	114	86.8421	4e-57
Locus_3525_Transcript_4/4_Confidence_0.727_Length_1225	MER012052 - CSCP3 peptidase {{Clonorchis}-type} (Clonorchis sinensis) [C01.130]	C01A	Cysteine											Locus_8818_Transcript_1/1_Confidence_1.000_Length_1429	1429	484	199	7581536	7581536	3.92621e-29	44.6741	18.3681	1.28224	2.78337e-30	MER145781 - family S9 non-peptidase homologues (Ciona savignyi) [S09.UNW]#S09X#	186	57.971	2e-67
Locus_3525_Transcript_3/4_Confidence_0.727_Length_1319	MER012052 - CSCP3 peptidase {{Clonorchis}-type} (Clonorchis sinensis) [C01.130]	C01A	Cysteine											Locus_6562_Transcript_1/2_Confidence_1.000_Length_6018	6018	1286	529	7581536	7581536	2.05399e-73	28.1859	11.5943	1.28155	6.4927e-75	MER069042 - ubiquitin-specific peptidase 11 (Monodelphis domestica) [C19.014]#C19#	55	52.6316	3e-06
Locus_8183_Transcript_1/1_Confidence_1.000_Length_195	MER183951 - cathepsin B-like peptidase {platyhelminth} (Opisthorchis viverrini) [C01.062]	C01A	Cysteine											Locus_11689_Transcript_1/1_Confidence_1.000_Length_220	220	12	5	7581536	7581536	0.0236053	7.19451	2.99771	1.26303	0.0157597	MER115415 - family S9 non-peptidase homologues (Microcystis aeruginosa) [S09.UNW]#S09X#	58	43.3333	8e-06
Locus_2740_Transcript_1/1_Confidence_1.000_Length_1285	MER171212 - subfamily C1A unassigned peptidases (Clonorchis sinensis) [C01.UPA]	C01A	Cysteine											Locus_6949_Transcript_1/1_Confidence_1.000_Length_664	664	91	38	7581536	7581536	5.16836e-07	18.0766	7.54846	1.25987	1.10957e-07	MER124031 - family C56 non-peptidase homologues (Schistosoma japonicum) [C56.UNW]#C56#	154	39.4904	1e-25
Locus_4049_Transcript_1/2_Confidence_1.000_Length_1112	MER002752 - papain homologue {{Dictyostelium}-type} (Dictyostelium discoideum) [C01.081]	C01A	Cysteine											Locus_839_Transcript_1/2_Confidence_1.000_Length_3063	3063	284	119	7581536	7581536	1.69086e-17	12.2297	5.1244	1.25493	1.84251e-18	MER199530 - family M14 non-peptidase homologues (Homo sapiens) [M14.UNW]#M14X#	178	47.7612	2e-47
Locus_2982_Transcript_1/5_Confidence_0.471_Length_444	MER183951 - cathepsin B-like peptidase {platyhelminth} (Opisthorchis viverrini) [C01.062]	C01A	Cysteine											Locus_12054_Transcript_1/1_Confidence_1.000_Length_297	297	26	11	7581536	7581536	0.00311044	11.5467	4.88516	1.24101	0.00133665	MER229295 - family S14 non-peptidase homologues (Candida glabrata) [S14.UNW]#S14#	89	37.7778	3e-09
Locus_2982_Transcript_4/5_Confidence_0.471_Length_459	MER183951 - cathepsin B-like peptidase {platyhelminth} (Opisthorchis viverrini) [C01.062]	C01A	Cysteine											Locus_857_Transcript_1/1_Confidence_1.000_Length_2651	2651	425	180	7581536	7581536	1.18361e-24	21.1457	8.95582	1.23947	9.80281e-26	MER056470 - ubiquitin-specific peptidase 35 (Bos taurus) [C19.059]#C19#	106	35.1852	2e-07
Locus_2982_Transcript_5/5_Confidence_0.529_Length_801	MER183951 - cathepsin B-like peptidase {platyhelminth} (Opisthorchis viverrini) [C01.062]	C01A	Cysteine											Locus_5996_Transcript_1/1_Confidence_1.000_Length_1196	1196	210	89	7581536	7581536	2.86686e-13	23.1596	9.81526	1.23851	3.85864e-14	MER211272 - family S9 non-peptidase homologues (Schistosoma mansoni) [S09.UNW]#S09X#	233	35.5649	3e-39
Locus_2896_Transcript_2/2_Confidence_1.000_Length_1643	MER005412 - CSCP3 peptidase {{Clonorchis}-type} (Clonorchis sinensis) [C01.130]	C01A	Cysteine											Locus_10777_Transcript_1/1_Confidence_1.000_Length_949	958	99	42	7581536	7581536	2.5965e-07	13.6305	5.78265	1.23704	5.3803e-08	MER117784 - subfamily M23B non-peptidase homologues (Shewanella baltica) [M23.UNB]#M23B#	169	24.6231	6e-06
Locus_2896_Transcript_1/2_Confidence_1.000_Length_341	MER005412 - CSCP3 peptidase {{Clonorchis}-type} (Clonorchis sinensis) [C01.130]	C01A	Cysteine											Locus_3671_Transcript_1/1_Confidence_1.000_Length_1733	1733	231	98	7581536	7581536	2.31581e-14	17.5815	7.45882	1.23704	2.91138e-15	MER102730 - i-AAA peptidase (Dasypus novemcinctus) [M41.004]#M41#	98	36.1111	1e-05
Locus_3965_Transcript_2/2_Confidence_1.000_Length_630	MER081231 - cathepsin B-like peptidase {platyhelminth} (Clonorchis sinensis) [C01.062]	C01A	Cysteine											Locus_4876_Transcript_1/1_Confidence_1.000_Length_3697	3697	570	242	7581536	7581536	3.76528e-32	20.3361	8.63393	1.23595	2.44697e-33	MER157558 - subfamily M23B non-peptidase homologues (Dipodomys ordii) [M23.UNB]#M23B#	291	35.7143	6e-40
Locus_12576_Transcript_1/1_Confidence_1.000_Length_188	MER141354 - SmCL3 peptidase {{Schistosoma mansoni}} (Clonorchis sinensis) [C01.152]	C01A	Cysteine											Locus_839_Transcript_2/2_Confidence_1.000_Length_3063	3063	266	113	7581536	7581536	3.52672e-16	11.4545	4.86602	1.2351	4.05835e-17	MER199530 - family M14 non-peptidase homologues (Homo sapiens) [M14.UNW]#M14X#	178	47.7612	2e-47
Locus_20209_Transcript_1/1_Confidence_1.000_Length_299	MER012022 - cathepsin L1 {{Fasciola} sp.} (Fasciola gigantica) [C01.033]	C01A	Cysteine											Locus_7066_Transcript_1/1_Confidence_1.000_Length_1764	1764	753	320	7581536	7581536	1.19615e-41	56.304	23.9273	1.23458	6.26494e-43	MER232738 - subfamily M23B non-peptidase homologues (Bacillus cellulosilyticus) [M23.UNB]#M23B#	244	28.7402	3e-06
Locus_20041_Transcript_1/3_Confidence_0.714_Length_842	MER158452 - cathepsin L1 {{Fasciola} sp.} (Fasciola hepatica) [C01.033]	C01A	Cysteine											Locus_10624_Transcript_1/1_Confidence_1.000_Length_807	807	56	24	7581536	7581536	6.71002e-05	9.15287	3.92266	1.22239	1.91919e-05	MER124436 - family S9 non-peptidase homologues (Nostoc punctiforme) [S09.UNW]#S09X#	155	25.5682	6e-06
Locus_2982_Transcript_3/5_Confidence_0.235_Length_131	MER183951 - cathepsin B-like peptidase {platyhelminth} (Opisthorchis viverrini) [C01.062]	C01A	Cysteine											Locus_3150_Transcript_1/1_Confidence_1.000_Length_259	259	14	6	7581536	7581536	0.0184822	7.1297	3.05558	1.22239	0.0116252	MER224942 - family T3 non-peptidase homologues (Amphimedon queenslandica) [T03.UNW]#T03#	80	48.75	5e-13
Locus_2982_Transcript_2/5_Confidence_0.412_Length_841	MER183951 - cathepsin B-like peptidase {platyhelminth} (Opisthorchis viverrini) [C01.062]	C01A	Cysteine											Locus_3350_Transcript_1/1_Confidence_1.000_Length_1396	1396	419	180	7581536	7581536	9.00733e-24	39.5887	17.0071	1.21895	7.66258e-25	MER236114 - subfamily M23B non-peptidase homologues (Thermoanaerobacter brockii) [M23.UNB]#M23B#	262	20.4698	3e-06
Locus_271_Transcript_2/5_Confidence_0.100_Length_139	MER081231 - cathepsin B-like peptidase {platyhelminth} (Clonorchis sinensis) [C01.062]	C01A	Cysteine											Locus_724_Transcript_1/1_Confidence_1.000_Length_1629	1629	556	239	7581536	7581536	9.17264e-31	45.0191	19.3517	1.21807	6.23373e-32	MER157848 - subfamily M23B non-peptidase homologues (Dipodomys ordii) [M23.UNB]#M23B#	270	31.1111	6e-36
Locus_1038_Transcript_1/3_Confidence_0.714_Length_167	MER081231 - cathepsin B-like peptidase {platyhelminth} (Clonorchis sinensis) [C01.062]	C01A	Cysteine											Locus_8394_Transcript_1/1_Confidence_1.000_Length_645	645	60	26	7581536	7581536	4.6655e-05	12.2697	5.31687	1.20645	1.30013e-05	MER135294 - subfamily M23B non-peptidase homologues (Batrachochytrium dendrobatidis) [M23.UNB]#M23B#	197	25.1256	8e-07
Locus_685_Transcript_1/1_Confidence_1.000_Length_1644	MER002360 - dipeptidyl-peptidase I (Schistosoma mansoni) [C01.070]	C01A	Cysteine											Locus_9110_Transcript_1/1_Confidence_1.000_Length_1245	1245	90	39	7581536	7581536	1.20595e-06	9.5349	4.13179	1.20645	2.70136e-07	MER194836 - subfamily M23B non-peptidase homologues (Thermotoga naphthophila) [M23.UNB]#M23B#	116	27.3504	2e-06
Locus_341_Transcript_2/4_Confidence_0.429_Length_1604	MER081230 - SmCB2 peptidase {{Schistosoma}-type} (Clonorchis sinensis) [C01.061]	C01A	Cysteine											Locus_10651_Transcript_1/1_Confidence_1.000_Length_558	558	64	28	7581536	7581536	3.24652e-05	15.1282	6.61861	1.19265	8.79925e-06	MER149381 - family S9 non-peptidase homologues (Ciona intestinalis) [S09.UNW]#S09X#	125	47.4453	3e-30
Locus_2183_Transcript_2/4_Confidence_0.727_Length_1204	MER002752 - papain homologue {{Dictyostelium}-type} (Dictyostelium discoideum) [C01.081]	C01A	Cysteine											Locus_2101_Transcript_1/1_Confidence_1.000_Length_1735	1735	192	84	7581536	7581536	9.75861e-12	14.5964	6.38591	1.19265	1.43457e-12	MER145761 - subfamily M23B non-peptidase homologues (Ciona savignyi) [M23.UNB]#M23B#	372	36.272	3e-72
Locus_2183_Transcript_4/4_Confidence_0.727_Length_1189	MER002752 - papain homologue {{Dictyostelium}-type} (Dictyostelium discoideum) [C01.081]	C01A	Cysteine											Locus_3461_Transcript_1/2_Confidence_1.000_Length_2293	2293	220	97	7581536	7581536	5.55672e-13	12.655	5.5797	1.18145	7.5951e-14	MER183453 - subfamily M23B non-peptidase homologues (Ochotona princeps) [M23.UNB]#M23B#	330	23.8806	1e-23
Locus_341_Transcript_1/4_Confidence_0.286_Length_919	MER019717 - SmCB2 peptidase {{Schistosoma}-type} (Schistosoma mansoni) [C01.061]	C01A	Cysteine											Locus_8661_Transcript_1/1_Confidence_1.000_Length_2646	2646	693	307	7581536	7581536	8.43727e-36	34.5451	15.3035	1.17462	5.02908e-37	MER194604 - subfamily M23B non-peptidase homologues (Desulfovibrio salexigens) [M23.UNB]#M23B#	105	39.2857	1e-06
Locus_775_Transcript_2/4_Confidence_0.842_Length_1129	MER048391 - CSCP3 peptidase {{Clonorchis}-type} (Opisthorchis viverrini) [C01.130]	C01A	Cysteine											Locus_4503_Transcript_1/2_Confidence_1.000_Length_3016	3016	545	242	7581536	7581536	1.5477e-28	23.8346	10.5834	1.17125	1.12517e-29	MER136936 - subfamily M23B non-peptidase homologues (Ciona savignyi) [M23.UNB]#M23B#	266	45.0549	5e-59
Locus_775_Transcript_4/4_Confidence_0.842_Length_463	MER048391 - CSCP3 peptidase {{Clonorchis}-type} (Opisthorchis viverrini) [C01.130]	C01A	Cysteine											Locus_17143_Transcript_1/1_Confidence_1.000_Length_732	741	63	28	7581536	7581536	4.51689e-05	11.2141	4.98405	1.16993	1.25708e-05	MER135261 - subfamily M23B non-peptidase homologues (Batrachochytrium dendrobatidis) [M23.UNB]#M23B#	211	24.8927	2e-07
Locus_775_Transcript_3/4_Confidence_0.684_Length_463	MER048391 - CSCP3 peptidase {{Clonorchis}-type} (Opisthorchis viverrini) [C01.130]	C01A	Cysteine											Locus_3582_Transcript_1/1_Confidence_1.000_Length_4062	4062	1740	776	7581536	7581536	4.39625e-85	56.5005	25.1979	1.16496	1.20073e-86	MER135294 - subfamily M23B non-peptidase homologues (Batrachochytrium dendrobatidis) [M23.UNB]#M23B#	224	61.6071	5e-73
Locus_10003_Transcript_1/1_Confidence_1.000_Length_765	MER048391 - CSCP3 peptidase {{Clonorchis}-type} (Opisthorchis viverrini) [C01.130]	C01A	Cysteine											Locus_9811_Transcript_1/1_Confidence_1.000_Length_2290	2290	556	250	7581536	7581536	2.04482e-28	32.0245	14.3995	1.15316	1.48904e-29	MER043374 - family S9 unassigned peptidases (Dictyocaulus viviparus) [S09.UPW]#S09X#	87	42.5287	7e-10
Locus_271_Transcript_5/5_Confidence_0.650_Length_680	MER081231 - cathepsin B-like peptidase {platyhelminth} (Clonorchis sinensis) [C01.062]	C01A	Cysteine											Locus_3084_Transcript_1/2_Confidence_1.000_Length_2785	2785	564	254	7581536	7581536	1.04358e-28	26.7114	12.0296	1.15087	7.50294e-30	MER156833 - subfamily M23B non-peptidase homologues (Dipodomys ordii) [M23.UNB]#M23B#	259	61.6788	6e-93
Locus_271_Transcript_3/5_Confidence_0.500_Length_680	MER081231 - cathepsin B-like peptidase {platyhelminth} (Clonorchis sinensis) [C01.062]	C01A	Cysteine											Locus_13223_Transcript_1/1_Confidence_1.000_Length_788	788	62	28	7581536	7581536	6.25416e-05	10.3779	4.68678	1.14684	1.77725e-05	MER149381 - family S9 non-peptidase homologues (Ciona intestinalis) [S09.UNW]#S09X#	61	47.541	8e-13
Locus_271_Transcript_4/5_Confidence_0.150_Length_211	MER081231 - cathepsin B-like peptidase {platyhelminth} (Clonorchis sinensis) [C01.062]	C01A	Cysteine											Locus_2053_Transcript_1/1_Confidence_1.000_Length_1901	1901	533	241	7581536	7581536	4.6375e-27	36.9818	16.7216	1.1451	3.55212e-28	MER144282 - subfamily M23B non-peptidase homologues (Brachyspira hyodysenteriae) [M23.UNB]#M23B#	190	23.7624	7e-07
Locus_20391_Transcript_1/1_Confidence_1.000_Length_202	MER171212 - subfamily C1A unassigned peptidases (Clonorchis sinensis) [C01.UPA]	C01A	Cysteine											Locus_740_Transcript_1/2_Confidence_1.000_Length_1683	1683	507	231	7581536	7581536	1.70402e-25	39.7344	18.1038	1.13409	1.3668e-26	MER085574 - carnosine dipeptidase II (Aedes aegypti) [M20.005]#M20A#	457	44.5161	1e-115
Locus_847_Transcript_1/2_Confidence_1.000_Length_1031	MER183952 - cathepsin B-like peptidase {platyhelminth} (Opisthorchis viverrini) [C01.062]	C01A	Cysteine											Locus_1269_Transcript_4/4_Confidence_0.690_Length_1087	1087	649	298	7581536	7581536	1.61978e-31	78.7513	36.1601	1.12291	1.07738e-32	MER108244 - hemoglobinase {trematode} (Opisthorchis viverrini) [C13.007]#C13#	246	59.3496	2e-89
Locus_847_Transcript_2/2_Confidence_1.000_Length_995	MER183952 - cathepsin B-like peptidase {platyhelminth} (Opisthorchis viverrini) [C01.062]	C01A	Cysteine											Locus_3663_Transcript_1/1_Confidence_1.000_Length_2133	2133	529	243	7581536	7581536	4.20738e-26	32.712	15.0265	1.12231	3.32237e-27	MER229243 - subfamily M23B non-peptidase homologues (Candida glabrata) [M23.UNB]#M23B#	274	19.2308	2e-08
Locus_20163_Transcript_1/1_Confidence_1.000_Length_288	MER012022 - cathepsin L1 {{Fasciola} sp.} (Fasciola gigantica) [C01.033]	C01A	Cysteine											Locus_3537_Transcript_1/1_Confidence_1.000_Length_541	541	610	281	7581536	7581536	1.39087e-29	148.722	68.5097	1.11824	9.74284e-31	MER102642 - ubiquitinyl hydrolase-L3 (Dasypus novemcinctus) [C12.003]#C12#	59	55.9322	8e-12
Locus_8580_Transcript_1/1_Confidence_1.000_Length_295	MER048391 - CSCP3 peptidase {{Clonorchis}-type} (Opisthorchis viverrini) [C01.130]	C01A	Cysteine											Locus_2061_Transcript_1/2_Confidence_1.000_Length_1217	1217	787	364	7581536	7581536	3.47472e-37	85.2957	39.4506	1.11243	2.00832e-38	MER119795 - glycosylasparaginase precursor (Schistosoma japonicum) [T02.001]#T02#	196	60.101	5e-62
Locus_3525_Transcript_2/4_Confidence_0.273_Length_925	MER012052 - CSCP3 peptidase {{Clonorchis}-type} (Clonorchis sinensis) [C01.130]	C01A	Cysteine											Locus_12521_Transcript_1/1_Confidence_1.000_Length_528	528	54	25	7581536	7581536	0.000206669	13.4897	6.24524	1.11103	6.49881e-05	MER201123 - subfamily A2A unassigned peptidases (Oryza sativa) [A02.UPA]#A02A#	80	41.9753	6e-14
Locus_7002_Transcript_1/1_Confidence_1.000_Length_1573	MER159438 - SmCL3 peptidase {{Schistosoma mansoni}} (Clonorchis sinensis) [C01.152]	C01A	Cysteine											Locus_1269_Transcript_1/4_Confidence_0.621_Length_870	870	477	221	7581536	7581536	2.17948e-23	72.3173	33.5055	1.10994	1.8716e-24	MER108244 - hemoglobinase {trematode} (Opisthorchis viverrini) [C13.007]#C13#	246	59.3496	2e-89
Locus_470_Transcript_1/1_Confidence_1.000_Length_1503	MER012043 - cathepsin F (Paragonimus westermani) [C01.018]	C01A	Cysteine											Locus_10557_Transcript_1/1_Confidence_1.000_Length_1086	1086	138	64	7581536	7581536	2.83768e-08	16.7607	7.77308	1.10852	5.35006e-09	MER193589 - family S9 non-peptidase homologues (Streptosporangium roseum) [S09.UNW]#S09X#	60	45	6e-07
Locus_11263_Transcript_1/1_Confidence_1.000_Length_247	MER183951 - cathepsin B-like peptidase {platyhelminth} (Opisthorchis viverrini) [C01.062]	C01A	Cysteine											Locus_6309_Transcript_1/4_Confidence_0.667_Length_2009	2009	125	58	7581536	7581536	1.11611e-07	8.20678	3.80795	1.1078	2.23114e-08	MER232192 - subfamily M23B non-peptidase homologues (Ruminococcus albus) [M23.UNB]#M23B#	99	31.1927	3e-06
Locus_9464_Transcript_1/1_Confidence_1.000_Length_881	MER141354 - SmCL3 peptidase {{Schistosoma mansoni}} (Clonorchis sinensis) [C01.152]	C01A	Cysteine											Locus_8992_Transcript_1/1_Confidence_1.000_Length_1161	1161	266	124	7581536	7581536	7.02457e-14	30.2198	14.0874	1.10109	9.11329e-15	MER053345 - Kell blood-group protein (Pan troglodytes) [M13.090]#M13#	178	28.1768	4e-08
Locus_20041_Transcript_3/3_Confidence_0.714_Length_837	MER158452 - cathepsin L1 {{Fasciola} sp.} (Fasciola hepatica) [C01.033]	C01A	Cysteine											Locus_2839_Transcript_1/1_Confidence_1.000_Length_2798	2798	679	317	7581536	7581536	7.89726e-32	32.0085	14.9436	1.09893	5.20204e-33	MER149666 - subfamily M23B non-peptidase homologues (Ciona intestinalis) [M23.UNB]#M23B#	245	21.4286	3e-07
Locus_20041_Transcript_2/3_Confidence_0.429_Length_920	MER012037 - cathepsin L1 {{Fasciola} sp.} (Fasciola gigantica) [C01.033]	C01A	Cysteine											Locus_2959_Transcript_1/2_Confidence_1.000_Length_5350	5350	693	324	7581536	7581536	2.40415e-32	17.0853	7.98793	1.09686	1.55468e-33	MER146659 - subfamily M23B non-peptidase homologues (Ciona savignyi) [M23.UNB]#M23B#	252	29.8507	6e-29
Locus_6203_Transcript_1/1_Confidence_1.000_Length_892	MER081231 - cathepsin B-like peptidase {platyhelminth} (Clonorchis sinensis) [C01.062]	C01A	Cysteine											Locus_15628_Transcript_1/1_Confidence_1.000_Length_256	256	17	8	7581536	7581536	0.0161167	8.75894	4.12186	1.08746	0.00978513	MER142302 - family S9 non-peptidase homologues (Ciona savignyi) [S09.UNW]#S09X#	60	53.3333	1e-11
Locus_271_Transcript_1/5_Confidence_0.350_Length_472	MER081231 - cathepsin B-like peptidase {platyhelminth} (Clonorchis sinensis) [C01.062]	C01A	Cysteine											Locus_9392_Transcript_1/1_Confidence_1.000_Length_1837	1837	173	82	7581536	7581536	1.64853e-09	12.4217	5.88772	1.07708	2.83528e-10	MER183458 - subfamily M23B non-peptidase homologues (Ochotona princeps) [M23.UNB]#M23B#	199	26.5217	3e-17
Locus_775_Transcript_1/4_Confidence_0.789_Length_412	MER048391 - CSCP3 peptidase {{Clonorchis}-type} (Opisthorchis viverrini) [C01.130]	C01A	Cysteine											Locus_3773_Transcript_1/1_Confidence_1.000_Length_1469	1469	219	104	7581536	7581536	1.93348e-11	19.6637	9.33801	1.07435	2.90134e-12	MER149401 - family S9 non-peptidase homologues (Ciona intestinalis) [S09.UNW]#S09X#	198	28.5714	4e-22
Locus_3965_Transcript_1/2_Confidence_1.000_Length_1047	MER081231 - cathepsin B-like peptidase {platyhelminth} (Clonorchis sinensis) [C01.062]	C01A	Cysteine											Locus_9104_Transcript_1/1_Confidence_1.000_Length_854	854	124	59	7581536	7581536	2.36463e-07	19.1517	9.11249	1.07155	4.8818e-08	MER225086 - subfamily A2A non-peptidase homologues (Amphimedon queenslandica) [A02.UNA]#A02A#	91	38.4615	6e-12
Locus_587_Transcript_2/2_Confidence_1.000_Length_960	MER005412 - CSCP3 peptidase {{Clonorchis}-type} (Clonorchis sinensis) [C01.130]	C01A	Cysteine											Locus_1157_Transcript_1/2_Confidence_1.000_Length_1634	1634	221	106	7581536	7581536	2.5067e-11	17.8395	8.55651	1.05998	3.79272e-12	MER232776 - zoocin A (Bacillus cellulosilyticus) [M23.005]#M23B#	195	29.4118	2e-08
Locus_587_Transcript_1/2_Confidence_1.000_Length_960	MER005412 - CSCP3 peptidase {{Clonorchis}-type} (Clonorchis sinensis) [C01.130]	C01A	Cysteine											Locus_1275_Transcript_9/10_Confidence_0.100_Length_928	928	50	24	7581536	7581536	0.000464002	7.10665	3.41119	1.05889	0.000157444	MER200446 - subfamily A2A unassigned peptidases (Solanum demissum) [A02.UPA]#A02A#	71	43.8356	5e-11
Locus_1074_Transcript_1/1_Confidence_1.000_Length_1172	MER159438 - SmCL3 peptidase {{Schistosoma mansoni}} (Clonorchis sinensis) [C01.152]	C01A	Cysteine											Locus_6580_Transcript_1/1_Confidence_1.000_Length_1181	1181	175	84	7581536	7581536	2.13366e-09	19.5448	9.3815	1.05889	3.69622e-10	MER135631 - family S9 non-peptidase homologues (Populus trichocarpa) [S09.UNW]#S09X#	124	33.7748	4e-14
Locus_341_Transcript_4/4_Confidence_0.571_Length_1444	MER081230 - SmCB2 peptidase {{Schistosoma}-type} (Clonorchis sinensis) [C01.061]	C01A	Cysteine											Locus_4503_Transcript_2/2_Confidence_1.000_Length_3101	3101	602	290	7581536	7581536	8.87376e-27	25.6058	12.335	1.05371	6.8575e-28	MER136936 - subfamily M23B non-peptidase homologues (Ciona savignyi) [M23.UNB]#M23B#	266	45.0549	5e-59
Locus_341_Transcript_3/4_Confidence_0.286_Length_1574	MER081230 - SmCB2 peptidase {{Schistosoma}-type} (Clonorchis sinensis) [C01.061]	C01A	Cysteine											Locus_9185_Transcript_1/1_Confidence_1.000_Length_2242	2242	670	323	7581536	7581536	1.72136e-29	39.4169	19.0025	1.05263	1.20994e-30	MER089730 - family S9 non-peptidase homologues (Spirosoma linguale) [S09.UNW]#S09X#	93	32.6316	1e-05
Locus_223_Transcript_3/3_Confidence_0.667_Length_2404	MER099287 - calpain {{Schistosoma} sp.} (Schistosoma haematobium) [C02.023]	C02A	Cysteine											Locus_1891_Transcript_2/6_Confidence_0.081_Length_495	495	31	15	7581536	7581536	0.00363612	8.26037	3.99695	1.04731	0.00159673	MER094347 - legumain (Haemaphysalis longicornis) [C13.004]#C13#	43	60.4651	9e-09
Locus_3253_Transcript_2/2_Confidence_1.000_Length_2211	MER099280 - subfamily C2A unassigned peptidases (Schistosoma japonicum) [C02.UPA]	C02A	Cysteine											Locus_3695_Transcript_1/1_Confidence_1.000_Length_1919	1919	544	264	7581536	7581536	4.58913e-24	37.391	18.1456	1.04307	3.87819e-25	MER236114 - subfamily M23B non-peptidase homologues (Thermoanaerobacter brockii) [M23.UNB]#M23B#	266	21.7822	5e-06
Locus_3253_Transcript_1/2_Confidence_1.000_Length_2223	MER099280 - subfamily C2A unassigned peptidases (Schistosoma japonicum) [C02.UPA]	C02A	Cysteine											Locus_3461_Transcript_2/2_Confidence_1.000_Length_1780	1780	111	54	7581536	7581536	1.42487e-06	8.22519	4.00144	1.03953	3.21635e-07	MER183453 - subfamily M23B non-peptidase homologues (Ochotona princeps) [M23.UNB]#M23B#	330	23.8806	1e-23
Locus_5518_Transcript_1/1_Confidence_1.000_Length_2231	MER185035 - Mername-AA248 (Taeniopygia guttata) [C02.026]	C02A	Cysteine											Locus_200_Transcript_2/2_Confidence_1.000_Length_1224	1224	1669	812	7581536	7581536	2.02114e-68	179.853	87.5019	1.03943	6.90843e-70	MER069042 - ubiquitin-specific peptidase 11 (Monodelphis domestica) [C19.014]#C19#	70	45.2055	3e-07
Locus_4082_Transcript_2/2_Confidence_1.000_Length_2502	MER099280 - subfamily C2A unassigned peptidases (Schistosoma japonicum) [C02.UPA]	C02A	Cysteine											Locus_4471_Transcript_2/2_Confidence_1.000_Length_1956	1956	543	267	7581536	7581536	2.17302e-23	36.6162	18.0047	1.02411	1.86518e-24	MER106187 - family C86 unassigned peptidases (Schistosoma japonicum) [C86.UPW]#C86#	174	68.3908	2e-65
Locus_4082_Transcript_1/2_Confidence_1.000_Length_2469	MER099280 - subfamily C2A unassigned peptidases (Schistosoma japonicum) [C02.UPA]	C02A	Cysteine											Locus_11983_Transcript_1/1_Confidence_1.000_Length_1272	1272	128	63	7581536	7581536	3.85272e-07	13.2729	6.53275	1.02272	8.13965e-08	MER229295 - family S14 non-peptidase homologues (Candida glabrata) [S14.UNW]#S14#	312	40.4459	5e-60
Locus_3862_Transcript_3/5_Confidence_0.692_Length_2761	MER099210 - subfamily C2A unassigned peptidases (Schistosoma japonicum) [C02.UPA]	C02A	Cysteine											Locus_9699_Transcript_1/1_Confidence_1.000_Length_1073	1073	79	39	7581536	7581536	3.86254e-05	9.71114	4.79411	1.01838	1.06163e-05	MER236083 - subfamily M23B non-peptidase homologues (Thermoanaerobacter brockii) [M23.UNB]#M23B#	205	22.1698	4e-06
Locus_3862_Transcript_4/5_Confidence_0.692_Length_2746	MER099210 - subfamily C2A unassigned peptidases (Schistosoma japonicum) [C02.UPA]	C02A	Cysteine											Locus_524_Transcript_1/1_Confidence_1.000_Length_2377	2377	401	199	7581536	7581536	1.50606e-17	22.2514	11.0425	1.01083	1.6369e-18	MER236114 - subfamily M23B non-peptidase homologues (Thermoanaerobacter brockii) [M23.UNB]#M23B#	263	22.1429	3e-07
Locus_3862_Transcript_5/5_Confidence_0.692_Length_2761	MER099210 - subfamily C2A unassigned peptidases (Schistosoma japonicum) [C02.UPA]	C02A	Cysteine											Locus_740_Transcript_2/2_Confidence_1.000_Length_1705	1705	545	271	7581536	7581536	6.29228e-23	42.1614	20.9647	1.00796	5.48177e-24	MER085574 - carnosine dipeptidase II (Aedes aegypti) [M20.005]#M20A#	457	44.5161	1e-115
Locus_3862_Transcript_1/5_Confidence_0.692_Length_2743	MER099210 - subfamily C2A unassigned peptidases (Schistosoma japonicum) [C02.UPA]	C02A	Cysteine											Locus_18432_Transcript_1/1_Confidence_1.000_Length_185	185	6	3	7581536	7581536	0.0820312	4.27782	2.13891	1	0.0733362	MER185306 - family C13 non-peptidase homologues (Acyrthosiphon pisum) [C13.UNW]#C13#	50	68	4e-14
Locus_3862_Transcript_2/5_Confidence_0.692_Length_2791	MER099210 - subfamily C2A unassigned peptidases (Schistosoma japonicum) [C02.UPA]	C02A	Cysteine											Locus_2606_Transcript_9/9_Confidence_0.254_Length_246	246	26	13	7581536	7581536	0.0073873	13.9406	6.97029	1	0.00367956	MER108244 - hemoglobinase {trematode} (Opisthorchis viverrini) [C13.007]#C13#	53	75.4717	1e-20
Locus_223_Transcript_2/3_Confidence_0.333_Length_2059	MER099287 - calpain {{Schistosoma} sp.} (Schistosoma haematobium) [C02.023]	C02A	Cysteine											Locus_6967_Transcript_1/1_Confidence_1.000_Length_1745	1745	310	155	7581536	7581536	7.17174e-14	23.432	11.716	1	9.3071e-15	MER157848 - subfamily M23B non-peptidase homologues (Dipodomys ordii) [M23.UNB]#M23B#	279	49.4624	2e-73
Locus_10752_Transcript_1/1_Confidence_1.000_Length_2030	MER013513 - calpain {{Schistosoma} sp.} (Schistosoma japonicum) [C02.023]	C02A	Cysteine											Locus_7216_Transcript_1/1_Confidence_1.000_Length_357	357	24	12	7581536	7581536	0.00910715	8.86719	4.43359	1	0.00478421	MER002899 - ubiquitin-specific peptidase 47 (Caenorhabditis elegans) [C19.055]#C19#	122	45.082	3e-23
Locus_8351_Transcript_1/1_Confidence_1.000_Length_1328	MER112353 - subfamily C2A unassigned peptidases (Gasterosteus aculeatus) [C02.UPA]	C02A	Cysteine											Locus_4898_Transcript_1/1_Confidence_1.000_Length_2949	2949	585	293	7581536	7581536	4.5701e-24	26.1652	13.105	0.997536	3.86027e-25	MER136020 - subfamily M23B non-peptidase homologues (Batrachochytrium dendrobatidis) [M23.UNB]#M23B#	187	27.9793	1e-15
Locus_13542_Transcript_1/1_Confidence_1.000_Length_330	MER099295 - calpain-14 (Tetraodon nigroviridis) [C02.021]	C02A	Cysteine											Locus_3145_Transcript_1/1_Confidence_1.000_Length_2291	2291	1309	659	7581536	7581536	2.97704e-50	75.3629	37.9405	0.990115	1.33564e-51	MER148842 - family S9 non-peptidase homologues (Ciona intestinalis) [S09.UNW]#S09X#	174	56.8966	5e-56
Locus_2585_Transcript_1/1_Confidence_1.000_Length_2316	MER179592 - calpain-11 (Sus scrofa) [C02.013]	C02A	Cysteine											Locus_13305_Transcript_1/1_Confidence_1.000_Length_1218	1218	248	125	7581536	7581536	2.31821e-11	26.8564	13.5365	0.988412	3.50101e-12	MER136023 - family S9 non-peptidase homologues (Batrachochytrium dendrobatidis) [S09.UNW]#S09X#	168	31.4721	2e-14
Locus_2319_Transcript_1/2_Confidence_1.000_Length_1588	MER080476 - Mername-AA253 peptidase (Brachydanio rerio) [C02.028]	C02A	Cysteine											Locus_4045_Transcript_1/1_Confidence_1.000_Length_1786	1786	176	89	7581536	7581536	1.24407e-08	12.9979	6.57281	0.983698	2.27607e-09	MER183385 - subfamily M23B non-peptidase homologues (Ochotona princeps) [M23.UNB]#M23B#	325	27.451	1e-26
Locus_2319_Transcript_2/2_Confidence_1.000_Length_2506	MER080476 - Mername-AA253 peptidase (Brachydanio rerio) [C02.028]	C02A	Cysteine											Locus_7083_Transcript_2/2_Confidence_0.500_Length_628	628	240	122	7581536	7581536	6.89681e-11	50.4074	25.6238	0.976153	1.07315e-11	MER194789 - subfamily M23B non-peptidase homologues (Thermotoga naphthophila) [M23.UNB]#M23B#	155	25.625	5e-07
Locus_17652_Transcript_1/1_Confidence_1.000_Length_727	MER071621 - ubiquitinyl hydrolase-BAP1 (Apis mellifera) [C12.004]	C12	Cysteine											Locus_3234_Transcript_1/1_Confidence_1.000_Length_1824	1833	188	96	7581536	7581536	6.42774e-09	13.5281	6.90799	0.969626	1.14913e-09	MER236114 - subfamily M23B non-peptidase homologues (Thermoanaerobacter brockii) [M23.UNB]#M23B#	286	19.5513	6e-06
Locus_2548_Transcript_1/1_Confidence_1.000_Length_3361	MER185278 - ubiquitinyl hydrolase-UCH37 (Schistosoma mansoni) [C12.005]	C12	Cysteine											Locus_5995_Transcript_1/1_Confidence_1.000_Length_1939	1939	825	423	7581536	7581536	2.82082e-31	56.1202	28.7743	0.963736	1.89663e-32	MER209161 - subfamily M23B non-peptidase homologues (Ostreococcus lucimarinus) [M23.UNB]#M23B#	147	36.8098	2e-09
Locus_3537_Transcript_1/1_Confidence_1.000_Length_541	MER102642 - ubiquitinyl hydrolase-L3 (Dasypus novemcinctus) [C12.003]	C12	Cysteine											Locus_11020_Transcript_1/1_Confidence_1.000_Length_2639	2639	292	150	7581536	7581536	1.64996e-12	14.5944	7.49712	0.961006	2.31553e-13	MER182440 - subfamily M23B non-peptidase homologues (Thermococcus gammatolerans) [M23.UNB]#M23B#	127	29.6296	3e-06
Locus_6726_Transcript_1/1_Confidence_1.000_Length_760	MER106988 - family C12 unassigned peptidases (Echinops telfairi) [C12.UPW]	C12	Cysteine											Locus_2453_Transcript_1/1_Confidence_1.000_Length_2218	2218	216	111	7581536	7581536	8.20972e-10	12.845	6.60092	0.960472	1.38263e-10	MER236114 - subfamily M23B non-peptidase homologues (Thermoanaerobacter brockii) [M23.UNB]#M23B#	331	23.5457	9e-10
Locus_17725_Transcript_2/2_Confidence_1.000_Length_207	MER108244 - hemoglobinase {trematode} (Opisthorchis viverrini) [C13.007]	C13	Cysteine											Locus_8913_Transcript_1/1_Confidence_1.000_Length_525	525	72	37	7581536	7581536	0.000131975	18.0891	9.29577	0.960472	3.99631e-05	MER148953 - family S9 non-peptidase homologues (Ciona intestinalis) [S09.UNW]#S09X#	65	69.2308	4e-25
Locus_1762_Transcript_2/2_Confidence_1.000_Length_660	MER108244 - hemoglobinase {trematode} (Opisthorchis viverrini) [C13.007]	C13	Cysteine											Locus_587_Transcript_1/2_Confidence_1.000_Length_960	960	5681	2922	7581536	7581536	1.21497e-198	780.542	401.469	0.959189	1.53232e-200	MER005412 - CSCP3 peptidase {{Clonorchis}-type} (Clonorchis sinensis) [C01.130]#C01A#	197	65.9898	1e-77
Locus_7571_Transcript_2/3_Confidence_0.667_Length_588	MER108244 - hemoglobinase {trematode} (Opisthorchis viverrini) [C13.007]	C13	Cysteine											Locus_2169_Transcript_3/3_Confidence_0.667_Length_6350	6350	481	248	7581536	7581536	5.42596e-19	9.99112	5.15135	0.955697	5.50943e-20	MER183385 - subfamily M23B non-peptidase homologues (Ochotona princeps) [M23.UNB]#M23B#	328	23.0769	9e-07
Locus_18481_Transcript_2/2_Confidence_1.000_Length_107	MER108244 - hemoglobinase {trematode} (Opisthorchis viverrini) [C13.007]	C13	Cysteine											Locus_11499_Transcript_1/1_Confidence_1.000_Length_649	649	94	49	7581536	7581536	2.61308e-05	19.1041	9.95851	0.939879	6.97116e-06	MER069042 - ubiquitin-specific peptidase 11 (Monodelphis domestica) [C19.014]#C19#	41	46.3415	9e-06
Locus_17072_Transcript_1/2:2_Confidence_1.000_Length_182	MER108244 - hemoglobinase {trematode} (Opisthorchis viverrini) [C13.007]	C13	Cysteine											Locus_4471_Transcript_1/2_Confidence_1.000_Length_1968	1968	613	324	7581536	7581536	2.89502e-22	41.0845	21.7151	0.919893	2.58141e-23	MER106187 - family C86 unassigned peptidases (Schistosoma japonicum) [C86.UPW]#C86#	174	68.3908	2e-65
Locus_20165_Transcript_1/2_Confidence_1.000_Length_219	MER108244 - hemoglobinase {trematode} (Opisthorchis viverrini) [C13.007]	C13	Cysteine											Locus_5518_Transcript_1/1_Confidence_1.000_Length_2231	2231	407	216	7581536	7581536	2.00601e-15	24.0623	12.7702	0.913997	2.39138e-16	MER185035 - Mername-AA248 (Taeniopygia guttata) [C02.026]#C02A#	169	34.7032	3e-19
Locus_20165_Transcript_2/2_Confidence_1.000_Length_226	MER108244 - hemoglobinase {trematode} (Opisthorchis viverrini) [C13.007]	C13	Cysteine											Locus_2959_Transcript_2/2_Confidence_1.000_Length_5054	5054	645	343	7581536	7581536	5.68896e-23	16.8332	8.95162	0.911091	4.94931e-24	MER146659 - subfamily M23B non-peptidase homologues (Ciona savignyi) [M23.UNB]#M23B#	252	29.8507	5e-29
Locus_13781_Transcript_1/4_Confidence_0.086_Length_145	MER108244 - hemoglobinase {trematode} (Opisthorchis viverrini) [C13.007]	C13	Cysteine											Locus_587_Transcript_2/2_Confidence_1.000_Length_960	960	4953	2637	7581536	7581536	5.61263e-159	680.518	362.311	0.909405	8.40869e-161	MER005412 - CSCP3 peptidase {{Clonorchis}-type} (Clonorchis sinensis) [C01.130]#C01A#	197	65.9898	1e-77
Locus_19731_Transcript_1/1_Confidence_1.000_Length_148	MER089978 - hemoglobinase {trematode} (Fasciola gigantica) [C13.007]	C13	Cysteine											Locus_3965_Transcript_2/2_Confidence_1.000_Length_630	630	329	176	7581536	7581536	1.10725e-12	68.8808	36.8481	0.902512	1.53699e-13	MER081231 - cathepsin B-like peptidase {platyhelminth} (Clonorchis sinensis) [C01.062]#C01A#	155	77.4194	8e-79
Locus_11997_Transcript_1/4_Confidence_0.643_Length_416	MER108244 - hemoglobinase {trematode} (Opisthorchis viverrini) [C13.007]	C13	Cysteine											Locus_15039_Transcript_1/1_Confidence_1.000_Length_217	217	13	7	7581536	7581536	0.0369644	7.90181	4.25482	0.893085	0.027498	MER098448 - Fxna peptidase (Equus caballus) [M28.018]#M28X#	61	67.2131	1e-16
Locus_11997_Transcript_2/4_Confidence_0.286_Length_318	MER108244 - hemoglobinase {trematode} (Opisthorchis viverrini) [C13.007]	C13	Cysteine											Locus_6309_Transcript_3/4_Confidence_0.667_Length_2054	2054	139	75	7581536	7581536	1.71772e-06	8.92601	4.81619	0.890122	3.91535e-07	MER142827 - subfamily M23B non-peptidase homologues (Neisseria meningitidis) [M23.UNB]#M23B#	187	24.2574	9e-06
Locus_11997_Transcript_4/4_Confidence_0.643_Length_416	MER108244 - hemoglobinase {trematode} (Opisthorchis viverrini) [C13.007]	C13	Cysteine											Locus_10435_Transcript_1/1_Confidence_1.000_Length_1804	1804	179	97	7581536	7581536	1.06944e-07	13.0876	7.09215	0.883903	2.13226e-08	MER093527 - oligopeptidase A (Enterobacter sp. 638) [M03.004]#M03A#	293	25.5591	4e-10
Locus_11118_Transcript_1/1_Confidence_1.000_Length_394	MER108244 - hemoglobinase {trematode} (Opisthorchis viverrini) [C13.007]	C13	Cysteine											Locus_8379_Transcript_1/1_Confidence_1.000_Length_562	562	92	50	7581536	7581536	6.38981e-05	21.5921	11.7348	0.879706	1.81836e-05	MER225086 - subfamily A2A non-peptidase homologues (Amphimedon queenslandica) [A02.UNA]#A02A#	77	40.2597	3e-08
Locus_1891_Transcript_5/6_Confidence_0.405_Length_981	MER108244 - hemoglobinase {trematode} (Opisthorchis viverrini) [C13.007]	C13	Cysteine											Locus_10399_Transcript_2/2_Confidence_1.000_Length_1047	1047	88	48	7581536	7581536	9.12108e-05	11.0861	6.04696	0.874469	2.67511e-05	MER232192 - subfamily M23B non-peptidase homologues (Ruminococcus albus) [M23.UNB]#M23B#	84	40	9e-06
Locus_1891_Transcript_3/6_Confidence_0.405_Length_1088	MER108244 - hemoglobinase {trematode} (Opisthorchis viverrini) [C13.007]	C13	Cysteine											Locus_13018_Transcript_1/1_Confidence_1.000_Length_179	179	11	6	7581536	7581536	0.0472107	8.10555	4.42121	0.874469	0.0370525	MER144757 - family M28 unassigned peptidases (Branchiostoma floridae) [M28.UPW]#M28X#	57	59.322	9e-13
Locus_13331_Transcript_1/5_Confidence_0.387_Length_243	MER108244 - hemoglobinase {trematode} (Opisthorchis viverrini) [C13.007]	C13	Cysteine											Locus_6378_Transcript_1/1_Confidence_1.000_Length_2601	2601	462	252	7581536	7581536	3.81166e-16	23.4285	12.7792	0.874469	4.39848e-17	MER229192 - subfamily M23B non-peptidase homologues (Filobasidiella neoformans) [M23.UNB]#M23B#	208	27.9661	1e-06
Locus_13331_Transcript_3/5_Confidence_0.129_Length_661	MER108244 - hemoglobinase {trematode} (Opisthorchis viverrini) [C13.007]	C13	Cysteine											Locus_2833_Transcript_1/1_Confidence_1.000_Length_1399	1399	442	242	7581536	7581536	2.07255e-15	41.6723	22.816	0.869039	2.47238e-16	MER152400 - family S9 non-peptidase homologues (Chloroflexus aggregans) [S09.UNW]#S09X#	152	25.731	9e-07
Locus_943_Transcript_4/9_Confidence_0.450_Length_892	MER060472 - hemoglobinase {trematode} (Schistosoma mansoni) [C13.007]	C13	Cysteine											Locus_3253_Transcript_1/2_Confidence_1.000_Length_2223	2223	482	265	7581536	7581536	1.97462e-16	28.599	15.7235	0.863041	2.25007e-17	MER099280 - subfamily C2A unassigned peptidases (Schistosoma japonicum) [C02.UPA]#C02A#	234	65.8436	8e-93
Locus_943_Transcript_3/9_Confidence_0.450_Length_610	MER060472 - hemoglobinase {trematode} (Schistosoma mansoni) [C13.007]	C13	Cysteine											Locus_6788_Transcript_1/1_Confidence_1.000_Length_2076	2076	192	106	7581536	7581536	8.2324e-08	12.1988	6.73475	0.857042	1.6199e-08	MER095911 - family C44 unassigned peptidases (Parvibaculum lavamentivorans) [C44.UPW]#C44#	57	68.4211	2e-77
Locus_1269_Transcript_4/4_Confidence_0.690_Length_1087	MER108244 - hemoglobinase {trematode} (Opisthorchis viverrini) [C13.007]	C13	Cysteine											Locus_200_Transcript_1/2_Confidence_1.000_Length_1221	1221	1726	953	7581536	7581536	5.98901e-52	186.452	102.949	0.856884	2.60036e-53	MER069042 - ubiquitin-specific peptidase 11 (Monodelphis domestica) [C19.014]#C19#	70	43.0556	8e-06
Locus_18900_Transcript_1/1_Confidence_1.000_Length_368	MER108244 - hemoglobinase {trematode} (Opisthorchis viverrini) [C13.007]	C13	Cysteine											Locus_5019_Transcript_1/1_Confidence_1.000_Length_1239	1239	201	111	7581536	7581536	4.50738e-08	21.3977	11.8167	0.856636	8.6592e-09	MER061808 - subfamily M23B non-peptidase homologues (Sulfurospirillum deleyianum) [M23.UNB]#M23B#	197	24.0566	1e-06
Locus_6011_Transcript_4/5_Confidence_0.688_Length_817	MER094347 - legumain (Haemaphysalis longicornis) [C13.004]	C13	Cysteine											Locus_180_Transcript_9/14_Confidence_0.512_Length_4448	4448	373	206	7581536	7581536	4.25305e-13	11.0608	6.10865	0.856531	5.78928e-14	MER180587 - family A11 non-peptidase homologues (Hydra magnipapillata) [A11.UNW]#A11X#	142	59.8592	6e-43
Locus_20226_Transcript_1/2_Confidence_1.000_Length_284	MER108244 - hemoglobinase {trematode} (Opisthorchis viverrini) [C13.007]	C13	Cysteine											Locus_8237_Transcript_1/1_Confidence_1.000_Length_578	578	47	26	7581536	7581536	0.00226889	10.7254	5.93319	0.854149	0.000928897	MER155971 - subfamily M23B non-peptidase homologues (Dipodomys ordii) [M23.UNB]#M23B#	183	28.9617	2e-18
Locus_20226_Transcript_2/2_Confidence_1.000_Length_300	MER108244 - hemoglobinase {trematode} (Opisthorchis viverrini) [C13.007]	C13	Cysteine											Locus_1049_Transcript_6/7_Confidence_0.435_Length_1176	1176	121	67	7581536	7581536	1.1638e-05	13.5713	7.51468	0.852774	2.95518e-06	MER224983 - subfamily A2A non-peptidase homologues (Amphimedon queenslandica) [A02.UNA]#A02A#	91	36.5591	5e-06
Locus_13387_Transcript_1/1_Confidence_1.000_Length_270	MER060472 - hemoglobinase {trematode} (Schistosoma mansoni) [C13.007]	C13	Cysteine											Locus_46_Transcript_1/1_Confidence_1.000_Length_5092	5092	909	505	7581536	7581536	4.23084e-28	23.5461	13.0811	0.847997	3.11488e-29	MER191778 - subfamily S8A unassigned peptidases (Schistosoma mansoni) [S08.UPA]#S08A#	306	75.2443	1e-137
Locus_16593_Transcript_1/2_Confidence_1.000_Length_639	MER060472 - hemoglobinase {trematode} (Schistosoma mansoni) [C13.007]	C13	Cysteine											Locus_400_Transcript_2/2_Confidence_1.000_Length_588	588	1118	623	7581536	7581536	1.02847e-33	250.788	139.751	0.843616	6.43184e-35	MER048391 - CSCP3 peptidase {{Clonorchis}-type} (Opisthorchis viverrini) [C01.130]#C01A#	52	82.6923	1e-21
Locus_16593_Transcript_2/2_Confidence_1.000_Length_513	MER060472 - hemoglobinase {trematode} (Schistosoma mansoni) [C13.007]	C13	Cysteine											Locus_34_Transcript_1/1_Confidence_1.000_Length_5345	5345	1943	1085	7581536	7581536	2.26829e-56	47.9477	26.7747	0.840591	9.29292e-58	MER163529 - ubiquitin-specific peptidase 47 (Drosophila persimilis) [C19.055]#C19#	83	55.4217	2e-20
Locus_15576_Transcript_1/1_Confidence_1.000_Length_217	MER108244 - hemoglobinase {trematode} (Opisthorchis viverrini) [C13.007]	C13	Cysteine											Locus_10003_Transcript_1/1_Confidence_1.000_Length_765	765	272	152	7581536	7581536	6.73765e-10	46.8976	26.2075	0.839535	1.1266e-10	MER048391 - CSCP3 peptidase {{Clonorchis}-type} (Opisthorchis viverrini) [C01.130]#C01A#	29	100	3e-11
Locus_2793_Transcript_1/2_Confidence_1.000_Length_790	MER108244 - hemoglobinase {trematode} (Opisthorchis viverrini) [C13.007]	C13	Cysteine											Locus_3965_Transcript_1/2_Confidence_1.000_Length_1047	1047	1106	621	7581536	7581536	1.05207e-32	139.332	78.2326	0.832686	6.70615e-34	MER081231 - cathepsin B-like peptidase {platyhelminth} (Clonorchis sinensis) [C01.062]#C01A#	259	74.9035	1e-128
Locus_2793_Transcript_2/2_Confidence_1.000_Length_695	MER108244 - hemoglobinase {trematode} (Opisthorchis viverrini) [C13.007]	C13	Cysteine											Locus_180_Transcript_8/14_Confidence_0.512_Length_4452	4452	327	184	7581536	7581536	2.86635e-11	9.68803	5.45137	0.829585	4.35185e-12	MER180587 - family A11 non-peptidase homologues (Hydra magnipapillata) [A11.UNW]#A11X#	142	58.4507	4e-42
Locus_2606_Transcript_5/9_Confidence_0.238_Length_287	MER108244 - hemoglobinase {trematode} (Opisthorchis viverrini) [C13.007]	C13	Cysteine											Locus_212_Transcript_5/5_Confidence_0.750_Length_2753	2753	4360	2461	7581536	7581536	2.32626e-119	208.893	117.909	0.825083	4.52227e-121	MER184378 - phytepsin (Physcomitrella patens) [A01.020]#A01A#	134	30.597	2e-09
Locus_8402_Transcript_1/1_Confidence_1.000_Length_808	MER108244 - hemoglobinase {trematode} (Opisthorchis viverrini) [C13.007]	C13	Cysteine											Locus_10808_Transcript_1/1_Confidence_1.000_Length_405	405	23	13	7581536	7581536	0.0168132	7.49058	4.23381	0.823122	0.0103255	MER149506 - family S9 non-peptidase homologues (Ciona intestinalis) [S09.UNW]#S09X#	129	66.6667	3e-50
Locus_19345_Transcript_1/1_Confidence_1.000_Length_146	MER108244 - hemoglobinase {trematode} (Opisthorchis viverrini) [C13.007]	C13	Cysteine											Locus_12543_Transcript_1/1_Confidence_1.000_Length_353	353	44	25	7581536	7581536	0.0035153	16.4407	9.34132	0.815575	0.00153605	MER201903 - family C26 non-peptidase homologues (Prismosticta fenestrata) [C26.UNW]#C26#	45	82.2222	2e-16
Locus_16124_Transcript_1/1_Confidence_1.000_Length_272	MER079655 - hemoglobinase {trematode} (Fasciola gigantica) [C13.007]	C13	Cysteine											Locus_1890_Transcript_2/2_Confidence_1.000_Length_1447	1447	1148	656	7581536	7581536	3.01923e-32	104.644	59.7968	0.807355	1.95849e-33	MER098912 - subfamily S1A unassigned peptidases (Schistosoma japonicum) [S01.UPA]#S01A#	213	68.0751	4e-85
Locus_15919_Transcript_1/1_Confidence_1.000_Length_212	MER108236 - legumain (Xenopus tropicalis) [C13.004]	C13	Cysteine											Locus_248_Transcript_1/2_Confidence_1.000_Length_1742	1742	628	361	7581536	7581536	1.86782e-18	47.5504	27.3339	0.798766	1.95131e-19	MER097732 - serine carboxypeptidase A (Ornithorhynchus anatinus) [S10.002]#S10#	225	47.3913	1e-58
Locus_13331_Transcript_5/5_Confidence_0.548_Length_244	MER108244 - hemoglobinase {trematode} (Opisthorchis viverrini) [C13.007]	C13	Cysteine											Locus_212_Transcript_2/5_Confidence_0.688_Length_2453	2453	3759	2162	7581536	7581536	1.06849e-97	202.124	116.252	0.797982	2.49775e-99	MER184378 - phytepsin (Physcomitrella patens) [A01.020]#A01A#	134	30.597	2e-09
Locus_13331_Transcript_2/5_Confidence_0.355_Length_147	MER108244 - hemoglobinase {trematode} (Opisthorchis viverrini) [C13.007]	C13	Cysteine											Locus_3253_Transcript_2/2_Confidence_1.000_Length_2211	2211	478	277	7581536	7581536	2.60983e-14	28.5156	16.5247	0.787125	3.29361e-15	MER099280 - subfamily C2A unassigned peptidases (Schistosoma japonicum) [C02.UPA]#C02A#	234	66.9456	2e-94
Locus_10025_Transcript_1/1_Confidence_1.000_Length_506	MER108244 - hemoglobinase {trematode} (Opisthorchis viverrini) [C13.007]	C13	Cysteine											Locus_3979_Transcript_1/1_Confidence_1.000_Length_1983	1983	616	357	7581536	7581536	9.33308e-18	40.9733	23.7459	0.787006	1.0054e-18	MER152982 - family S9 non-peptidase homologues (Pichia stipitis) [S09.UNW]#S09X#	172	25.1337	4e-06
Locus_1762_Transcript_1/2_Confidence_1.000_Length_828	MER108244 - hemoglobinase {trematode} (Opisthorchis viverrini) [C13.007]	C13	Cysteine											Locus_4550_Transcript_1/2:2_Confidence_1.000_Length_3977	3977	1592	924	7581536	7581536	8.68191e-42	52.7996	30.645	0.784876	4.52978e-43	MER180587 - family A11 non-peptidase homologues (Hydra magnipapillata) [A11.UNW]#A11X#	142	57.0423	3e-40
Locus_852_Transcript_5/8_Confidence_0.318_Length_889	MER108244 - hemoglobinase {trematode} (Opisthorchis viverrini) [C13.007]	C13	Cysteine											Locus_1890_Transcript_1/2_Confidence_1.000_Length_1448	1448	1244	723	7581536	7581536	4.39921e-33	113.317	65.8586	0.782919	2.78827e-34	MER098912 - subfamily S1A unassigned peptidases (Schistosoma japonicum) [S01.UPA]#S01A#	213	68.0751	4e-85
Locus_20141_Transcript_1/1_Confidence_1.000_Length_238	MER108244 - hemoglobinase {trematode} (Opisthorchis viverrini) [C13.007]	C13	Cysteine											Locus_212_Transcript_4/5_Confidence_0.438_Length_2419	2419	2696	1573	7581536	7581536	7.78925e-68	147.003	85.77	0.777302	2.69997e-69	MER184378 - phytepsin (Physcomitrella patens) [A01.020]#A01A#	134	30.597	2e-09
Locus_12512_Transcript_2/4_Confidence_0.733_Length_704	MER108244 - hemoglobinase {trematode} (Opisthorchis viverrini) [C13.007]	C13	Cysteine											Locus_11812_Transcript_1/1_Confidence_1.000_Length_1096	1096	101	59	7581536	7581536	0.00012339	12.155	7.10042	0.775568	3.71403e-05	MER194133 - subfamily M23B non-peptidase homologues (Paenibacillus sp. JDR-2) [M23.UNB]#M23B#	62	40.3226	8e-07
Locus_18251_Transcript_1/1_Confidence_1.000_Length_241	MER108266 - family C13 unassigned peptidases (Chlamydomonas reinhardtii) [C13.UPW]	C13	Cysteine											Locus_458_Transcript_1/4_Confidence_0.769_Length_5601	5601	1362	797	7581536	7581536	2.91961e-35	32.0741	18.7688	0.773075	1.76019e-36	MER200446 - subfamily A2A unassigned peptidases (Solanum demissum) [A02.UPA]#A02A#	87	43.8202	3e-11
Locus_1891_Transcript_4/6_Confidence_0.351_Length_566	MER054141 - legumain (Gallus gallus) [C13.004]	C13	Cysteine											Locus_212_Transcript_3/5_Confidence_0.625_Length_2672	2672	3962	2331	7581536	7581536	7.38466e-96	195.578	115.066	0.76528	1.74999e-97	MER184378 - phytepsin (Physcomitrella patens) [A01.020]#A01A#	134	30.597	2e-09
Locus_15999_Transcript_1/1_Confidence_1.000_Length_831	MER060472 - hemoglobinase {trematode} (Schistosoma mansoni) [C13.007]	C13	Cysteine											Locus_870_Transcript_6/13_Confidence_0.256_Length_6572	6572	613	361	7581536	7581536	6.32982e-17	12.3028	7.24523	0.763888	7.06025e-18	MER200046 - subfamily A2A non-peptidase homologues (Oryza sativa) [A02.UNA]#A02A#	71	43.0556	3e-07
Locus_14298_Transcript_1/2_Confidence_1.000_Length_239	MER185300 - family C13 unassigned peptidases (Perkinsus marinus) [C13.UPW]	C13	Cysteine											Locus_3826_Transcript_1/1_Confidence_1.000_Length_1812	1812	873	516	7581536	7581536	7.8413e-23	63.5476	37.5608	0.758611	6.85016e-24	MER148703 - subfamily M23B non-peptidase homologues (Ciona intestinalis) [M23.UNB]#M23B#	211	24.6753	8e-09
Locus_11852_Transcript_1/1_Confidence_1.000_Length_136	MER002548 - legumain (Caenorhabditis elegans) [C13.004]	C13	Cysteine											Locus_442_Transcript_1/2_Confidence_1.000_Length_1606	1606	135	80	7581536	7581536	2.28769e-05	11.0874	6.57033	0.754888	6.0553e-06	MER236114 - subfamily M23B non-peptidase homologues (Thermoanaerobacter brockii) [M23.UNB]#M23B#	322	20.7715	6e-07
Locus_15980_Transcript_1/1_Confidence_1.000_Length_451	MER060472 - hemoglobinase {trematode} (Schistosoma mansoni) [C13.007]	C13	Cysteine											Locus_4905_Transcript_1/1_Confidence_1.000_Length_2019	2019	692	413	7581536	7581536	4.26392e-18	45.2077	26.9809	0.74463	4.52475e-19	MER157951 - family S9 non-peptidase homologues (Dipodomys ordii) [S09.UNW]#S09X#	164	81.4371	1e-76
Locus_10709_Transcript_1/1_Confidence_1.000_Length_470	MER108244 - hemoglobinase {trematode} (Opisthorchis viverrini) [C13.007]	C13	Cysteine											Locus_2380_Transcript_1/1_Confidence_1.000_Length_2269	2269	529	316	7581536	7581536	2.32274e-14	30.7513	18.3694	0.743343	2.92104e-15	MER158069 - family S9 non-peptidase homologues (Dipodomys ordii) [S09.UNW]#S09X#	103	30.4762	3e-07
Locus_17725_Transcript_1/2_Confidence_1.000_Length_208	MER108244 - hemoglobinase {trematode} (Opisthorchis viverrini) [C13.007]	C13	Cysteine											Locus_10045_Transcript_1/1_Confidence_1.000_Length_1050	1050	85	51	7581536	7581536	0.000480629	10.6776	6.40654	0.736966	0.00016353	MER147743 - subfamily M23B non-peptidase homologues (Ciona savignyi) [M23.UNB]#M23B#	211	22.3744	1e-06
Locus_2606_Transcript_4/9_Confidence_0.048_Length_197	MER108244 - hemoglobinase {trematode} (Opisthorchis viverrini) [C13.007]	C13	Cysteine											Locus_13468_Transcript_1/1_Confidence_1.000_Length_132	132	10	6	7581536	7581536	0.0610962	9.99238	5.99543	0.736966	0.0510423	MER137389 - family S9 non-peptidase homologues (Ciona savignyi) [S09.UNW]#S09X#	43	58.1395	2e-09
Locus_4261_Transcript_1/1_Confidence_1.000_Length_406	MER108244 - hemoglobinase {trematode} (Opisthorchis viverrini) [C13.007]	C13	Cysteine											Locus_7853_Transcript_1/1_Confidence_1.000_Length_2778	2778	313	189	7581536	7581536	3.49577e-09	14.8612	8.97372	0.727776	6.1387e-10	MER136020 - subfamily M23B non-peptidase homologues (Batrachochytrium dendrobatidis) [M23.UNB]#M23B#	204	33.6538	1e-22
Locus_12915_Transcript_3/4_Confidence_0.643_Length_503	MER060472 - hemoglobinase {trematode} (Schistosoma mansoni) [C13.007]	C13	Cysteine											Locus_911_Transcript_1/1_Confidence_1.000_Length_1652	1652	502	304	7581536	7581536	3.09132e-13	40.0808	24.272	0.723616	4.16944e-14	MER232776 - zoocin A (Bacillus cellulosilyticus) [M23.005]#M23B#	271	22.0641	5e-06
Locus_20148_Transcript_3/3_Confidence_0.778_Length_299	MER108244 - hemoglobinase {trematode} (Opisthorchis viverrini) [C13.007]	C13	Cysteine											Locus_1393_Transcript_1/1_Confidence_1.000_Length_988	988	274	166	7581536	7581536	2.99773e-08	36.5794	22.1612	0.722993	5.66386e-09	MER147891 - subfamily A2A non-peptidase homologues (Ciona intestinalis) [A02.UNA]#A02A#	76	43.4211	3e-12
Locus_20148_Transcript_2/3_Confidence_0.667_Length_322	MER108244 - hemoglobinase {trematode} (Opisthorchis viverrini) [C13.007]	C13	Cysteine											Locus_18454_Transcript_1/1_Confidence_1.000_Length_786	786	51	31	7581536	7581536	0.00385363	8.55836	5.20214	0.718229	0.00170958	MER149552 - subfamily M23B non-peptidase homologues (Ciona intestinalis) [M23.UNB]#M23B#	210	23.7069	7e-07
Locus_20148_Transcript_1/3_Confidence_0.667_Length_219	MER004735 - legumain (Brachydanio rerio) [C13.004]	C13	Cysteine											Locus_1762_Transcript_1/2_Confidence_1.000_Length_828	828	92	56	7581536	7581536	0.000405054	14.6555	8.92073	0.716207	0.00013536	MER108244 - hemoglobinase {trematode} (Opisthorchis viverrini) [C13.007]#C13#	154	54.5455	6e-47
Locus_16621_Transcript_1/1_Confidence_1.000_Length_103	MER108244 - hemoglobinase {trematode} (Opisthorchis viverrini) [C13.007]	C13	Cysteine											Locus_2652_Transcript_1/1_Confidence_1.000_Length_673	673	85	52	7581536	7581536	0.000633137	16.6589	10.1913	0.708951	0.000221828	MER172368 - subfamily S8A non-peptidase homologues (Branchiostoma floridae) [S08.UNA]#S08A#	199	27.2727	7e-07
Locus_9957_Transcript_1/1_Confidence_1.000_Length_367	MER108244 - hemoglobinase {trematode} (Opisthorchis viverrini) [C13.007]	C13	Cysteine											Locus_4249_Transcript_1/1_Confidence_1.000_Length_1924	1924	237	145	7581536	7581536	2.90786e-07	16.2475	9.94044	0.708834	6.04885e-08	MER156648 - subfamily M23B non-peptidase homologues (Dipodomys ordii) [M23.UNB]#M23B#	132	32.5926	8e-09
Locus_19631_Transcript_1/2_Confidence_1.000_Length_176	MER108244 - hemoglobinase {trematode} (Opisthorchis viverrini) [C13.007]	C13	Cysteine											Locus_458_Transcript_4/4_Confidence_0.769_Length_5601	5601	1375	845	7581536	7581536	1.5751e-30	32.3802	19.8991	0.702408	1.0774e-31	MER200446 - subfamily A2A unassigned peptidases (Solanum demissum) [A02.UPA]#A02A#	87	43.8202	3e-11
Locus_19631_Transcript_2/2_Confidence_1.000_Length_189	MER108244 - hemoglobinase {trematode} (Opisthorchis viverrini) [C13.007]	C13	Cysteine											Locus_7950_Transcript_1/1_Confidence_1.000_Length_1304	1304	304	187	7581536	7581536	1.42942e-08	30.7496	18.915	0.701033	2.6301e-09	MER149484 - family S54 non-peptidase homologues (Ciona intestinalis) [S54.UNW]#S54#	223	34.5133	9e-33
Locus_20068_Transcript_1/1_Confidence_1.000_Length_229	MER108244 - hemoglobinase {trematode} (Opisthorchis viverrini) [C13.007]	C13	Cysteine											Locus_5878_Transcript_1/1_Confidence_1.000_Length_1278	1278	143	88	7581536	7581536	3.63228e-05	14.7587	9.08227	0.70044	9.93817e-06	MER235252 - family S9 unassigned peptidases (Variovorax paradoxus) [S09.UPW]#S09X#	87	38.8889	5e-07
Locus_16072_Transcript_1/1_Confidence_1.000_Length_354	MER108244 - hemoglobinase {trematode} (Opisthorchis viverrini) [C13.007]	C13	Cysteine											Locus_7194_Transcript_1/1_Confidence_1.000_Length_2122	2122	469	289	7581536	7581536	6.34609e-12	29.1521	17.9637	0.698518	9.23225e-13	MER190941 - S2P peptidase (Schistosoma mansoni) [M50.001]#M50A#	489	64.1851	0
Locus_20087_Transcript_1/1_Confidence_1.000_Length_386	MER108244 - hemoglobinase {trematode} (Opisthorchis viverrini) [C13.007]	C13	Cysteine											Locus_180_Transcript_14/14_Confidence_0.512_Length_4448	4448	292	180	7581536	7581536	2.81771e-08	8.65886	5.33766	0.697971	5.31016e-09	MER180587 - family A11 non-peptidase homologues (Hydra magnipapillata) [A11.UNW]#A11X#	142	58.4507	4e-42
Locus_2606_Transcript_3/9_Confidence_0.270_Length_853	MER108244 - hemoglobinase {trematode} (Opisthorchis viverrini) [C13.007]	C13	Cysteine											Locus_3983_Transcript_2/2_Confidence_1.000_Length_1830	1830	285	176	7581536	7581536	4.28136e-08	20.5417	12.6854	0.695386	8.20435e-09	MER161415 - subfamily M23B non-peptidase homologues (Ruminococcus lactaris) [M23.UNB]#M23B#	189	24.3781	8e-06
Locus_2606_Transcript_8/9_Confidence_0.270_Length_841	MER108244 - hemoglobinase {trematode} (Opisthorchis viverrini) [C13.007]	C13	Cysteine											Locus_621_Transcript_1/1_Confidence_1.000_Length_2179	2179	200	124	7581536	7581536	2.81931e-06	12.1064	7.50598	0.68966	6.60862e-07	MER014769 - ubiquitin-specific peptidase 51 (Homo sapiens) [C19.065]#C19#	102	53.3981	4e-28
Locus_20220_Transcript_1/1_Confidence_1.000_Length_268	MER108244 - hemoglobinase {trematode} (Opisthorchis viverrini) [C13.007]	C13	Cysteine											Locus_4001_Transcript_1/1_Confidence_1.000_Length_797	797	53	33	7581536	7581536	0.00421776	8.77123	5.46133	0.683526	0.00189585	MER229462 - subfamily C14A unassigned peptidases (Schistosoma mansoni) [C14.UPA]#C14A#	169	58.8235	6e-54
Locus_20402_Transcript_1/1_Confidence_1.000_Length_311	MER172776 - legumain (Haliotis discus) [C13.004]	C13	Cysteine											Locus_10696_Transcript_1/1_Confidence_1.000_Length_267	267	16	10	7581536	7581536	0.0395755	7.90408	4.94005	0.678072	0.0297679	MER149649 - family S9 non-peptidase homologues (Ciona intestinalis) [S09.UNW]#S09X#	66	39.3939	3e-07
Locus_20057_Transcript_1/1_Confidence_1.000_Length_348	MER108244 - hemoglobinase {trematode} (Opisthorchis viverrini) [C13.007]	C13	Cysteine											Locus_1247_Transcript_6/9_Confidence_0.158_Length_806	806	48	30	7581536	7581536	0.00568947	7.85505	4.90941	0.678072	0.002697	MER166049 - alaserpin {Lepidoptera} (Choristoneura fumiferana) [I04.031]#I04#	163	38.2353	3e-28
Locus_1869_Transcript_4/5_Confidence_0.450_Length_1076	MER000843 - hemoglobinase {trematode} (Schistosoma japonicum) [C13.007]	C13	Cysteine											Locus_2606_Transcript_7/9_Confidence_0.349_Length_329	329	16	10	7581536	7581536	0.0395755	6.41456	4.0091	0.678072	0.0297774	MER108260 - legumain {plant alpha form} (Vitis vinifera) [C13.002]#C13#	21	66.6667	1e-13
Locus_15867_Transcript_1/1_Confidence_1.000_Length_239	MER108244 - hemoglobinase {trematode} (Opisthorchis viverrini) [C13.007]	C13	Cysteine											Locus_7013_Transcript_1/1_Confidence_1.000_Length_2137	2137	297	186	7581536	7581536	4.80154e-08	18.3314	11.4802	0.67516	9.2436e-09	MER043149 - family S9 unassigned peptidases (Caenorhabditis briggsae) [S09.UPW]#S09X#	63	47.1429	2e-08
Locus_14369_Transcript_1/1_Confidence_1.000_Length_249	MER108244 - hemoglobinase {trematode} (Opisthorchis viverrini) [C13.007]	C13	Cysteine											Locus_2623_Transcript_2/2_Confidence_1.000_Length_4269	4278	260	163	7581536	7581536	2.66582e-07	8.01633	5.02562	0.67364	5.53252e-08	MER070169 - subfamily M23B non-peptidase homologues (Rhizobium leguminosarum) [M23.UNB]#M23B#	277	26.6892	7e-06
Locus_18481_Transcript_1/2_Confidence_1.000_Length_128	MER108244 - hemoglobinase {trematode} (Opisthorchis viverrini) [C13.007]	C13	Cysteine											Locus_10391_Transcript_1/1_Confidence_1.000_Length_617	626	35	22	7581536	7581536	0.0121061	7.37457	4.63544	0.669851	0.00679872	MER172831 - family S54 non-peptidase homologues (Pediculus humanus) [S54.UNW]#S54#	29	62.069	4e-11
Locus_19750_Transcript_1/1_Confidence_1.000_Length_258	MER089978 - hemoglobinase {trematode} (Fasciola gigantica) [C13.007]	C13	Cysteine											Locus_4049_Transcript_1/2_Confidence_1.000_Length_1112	1112	496	314	7581536	7581536	1.59045e-11	58.8328	37.245	0.659576	2.37319e-12	MER002752 - papain homologue {{Dictyostelium}-type} (Dictyostelium discoideum) [C01.081]#C01A#	135	32.6531	6e-06
Locus_19564_Transcript_1/2_Confidence_1.000_Length_199	MER108244 - hemoglobinase {trematode} (Opisthorchis viverrini) [C13.007]	C13	Cysteine											Locus_10704_Transcript_1/1_Confidence_1.000_Length_1204	1204	93	59	7581536	7581536	0.000715901	10.1882	6.46351	0.656516	0.000253327	MER145762 - subfamily M23B non-peptidase homologues (Ciona savignyi) [M23.UNB]#M23B#	213	26.5217	2e-08
Locus_19706_Transcript_1/1_Confidence_1.000_Length_124	MER108244 - hemoglobinase {trematode} (Opisthorchis viverrini) [C13.007]	C13	Cysteine											Locus_9086_Transcript_1/1_Confidence_1.000_Length_2451	2451	346	220	7581536	7581536	1.23919e-08	18.6198	11.8392	0.653269	2.26614e-09	MER232192 - subfamily M23B non-peptidase homologues (Ruminococcus albus) [M23.UNB]#M23B#	89	38.2353	5e-09
Locus_19038_Transcript_1/1_Confidence_1.000_Length_134	MER108244 - hemoglobinase {trematode} (Opisthorchis viverrini) [C13.007]	C13	Cysteine											Locus_16277_Transcript_1/1_Confidence_1.000_Length_406	406	22	14	7581536	7581536	0.0276217	7.14726	4.54825	0.652077	0.0193619	MER157710 - family S9 non-peptidase homologues (Dipodomys ordii) [S09.UNW]#S09X#	108	40	2e-14
Locus_11194_Transcript_1/1_Confidence_1.000_Length_378	MER108244 - hemoglobinase {trematode} (Opisthorchis viverrini) [C13.007]	C13	Cysteine											Locus_4160_Transcript_3/3_Confidence_0.714_Length_874	874	202	129	7581536	7581536	6.70751e-06	30.4848	19.468	0.646984	1.65014e-06	MER226327 - pyroglutamyl-peptidase I {chordate} (Saccoglossus kowalevskii) [C15.010]#C15#	189	38.5787	6e-26
Locus_18117_Transcript_1/1_Confidence_1.000_Length_177	MER108244 - hemoglobinase {trematode} (Opisthorchis viverrini) [C13.007]	C13	Cysteine											Locus_9013_Transcript_2/2_Confidence_1.000_Length_1188	1188	136	87	7581536	7581536	0.000120175	15.0996	9.6593	0.644519	3.60471e-05	MER147424 - family S9 non-peptidase homologues (Ciona savignyi) [S09.UNW]#S09X#	96	45.3846	3e-27
Locus_852_Transcript_4/8_Confidence_0.364_Length_632	MER108244 - hemoglobinase {trematode} (Opisthorchis viverrini) [C13.007]	C13	Cysteine											Locus_13440_Transcript_1/1_Confidence_1.000_Length_1002	1002	145	93	7581536	7581536	8.62301e-05	19.0872	12.2422	0.64075	2.51448e-05	MER085513 - mitochondrial inner membrane peptidase 2 (Aedes aegypti) [S26.012]#S26A#	41	51.2195	2e-07
Locus_16088_Transcript_1/1_Confidence_1.000_Length_577	MER060472 - hemoglobinase {trematode} (Schistosoma mansoni) [C13.007]	C13	Cysteine											Locus_4734_Transcript_1/1_Confidence_1.000_Length_4316	4316	1298	834	7581536	7581536	6.9554e-25	39.6676	25.4875	0.638171	5.70468e-26	MER183458 - subfamily M23B non-peptidase homologues (Ochotona princeps) [M23.UNB]#M23B#	269	31.9703	2e-30
Locus_20355_Transcript_1/1_Confidence_1.000_Length_175	MER108244 - hemoglobinase {trematode} (Opisthorchis viverrini) [C13.007]	C13	Cysteine											Locus_442_Transcript_2/2_Confidence_1.000_Length_1606	1606	143	92	7581536	7581536	0.000100629	11.7445	7.55588	0.636309	2.97923e-05	MER236114 - subfamily M23B non-peptidase homologues (Thermoanaerobacter brockii) [M23.UNB]#M23B#	322	20.7715	6e-07
Locus_10928_Transcript_1/1_Confidence_1.000_Length_317	MER108244 - hemoglobinase {trematode} (Opisthorchis viverrini) [C13.007]	C13	Cysteine											Locus_44_Transcript_1/1_Confidence_1.000_Length_2116	2116	568	366	7581536	7581536	3.66479e-12	35.4059	22.8144	0.634047	5.24909e-13	MER017357 - Mername-AA194 putative peptidase (Mus musculus) [S09.052]#S09X#	194	58.2474	1e-63
Locus_13781_Transcript_2/4_Confidence_0.114_Length_338	MER108244 - hemoglobinase {trematode} (Opisthorchis viverrini) [C13.007]	C13	Cysteine											Locus_10025_Transcript_1/1_Confidence_1.000_Length_506	506	76	49	7581536	7581536	0.0019296	19.811	12.7729	0.633218	0.000773946	MER108244 - hemoglobinase {trematode} (Opisthorchis viverrini) [C13.007]#C13#	41	53.6585	1e-07
Locus_9669_Transcript_1/3_Confidence_0.704_Length_422	MER108244 - hemoglobinase {trematode} (Opisthorchis viverrini) [C13.007]	C13	Cysteine											Locus_10348_Transcript_1/1_Confidence_1.000_Length_517	517	37	24	7581536	7581536	0.0128885	9.43961	6.12299	0.624491	0.00732973	MER069042 - ubiquitin-specific peptidase 11 (Monodelphis domestica) [C19.014]#C19#	81	28.7234	2e-06
Locus_9669_Transcript_3/3_Confidence_0.926_Length_262	MER108244 - hemoglobinase {trematode} (Opisthorchis viverrini) [C13.007]	C13	Cysteine											Locus_1783_Transcript_1/1_Confidence_1.000_Length_2845	2845	555	362	7581536	7581536	1.74785e-11	25.7308	16.783	0.616498	2.61437e-12	MER157338 - subfamily M23B non-peptidase homologues (Dipodomys ordii) [M23.UNB]#M23B#	217	22.314	2e-09
Locus_9669_Transcript_2/3_Confidence_0.667_Length_349	MER108244 - hemoglobinase {trematode} (Opisthorchis viverrini) [C13.007]	C13	Cysteine											Locus_4882_Transcript_3/3_Confidence_0.778_Length_4291	4291	367	240	7581536	7581536	2.54701e-08	11.2811	7.37727	0.612746	4.78261e-09	MER180587 - family A11 non-peptidase homologues (Hydra magnipapillata) [A11.UNW]#A11X#	142	57.7465	1e-41
Locus_16386_Transcript_1/1_Confidence_1.000_Length_740	MER108244 - hemoglobinase {trematode} (Opisthorchis viverrini) [C13.007]	C13	Cysteine											Locus_248_Transcript_2/2_Confidence_1.000_Length_1474	1474	481	316	7581536	7581536	4.87556e-10	43.0418	28.2769	0.606112	8.05446e-11	MER097732 - serine carboxypeptidase A (Ornithorhynchus anatinus) [S10.002]#S10#	163	44.3114	2e-36
Locus_943_Transcript_8/9_Confidence_0.450_Length_1830	MER108244 - hemoglobinase {trematode} (Opisthorchis viverrini) [C13.007]	C13	Cysteine											Locus_2061_Transcript_2/2_Confidence_1.000_Length_904	904	240	158	7581536	7581536	4.12197e-06	35.0175	23.0532	0.60311	9.86247e-07	MER119795 - glycosylasparaginase precursor (Schistosoma japonicum) [T02.001]#T02#	46	69.5652	2e-12
Locus_943_Transcript_7/9_Confidence_0.400_Length_1626	MER089978 - hemoglobinase {trematode} (Fasciola gigantica) [C13.007]	C13	Cysteine											Locus_2546_Transcript_1/1_Confidence_1.000_Length_2428	2428	1665	1099	7581536	7581536	3.48708e-28	90.45	59.7024	0.599331	2.56171e-29	MER053226 - guanine 5'-monophosphate synthetase (Rattus norvegicus) [C26.950]#C26#	123	56.0976	1e-31
Locus_943_Transcript_5/9_Confidence_0.400_Length_1071	MER060472 - hemoglobinase {trematode} (Schistosoma mansoni) [C13.007]	C13	Cysteine											Locus_322_Transcript_2/2_Confidence_1.000_Length_1459	1459	4941	3279	7581536	7581536	1.50315e-76	446.686	296.435	0.591547	4.54017e-78	MER208447 - ovochymase domain 3 (Schistosoma mansoni) [S01.245]#S01A#	292	60.6164	1e-104
Locus_943_Transcript_9/9_Confidence_0.400_Length_545	MER060472 - hemoglobinase {trematode} (Schistosoma mansoni) [C13.007]	C13	Cysteine											Locus_5702_Transcript_1/1_Confidence_1.000_Length_1330	1330	369	245	7581536	7581536	5.49824e-08	36.5946	24.2973	0.590839	1.06577e-08	MER149484 - family S54 non-peptidase homologues (Ciona intestinalis) [S54.UNW]#S54#	219	25.6637	8e-13
Locus_943_Transcript_1/9_Confidence_0.250_Length_290	MER094347 - legumain (Haemaphysalis longicornis) [C13.004]	C13	Cysteine											Locus_1958_Transcript_1/1_Confidence_1.000_Length_3332	3332	1981	1318	7581536	7581536	5.23942e-32	78.4192	52.1739	0.587879	3.41971e-33	MER186326 - trabid peptidase (Schistosoma mansoni) [C64.004]#C64#	306	68.1529	1e-119
Locus_943_Transcript_2/9_Confidence_0.250_Length_291	MER094347 - legumain (Haemaphysalis longicornis) [C13.004]	C13	Cysteine											Locus_13577_Transcript_1/1_Confidence_1.000_Length_3748	3748	1020	680	7581536	7581536	1.34407e-17	35.8958	23.9305	0.584963	1.45922e-18	MER083261 - ubiquitin-specific peptidase 20 (Rattus norvegicus) [C19.025]#C19#	174	50	3e-45
Locus_16885_Transcript_2/2_Confidence_1.000_Length_342	MER108244 - hemoglobinase {trematode} (Opisthorchis viverrini) [C13.007]	C13	Cysteine											Locus_10327_Transcript_1/1_Confidence_1.000_Length_2347	2347	504	337	7581536	7581536	7.90771e-10	28.3244	18.9391	0.580675	1.32986e-10	MER101675 - family S9 non-peptidase homologues (Acaryochloris marina) [S09.UNW]#S09X#	144	33.3333	6e-07
Locus_16885_Transcript_1/2_Confidence_1.000_Length_341	MER108244 - hemoglobinase {trematode} (Opisthorchis viverrini) [C13.007]	C13	Cysteine											Locus_8162_Transcript_1/1_Confidence_1.000_Length_1938	1938	242	162	7581536	7581536	6.97147e-06	16.4704	11.0256	0.579013	1.719e-06	MER133634 - family S16 non-peptidase homologues (Dethiosulfovibrio peptidovorans) [S16.UNW]#S16#	160	29.1925	6e-06
Locus_19001_Transcript_1/1_Confidence_1.000_Length_208	MER108244 - hemoglobinase {trematode} (Opisthorchis viverrini) [C13.007]	C13	Cysteine											Locus_3035_Transcript_1/1_Confidence_1.000_Length_1130	1130	97	65	7581536	7581536	0.00132567	11.3223	7.58713	0.577545	0.000503815	MER148905 - family S9 non-peptidase homologues (Ciona intestinalis) [S09.UNW]#S09X#	104	59.6154	7e-31
Locus_17665_Transcript_1/1_Confidence_1.000_Length_265	MER108244 - hemoglobinase {trematode} (Opisthorchis viverrini) [C13.007]	C13	Cysteine											Locus_10326_Transcript_1/1_Confidence_1.000_Length_1576	1576	386	259	7581536	7581536	5.48112e-08	32.3053	21.6764	0.575649	1.06179e-08	MER147222 - family S9 non-peptidase homologues (Ciona savignyi) [S09.UNW]#S09X#	72	35.0649	9e-06
Locus_18020_Transcript_1/1_Confidence_1.000_Length_132	MER108244 - hemoglobinase {trematode} (Opisthorchis viverrini) [C13.007]	C13	Cysteine											Locus_3120_Transcript_1/1_Confidence_1.000_Length_729	729	58	39	7581536	7581536	0.00633062	10.4941	7.05635	0.572579	0.00306118	MER157555 - subfamily M23B non-peptidase homologues (Dipodomys ordii) [M23.UNB]#M23B#	122	27.9412	8e-10
Locus_14506_Transcript_1/2_Confidence_1.000_Length_206	MER108244 - hemoglobinase {trematode} (Opisthorchis viverrini) [C13.007]	C13	Cysteine											Locus_140_Transcript_1/2_Confidence_1.000_Length_1601	1601	532	359	7581536	7581536	6.21728e-10	43.8292	29.5764	0.567442	1.03659e-10	MER075628 - mycosin-1 (Mycobacterium sp. KMS) [S08.131]#S08A#	136	32.6389	9e-09
Locus_14506_Transcript_2/2_Confidence_1.000_Length_198	MER108244 - hemoglobinase {trematode} (Opisthorchis viverrini) [C13.007]	C13	Cysteine											Locus_1542_Transcript_1/1_Confidence_1.000_Length_477	477	37	25	7581536	7581536	0.0159817	10.2312	6.91297	0.565597	0.00968264	MER054165 - ubiquitin-specific peptidase 24 (Gallus gallus) [C19.047]#C19#	150	58.5526	5e-49
Locus_14819_Transcript_1/1_Confidence_1.000_Length_358	MER060472 - hemoglobinase {trematode} (Schistosoma mansoni) [C13.007]	C13	Cysteine											Locus_8776_Transcript_1/1_Confidence_1.000_Length_1445	1445	441	298	7581536	7581536	1.34254e-08	40.2544	27.2014	0.565466	2.46217e-09	MER149505 - family S9 non-peptidase homologues (Ciona intestinalis) [S09.UNW]#S09X#	174	76.4368	2e-79
Locus_852_Transcript_2/8_Confidence_0.364_Length_702	MER108244 - hemoglobinase {trematode} (Opisthorchis viverrini) [C13.007]	C13	Cysteine											Locus_3139_Transcript_1/1_Confidence_1.000_Length_2093	2093	1278	865	7581536	7581536	3.55985e-20	80.5387	54.5117	0.563116	3.44447e-21	MER186626 - DUBA deubiquitinylating enzyme (Schistosoma mansoni) [C85.001]#C85#	109	88.9908	6e-55
Locus_852_Transcript_8/8_Confidence_0.364_Length_760	MER108244 - hemoglobinase {trematode} (Opisthorchis viverrini) [C13.007]	C13	Cysteine											Locus_4882_Transcript_2/3_Confidence_0.778_Length_4291	4291	359	243	7581536	7581536	2.16241e-07	11.0352	7.46948	0.563028	4.4504e-08	MER180587 - family A11 non-peptidase homologues (Hydra magnipapillata) [A11.UNW]#A11X#	142	57.7465	1e-41
Locus_1891_Transcript_2/6_Confidence_0.081_Length_495	MER094347 - legumain (Haemaphysalis longicornis) [C13.004]	C13	Cysteine											Locus_9788_Transcript_1/2_Confidence_1.000_Length_1808	1808	178	121	7581536	7581536	9.92334e-05	12.9857	8.82734	0.55687	2.93511e-05	MER130366 - family S9 non-peptidase homologues (Planctomyces limnophilus) [S09.UNW]#S09X#	63	41.2698	7e-07
Locus_12915_Transcript_4/4_Confidence_0.786_Length_645	MER060472 - hemoglobinase {trematode} (Schistosoma mansoni) [C13.007]	C13	Cysteine											Locus_6979_Transcript_1/1_Confidence_1.000_Length_3449	3449	1161	793	7581536	7581536	6.65831e-18	44.3999	30.3265	0.549975	7.12445e-19	MER157456 - family S9 non-peptidase homologues (Dipodomys ordii) [S09.UNW]#S09X#	176	79.096	5e-79
Locus_12915_Transcript_2/4_Confidence_0.714_Length_519	MER060472 - hemoglobinase {trematode} (Schistosoma mansoni) [C13.007]	C13	Cysteine											Locus_3097_Transcript_1/2_Confidence_1.000_Length_1130	1130	120	82	7581536	7581536	0.000783297	14.007	9.57146	0.549339	0.000279976	MER164247 - subfamily M23B non-peptidase homologues (Neisseria meningitidis) [M23.UNB]#M23B#	155	29.2683	7e-06
Locus_12915_Transcript_1/4_Confidence_0.714_Length_489	MER060472 - hemoglobinase {trematode} (Schistosoma mansoni) [C13.007]	C13	Cysteine											Locus_4949_Transcript_1/1_Confidence_1.000_Length_404	404	38	26	7581536	7581536	0.0163053	12.4064	8.48857	0.547488	0.00993824	MER060472 - hemoglobinase {trematode} (Schistosoma mansoni) [C13.007]#C13#	83	51.8072	4e-19
Locus_13331_Transcript_4/5_Confidence_0.323_Length_639	MER108244 - hemoglobinase {trematode} (Opisthorchis viverrini) [C13.007]	C13	Cysteine											Locus_4882_Transcript_1/3_Confidence_0.778_Length_4289	4289	349	239	7581536	7581536	5.35576e-07	10.7328	7.34995	0.546216	1.15174e-07	MER180587 - family A11 non-peptidase homologues (Hydra magnipapillata) [A11.UNW]#A11X#	142	57.7465	1e-41
Locus_12565_Transcript_1/1_Confidence_1.000_Length_660	MER108244 - hemoglobinase {trematode} (Opisthorchis viverrini) [C13.007]	C13	Cysteine											Locus_180_Transcript_11/14_Confidence_0.512_Length_4454	4454	438	300	7581536	7581536	3.45047e-08	12.9708	8.88411	0.545968	6.56222e-09	MER180587 - family A11 non-peptidase homologues (Hydra magnipapillata) [A11.UNW]#A11X#	142	58.4507	4e-42
Locus_12500_Transcript_1/1_Confidence_1.000_Length_751	MER000843 - hemoglobinase {trematode} (Schistosoma japonicum) [C13.007]	C13	Cysteine											Locus_2169_Transcript_1/3_Confidence_0.667_Length_6377	6377	428	294	7581536	7581536	5.58788e-08	8.85259	6.08098	0.541795	1.08449e-08	MER095668 - subfamily M23B non-peptidase homologues (Parabacteroides distasonis) [M23.UNB]#M23B#	231	21.6	9e-07
Locus_12716_Transcript_2/4_Confidence_0.381_Length_596	MER060472 - hemoglobinase {trematode} (Schistosoma mansoni) [C13.007]	C13	Cysteine											Locus_6995_Transcript_1/1_Confidence_1.000_Length_777	777	160	110	7581536	7581536	0.000234482	27.1608	18.673	0.540568	7.45253e-05	MER054168 - PARL peptidase (Gallus gallus) [S54.009]#S54#	134	41.0072	2e-21
Locus_14551_Transcript_1/1_Confidence_1.000_Length_227	MER108244 - hemoglobinase {trematode} (Opisthorchis viverrini) [C13.007]	C13	Cysteine											Locus_870_Transcript_13/13_Confidence_0.465_Length_7345	7345	689	475	7581536	7581536	3.04192e-11	12.3729	8.52991	0.536576	4.62941e-12	MER200046 - subfamily A2A non-peptidase homologues (Oryza sativa) [A02.UNA]#A02A#	71	43.0556	4e-07
Locus_12716_Transcript_3/4_Confidence_0.476_Length_548	MER000843 - hemoglobinase {trematode} (Schistosoma japonicum) [C13.007]	C13	Cysteine											Locus_4766_Transcript_1/3_Confidence_0.714_Length_1500	1500	116	80	7581536	7581536	0.00104145	10.2002	7.03463	0.536053	0.000385091	MER135318 - family S9 non-peptidase homologues (Batrachochytrium dendrobatidis) [S09.UNW]#S09X#	165	48.4848	7e-42
Locus_12716_Transcript_1/4_Confidence_0.286_Length_219	MER000843 - hemoglobinase {trematode} (Schistosoma japonicum) [C13.007]	C13	Cysteine											Locus_8170_Transcript_1/1_Confidence_1.000_Length_1899	1899	245	169	7581536	7581536	1.78961e-05	17.017	11.7383	0.535759	4.66864e-06	MER130217 - family S9 non-peptidase homologues (Planctomyces limnophilus) [S09.UNW]#S09X#	58	42.3729	8e-06
Locus_10375_Transcript_1/1_Confidence_1.000_Length_1291	MER108244 - hemoglobinase {trematode} (Opisthorchis viverrini) [C13.007]	C13	Cysteine											Locus_1203_Transcript_1/2_Confidence_1.000_Length_3881	3881	871	601	7581536	7581536	1.61839e-13	29.6017	20.4255	0.535308	2.14056e-14	MER140025 - subfamily M23B non-peptidase homologues (Ciona savignyi) [M23.UNB]#M23B#	254	26.9531	1e-13
Locus_19810_Transcript_1/1_Confidence_1.000_Length_703	MER108244 - hemoglobinase {trematode} (Opisthorchis viverrini) [C13.007]	C13	Cysteine											Locus_1694_Transcript_4/4_Confidence_0.700_Length_4653	4653	614	424	7581536	7581536	3.20123e-10	17.4052	12.0192	0.534174	5.23059e-11	MER226357 - subfamily A2A unassigned peptidases (Saccoglossus kowalevskii) [A02.UPA]#A02A#	83	44.7059	8e-11
Locus_20328_Transcript_2/2_Confidence_1.000_Length_140	MER089978 - hemoglobinase {trematode} (Fasciola gigantica) [C13.007]	C13	Cysteine											Locus_8268_Transcript_1/1_Confidence_1.000_Length_3756	3756	317	219	7581536	7581536	2.14142e-06	11.1321	7.69062	0.533552	4.94219e-07	MER107065 - ubiquitin-specific peptidase 48 (Echinops telfairi) [C19.068]#C19#	159	39.6226	3e-22
Locus_11202_Transcript_8/8_Confidence_0.281_Length_265	MER108244 - hemoglobinase {trematode} (Opisthorchis viverrini) [C13.007]	C13	Cysteine											Locus_1959_Transcript_1/1_Confidence_1.000_Length_840	840	162	112	7581536	7581536	0.000249206	25.4377	17.5866	0.532495	7.96355e-05	MER013857 - family A5 unassigned peptidases (Thermoplasma acidophilum) [A05.UPW]#A05#	25	72	8e-06
Locus_11202_Transcript_6/8_Confidence_0.094_Length_132	MER060472 - hemoglobinase {trematode} (Schistosoma mansoni) [C13.007]	C13	Cysteine											Locus_322_Transcript_1/2_Confidence_1.000_Length_1453	1453	4549	3145	7581536	7581536	5.2328e-59	412.946	285.495	0.532489	2.07446e-60	MER208447 - ovochymase domain 3 (Schistosoma mansoni) [S01.245]#S01A#	292	60.6164	1e-104
Locus_11202_Transcript_3/8_Confidence_0.219_Length_233	MER108244 - hemoglobinase {trematode} (Opisthorchis viverrini) [C13.007]	C13	Cysteine											Locus_700_Transcript_3/5_Confidence_0.667_Length_1786	1786	237	164	7581536	7581536	2.53799e-05	17.5029	12.1117	0.531191	6.76062e-06	MER199361 - subfamily A2A non-peptidase homologues (Oryza sativa) [A02.UNA]#A02A#	89	36.6667	8e-11
Locus_19308_Transcript_1/1_Confidence_1.000_Length_433	MER108244 - hemoglobinase {trematode} (Opisthorchis viverrini) [C13.007]	C13	Cysteine											Locus_2534_Transcript_1/1_Confidence_1.000_Length_2019	2019	195	135	7581536	7581536	9.25769e-05	12.7392	8.81942	0.530515	2.72001e-05	MER135950 - subfamily M23B non-peptidase homologues (Populus trichocarpa) [M23.UNB]#M23B#	265	21.6912	6e-07
Locus_20236_Transcript_1/1_Confidence_1.000_Length_113	MER108244 - hemoglobinase {trematode} (Opisthorchis viverrini) [C13.007]	C13	Cysteine											Locus_2623_Transcript_1/2_Confidence_1.000_Length_4269	4278	253	176	7581536	7581536	1.87982e-05	7.8005	5.42644	0.523562	4.9138e-06	MER070169 - subfamily M23B non-peptidase homologues (Rhizobium leguminosarum) [M23.UNB]#M23B#	277	26.6892	7e-06
Locus_4187_Transcript_2/3_Confidence_0.583_Length_592	MER108244 - hemoglobinase {trematode} (Opisthorchis viverrini) [C13.007]	C13	Cysteine											Locus_5031_Transcript_1/1_Confidence_1.000_Length_3855	3855	740	516	7581536	7581536	2.17239e-11	25.3192	17.655	0.520154	3.27032e-12	MER114252 - family S9 non-peptidase homologues (Sorangium cellulosum) [S09.UNW]#S09X#	104	33.6207	2e-06
Locus_4187_Transcript_3/3_Confidence_0.333_Length_554	MER108244 - hemoglobinase {trematode} (Opisthorchis viverrini) [C13.007]	C13	Cysteine											Locus_4479_Transcript_1/1_Confidence_1.000_Length_577	577	76	53	7581536	7581536	0.0045342	17.3732	12.1155	0.520007	0.00206085	MER149146 - family S9 non-peptidase homologues (Ciona intestinalis) [S09.UNW]#S09X#	145	45.9627	1e-35
Locus_17360_Transcript_1/1_Confidence_1.000_Length_450	MER060472 - hemoglobinase {trematode} (Schistosoma mansoni) [C13.007]	C13	Cysteine											Locus_7_Transcript_1/1_Confidence_1.000_Length_307	307	20	14	7581536	7581536	0.0405118	8.59279	6.01496	0.514573	0.0308252	MER148913 - family S9 non-peptidase homologues (Ciona intestinalis) [S09.UNW]#S09X#	71	40	1e-07
Locus_19946_Transcript_1/1_Confidence_1.000_Length_183	MER108244 - hemoglobinase {trematode} (Opisthorchis viverrini) [C13.007]	C13	Cysteine											Locus_11634_Transcript_1/1_Confidence_1.000_Length_2350	2350	219	154	7581536	7581536	7.06647e-05	12.2919	8.64362	0.508001	2.02937e-05	MER154457 - subfamily M23B non-peptidase homologues (Agrobacterium tumefaciens) [M23.UNB]#M23B#	239	27.451	2e-07
Locus_2606_Transcript_6/9_Confidence_0.333_Length_577	MER079655 - hemoglobinase {trematode} (Fasciola gigantica) [C13.007]	C13	Cysteine											Locus_1737_Transcript_1/1_Confidence_1.000_Length_6197	6197	1832	1291	7581536	7581536	2.55033e-23	38.993	27.4782	0.504931	2.19416e-24	MER041022 - mycosin-1 (Mycobacterium avium) [S08.131]#S08A#	150	30.3797	1e-05
Locus_2606_Transcript_9/9_Confidence_0.254_Length_246	MER108244 - hemoglobinase {trematode} (Opisthorchis viverrini) [C13.007]	C13	Cysteine											Locus_9013_Transcript_1/2_Confidence_1.000_Length_1580	1580	224	158	7581536	7581536	6.72255e-05	18.6997	13.1899	0.503574	1.92385e-05	MER147424 - family S9 non-peptidase homologues (Ciona savignyi) [S09.UNW]#S09X#	96	45.3846	4e-27
Locus_16671_Transcript_3/3_Confidence_0.778_Length_1117	MER108244 - hemoglobinase {trematode} (Opisthorchis viverrini) [C13.007]	C13	Cysteine											Locus_984_Transcript_1/1_Confidence_1.000_Length_1431	1431	112	79	7581536	7581536	0.00166751	10.3234	7.28166	0.503574	0.000655697	MER156517 - subfamily M23B non-peptidase homologues (Dipodomys ordii) [M23.UNB]#M23B#	164	31.0976	3e-06
Locus_16671_Transcript_1/3_Confidence_0.778_Length_995	MER108244 - hemoglobinase {trematode} (Opisthorchis viverrini) [C13.007]	C13	Cysteine											Locus_3097_Transcript_2/2_Confidence_1.000_Length_1479	1479	180	127	7581536	7581536	0.000232644	16.0527	11.326	0.503168	7.38758e-05	MER187456 - subfamily M23B non-peptidase homologues (Rhodothermus marinus) [M23.UNB]#M23B#	168	23.3333	5e-06
Locus_16671_Transcript_2/3_Confidence_0.778_Length_1047	MER108244 - hemoglobinase {trematode} (Opisthorchis viverrini) [C13.007]	C13	Cysteine											Locus_12065_Transcript_1/1_Confidence_1.000_Length_867	867	51	36	7581536	7581536	0.0118032	7.75879	5.47679	0.5025	0.00658595	MER217100 - family S9 non-peptidase homologues (Nodularia spumigena) [S09.UNW]#S09X#	153	32.1212	3e-07
Locus_13619_Transcript_1/2_Confidence_1.000_Length_264	MER108244 - hemoglobinase {trematode} (Opisthorchis viverrini) [C13.007]	C13	Cysteine											Locus_7754_Transcript_1/1_Confidence_1.000_Length_1175	1175	202	143	7581536	7581536	0.000136876	22.6755	16.0524	0.49834	4.15351e-05	MER037789 - glutaminyl cyclase (Gloydius blomhoffi) [M28.974]#M28A#	287	43.0556	1e-52
Locus_20127_Transcript_1/2_Confidence_1.000_Length_150	MER108244 - hemoglobinase {trematode} (Opisthorchis viverrini) [C13.007]	C13	Cysteine											Locus_266_Transcript_1/2_Confidence_1.000_Length_3799	3799	346	245	7581536	7581536	2.8498e-06	12.0129	8.50628	0.49799	6.68811e-07	MER102730 - i-AAA peptidase (Dasypus novemcinctus) [M41.004]#M41#	125	33.5766	1e-06
Locus_20127_Transcript_2/2_Confidence_1.000_Length_362	MER108244 - hemoglobinase {trematode} (Opisthorchis viverrini) [C13.007]	C13	Cysteine											Locus_2671_Transcript_1/1_Confidence_1.000_Length_2849	2849	553	392	7581536	7581536	1.3616e-08	25.6021	18.1483	0.496426	2.4982e-09	MER185415 - family C19 unassigned peptidases (Sorghum bicolor) [C19.UPW]#C19#	313	34.6041	6e-45
Locus_20137_Transcript_1/2_Confidence_1.000_Length_172	MER140624 - legumain {plant alpha form} (Physcomitrella patens) [C13.002]	C13	Cysteine											Locus_14657_Transcript_1/1_Confidence_1.000_Length_728	728	55	39	7581536	7581536	0.0105989	9.96493	7.06604	0.495957	0.00575772	MER150687 - family S9 non-peptidase homologues (Cyanothece sp. PCC 7424) [S09.UNW]#S09X#	73	38.0952	4e-06
Locus_20137_Transcript_2/2_Confidence_1.000_Length_183	MER108244 - hemoglobinase {trematode} (Opisthorchis viverrini) [C13.007]	C13	Cysteine											Locus_1736_Transcript_7/7_Confidence_0.481_Length_3308	3308	220	156	7581536	7581536	8.75637e-05	8.77203	6.22016	0.495957	2.55618e-05	MER224787 - family T3 non-peptidase homologues (Amphimedon queenslandica) [T03.UNW]#T03#	103	49.5146	9e-22
Locus_18332_Transcript_1/1_Confidence_1.000_Length_229	MER000843 - hemoglobinase {trematode} (Schistosoma japonicum) [C13.007]	C13	Cysteine											Locus_11602_Transcript_1/1_Confidence_1.000_Length_623	623	31	22	7581536	7581536	0.0256753	6.56321	4.65776	0.494765	0.0174551	MER181375 - taspase-1 (Ixodes scapularis) [T02.004]#T02#	210	43.4579	7e-35
Locus_16940_Transcript_1/1_Confidence_1.000_Length_449	MER000843 - hemoglobinase {trematode} (Schistosoma japonicum) [C13.007]	C13	Cysteine											Locus_2185_Transcript_2/2_Confidence_1.000_Length_1510	1510	547	390	7581536	7581536	2.40841e-08	47.7808	34.0667	0.488067	4.51558e-09	MER157268 - family S9 non-peptidase homologues (Dipodomys ordii) [S09.UNW]#S09X#	191	41.1765	2e-42
Locus_13197_Transcript_3/3_Confidence_0.667_Length_149	MER108244 - hemoglobinase {trematode} (Opisthorchis viverrini) [C13.007]	C13	Cysteine											Locus_5063_Transcript_1/1_Confidence_1.000_Length_903	903	127	91	7581536	7581536	0.00138136	18.5506	13.2922	0.48089	0.000527643	MER183047 - family S9 non-peptidase homologues (Ochotona princeps) [S09.UNW]#S09X#	177	62.9213	1e-63
Locus_13197_Transcript_2/3_Confidence_0.333_Length_159	MER185300 - family C13 unassigned peptidases (Perkinsus marinus) [C13.UPW]	C13	Cysteine											Locus_11170_Transcript_1/1_Confidence_1.000_Length_1227	1227	92	66	7581536	7581536	0.00374568	9.88977	7.09483	0.479168	0.00165477	MER149882 - family S9 non-peptidase homologues (Ciona intestinalis) [S09.UNW]#S09X#	168	51.4286	3e-36
Locus_13197_Transcript_1/3_Confidence_0.333_Length_162	MER185300 - family C13 unassigned peptidases (Perkinsus marinus) [C13.UPW]	C13	Cysteine											Locus_2303_Transcript_3/3_Confidence_0.714_Length_4197	4197	500	359	7581536	7581536	1.23358e-07	15.7135	11.2823	0.477944	2.47438e-08	MER231228 - aminopeptidase A (Schistosoma mansoni) [M01.003]#M01#	197	71.5736	1e-78
Locus_14720_Transcript_1/1_Confidence_1.000_Length_304	MER000843 - hemoglobinase {trematode} (Schistosoma japonicum) [C13.007]	C13	Cysteine											Locus_529_Transcript_2/2_Confidence_1.000_Length_5080	5080	707	509	7581536	7581536	1.07662e-09	18.3569	13.2159	0.474045	1.83047e-10	MER235910 - subfamily S8A non-peptidase homologues (Terriglobus saanensis) [S08.UNA]#S08A#	371	25.7069	7e-08
Locus_16983_Transcript_1/1_Confidence_1.000_Length_174	MER108244 - hemoglobinase {trematode} (Opisthorchis viverrini) [C13.007]	C13	Cysteine											Locus_7534_Transcript_1/1_Confidence_1.000_Length_1055	1055	98	71	7581536	7581536	0.00355797	12.2523	8.87664	0.464963	0.00155783	MER079103 - Tata binding protein associated factor (Brachydanio rerio) [M01.972]#M01#	43	53.4884	9e-06
Locus_16751_Transcript_1/1_Confidence_1.000_Length_197	MER108244 - hemoglobinase {trematode} (Opisthorchis viverrini) [C13.007]	C13	Cysteine											Locus_870_Transcript_4/13_Confidence_0.465_Length_7345	7345	659	478	7581536	7581536	6.23771e-09	11.8341	8.58379	0.463268	1.11415e-09	MER200046 - subfamily A2A non-peptidase homologues (Oryza sativa) [A02.UNA]#A02A#	71	43.0556	4e-07
Locus_8957_Transcript_2/5_Confidence_0.438_Length_828	MER000843 - hemoglobinase {trematode} (Schistosoma japonicum) [C13.007]	C13	Cysteine											Locus_5817_Transcript_1/1_Confidence_1.000_Length_4275	4275	602	437	7581536	7581536	2.42077e-08	18.5739	13.483	0.46213	4.53973e-09	MER225503 - ubiquitin-specific peptidase 24 (Anolis carolinensis) [C19.047]#C19#	57	56.1404	7e-11
Locus_1518_Transcript_2/2_Confidence_0.923_Length_516	MER108244 - hemoglobinase {trematode} (Opisthorchis viverrini) [C13.007]	C13	Cysteine											Locus_10008_Transcript_1/1_Confidence_1.000_Length_906	906	73	53	7581536	7581536	0.00729615	10.6277	7.71597	0.461904	0.00362243	MER148436 - family S9 non-peptidase homologues (Ciona intestinalis) [S09.UNW]#S09X#	185	46.3918	1e-46
Locus_1518_Transcript_1/2_Confidence_0.923_Length_1606	MER108244 - hemoglobinase {trematode} (Opisthorchis viverrini) [C13.007]	C13	Cysteine											Locus_3983_Transcript_1/2_Confidence_1.000_Length_1830	1830	274	199	7581536	7581536	4.73682e-05	19.7489	14.3432	0.461407	1.32152e-05	MER161415 - subfamily M23B non-peptidase homologues (Ruminococcus lactaris) [M23.UNB]#M23B#	189	24.3781	8e-06
Locus_1269_Transcript_1/4_Confidence_0.621_Length_870	MER108244 - hemoglobinase {trematode} (Opisthorchis viverrini) [C13.007]	C13	Cysteine											Locus_468_Transcript_1/1_Confidence_1.000_Length_1960	1960	2297	1669	7581536	7581536	1.32639e-24	154.578	112.316	0.460767	1.1012e-25	MER158062 - family S9 non-peptidase homologues (Dipodomys ordii) [S09.UNW]#S09X#	183	59.7826	1e-58
Locus_12512_Transcript_1/4_Confidence_0.400_Length_725	MER108244 - hemoglobinase {trematode} (Opisthorchis viverrini) [C13.007]	C13	Cysteine											Locus_3525_Transcript_2/4_Confidence_0.273_Length_925	925	930	676	7581536	7581536	1.75196e-11	132.612	96.3935	0.460207	2.62263e-12	MER012052 - CSCP3 peptidase {{Clonorchis}-type} (Clonorchis sinensis) [C01.130]#C01A#	215	86.0465	1e-111
Locus_12512_Transcript_4/4_Confidence_0.733_Length_663	MER108244 - hemoglobinase {trematode} (Opisthorchis viverrini) [C13.007]	C13	Cysteine											Locus_1295_Transcript_23/26_Confidence_0.074_Length_3976	3976	328	239	7581536	7581536	1.52477e-05	10.881	7.92856	0.456685	3.94346e-06	MER201123 - subfamily A2A unassigned peptidases (Oryza sativa) [A02.UPA]#A02A#	89	44.4444	1e-13
Locus_12512_Transcript_3/4_Confidence_0.800_Length_663	MER108244 - hemoglobinase {trematode} (Opisthorchis viverrini) [C13.007]	C13	Cysteine											Locus_562_Transcript_2/4_Confidence_0.429_Length_2154	2154	118	86	7581536	7581536	0.0022722	7.22569	5.26618	0.456378	0.000930618	MER183467 - family S9 non-peptidase homologues (Ochotona princeps) [S09.UNW]#S09X#	193	69.4301	3e-75
Locus_18133_Transcript_1/2_Confidence_1.000_Length_464	MER108244 - hemoglobinase {trematode} (Opisthorchis viverrini) [C13.007]	C13	Cysteine											Locus_2367_Transcript_1/5_Confidence_0.538_Length_2232	2232	369	269	7581536	7581536	6.11067e-06	21.8059	15.8965	0.456015	1.49693e-06	MER172368 - subfamily S8A non-peptidase homologues (Branchiostoma floridae) [S08.UNA]#S08A#	223	29.5964	9e-17
Locus_17985_Transcript_1/1_Confidence_1.000_Length_229	MER108244 - hemoglobinase {trematode} (Opisthorchis viverrini) [C13.007]	C13	Cysteine											Locus_297_Transcript_1/1_Confidence_1.000_Length_2158	2158	260	190	7581536	7581536	8.03993e-05	15.8915	11.613	0.452512	2.33121e-05	MER135413 - family S9 non-peptidase homologues (Populus trichocarpa) [S09.UNW]#S09X#	149	33.5526	2e-08
Locus_12390_Transcript_1/1_Confidence_1.000_Length_653	MER060472 - hemoglobinase {trematode} (Schistosoma mansoni) [C13.007]	C13	Cysteine											Locus_7701_Transcript_1/1_Confidence_1.000_Length_1332	1332	134	98	7581536	7581536	0.00160336	13.2692	9.70431	0.451379	0.000628218	MER135727 - family S9 non-peptidase homologues (Populus trichocarpa) [S09.UNW]#S09X#	105	45.5357	9e-22
Locus_20410_Transcript_1/1_Confidence_1.000_Length_144	MER108244 - hemoglobinase {trematode} (Opisthorchis viverrini) [C13.007]	C13	Cysteine											Locus_1634_Transcript_2/2_Confidence_1.000_Length_3446	3446	360	265	7581536	7581536	1.14835e-05	13.7794	10.1432	0.442005	2.91134e-06	MER192366 - subfamily S9C unassigned peptidases (Brugia malayi) [S09.UPC]#S09C#	219	50.6726	2e-54
Locus_12888_Transcript_1/1_Confidence_1.000_Length_926	MER108244 - hemoglobinase {trematode} (Opisthorchis viverrini) [C13.007]	C13	Cysteine											Locus_12086_Transcript_1/1_Confidence_1.000_Length_284	284	19	14	7581536	7581536	0.047661	8.82426	6.50208	0.440573	0.0375572	MER156536 - subfamily M23B non-peptidase homologues (Dipodomys ordii) [M23.UNB]#M23B#	36	77.7778	5e-08
Locus_18692_Transcript_1/2:2_Confidence_1.000_Length_250	MER108244 - hemoglobinase {trematode} (Opisthorchis viverrini) [C13.007]	C13	Cysteine											Locus_1275_Transcript_4/10_Confidence_0.400_Length_2503	2503	95	70	7581536	7581536	0.00468629	5.00617	3.68876	0.440573	0.00213995	MER200446 - subfamily A2A unassigned peptidases (Solanum demissum) [A02.UPA]#A02A#	71	43.8356	2e-10
Locus_20414_Transcript_1/1_Confidence_1.000_Length_197	MER108244 - hemoglobinase {trematode} (Opisthorchis viverrini) [C13.007]	C13	Cysteine											Locus_13445_Transcript_1/1_Confidence_1.000_Length_1530	1530	191	141	7581536	7581536	0.000505362	16.4659	12.1554	0.437877	0.000172981	MER175683 - Pab87 peptidase (Polaribacter sp. MED152) [S12.008]#S12#	97	34.6535	6e-06
Locus_8124_Transcript_2/2_Confidence_1.000_Length_772	MER060472 - hemoglobinase {trematode} (Schistosoma mansoni) [C13.007]	C13	Cysteine											Locus_9788_Transcript_2/2_Confidence_1.000_Length_1771	1771	181	134	7581536	7581536	0.000672666	13.4804	9.97997	0.433757	0.000236839	MER130366 - family S9 non-peptidase homologues (Planctomyces limnophilus) [S09.UNW]#S09X#	63	41.2698	7e-07
Locus_8124_Transcript_1/2_Confidence_1.000_Length_723	MER060472 - hemoglobinase {trematode} (Schistosoma mansoni) [C13.007]	C13	Cysteine											Locus_3044_Transcript_1/1_Confidence_1.000_Length_1524	1524	313	232	7581536	7581536	4.10689e-05	27.0896	20.0792	0.432038	1.13572e-05	MER158034 - family S9 non-peptidase homologues (Dipodomys ordii) [S09.UNW]#S09X#	139	34.5912	8e-20
Locus_4949_Transcript_1/1_Confidence_1.000_Length_404	MER060472 - hemoglobinase {trematode} (Schistosoma mansoni) [C13.007]	C13	Cysteine											Locus_10107_Transcript_1/1_Confidence_1.000_Length_538	538	58	43	7581536	7581536	0.0130902	14.2196	10.5421	0.431716	0.00748757	MER030882 - polyserase-IA unit 2 (Mus musculus) [S01.358]#S01A#	79	35.443	7e-06
Locus_18297_Transcript_2/3_Confidence_0.556_Length_276	MER089978 - hemoglobinase {trematode} (Fasciola gigantica) [C13.007]	C13	Cysteine											Locus_10216_Transcript_1/1_Confidence_1.000_Length_1434	1434	86	64	7581536	7581536	0.00651097	7.91028	5.88672	0.426265	0.00316173	MER098449 - peptidase homologue similar to hypothetical protein FLJ22341 (Equus caballus) [S54.953]#S54#	374	36.4796	3e-71
Locus_18297_Transcript_1/3_Confidence_0.222_Length_280	MER089978 - hemoglobinase {trematode} (Fasciola gigantica) [C13.007]	C13	Cysteine											Locus_341_Transcript_1/4_Confidence_0.286_Length_919	919	399	297	7581536	7581536	8.44233e-06	57.2664	42.6269	0.425926	2.10507e-06	MER019717 - SmCB2 peptidase {{Schistosoma}-type} (Schistosoma mansoni) [C01.061]#C01A#	31	83.871	5e-10
Locus_18297_Transcript_3/3_Confidence_0.444_Length_290	MER089978 - hemoglobinase {trematode} (Fasciola gigantica) [C13.007]	C13	Cysteine											Locus_2798_Transcript_1/1_Confidence_1.000_Length_1680	1680	394	294	7581536	7581536	1.04513e-05	30.9335	23.0824	0.422379	2.63666e-06	MER002695 - ubiquitin-specific peptidase 10 (Mus musculus) [C19.018]#C19#	344	26.0204	7e-17
Locus_19564_Transcript_2/2_Confidence_1.000_Length_130	MER108244 - hemoglobinase {trematode} (Opisthorchis viverrini) [C13.007]	C13	Cysteine											Locus_2305_Transcript_1/2_Confidence_1.000_Length_3923	3923	812	609	7581536	7581536	5.13034e-09	27.3011	20.4758	0.415037	9.11826e-10	MER232776 - zoocin A (Bacillus cellulosilyticus) [M23.005]#M23B#	257	22.7891	8e-06
Locus_7571_Transcript_3/3_Confidence_0.500_Length_663	MER000843 - hemoglobinase {trematode} (Schistosoma japonicum) [C13.007]	C13	Cysteine											Locus_6804_Transcript_1/1_Confidence_1.000_Length_367	367	28	21	7581536	7581536	0.0346833	10.0632	7.54738	0.415037	0.0254723	MER166367 - ubiquitin-specific peptidase 14 (Monosiga brevicollis) [C19.015]#C19#	51	43.8596	8e-08
Locus_7571_Transcript_1/3_Confidence_0.500_Length_646	MER000843 - hemoglobinase {trematode} (Schistosoma japonicum) [C13.007]	C13	Cysteine											Locus_4766_Transcript_3/3_Confidence_0.714_Length_1465	1465	113	85	7581536	7581536	0.00392371	10.1738	7.65287	0.410788	0.00174429	MER135318 - family S9 non-peptidase homologues (Batrachochytrium dendrobatidis) [S09.UNW]#S09X#	165	48.4848	7e-42
Locus_14195_Transcript_1/2_Confidence_1.000_Length_180	MER108244 - hemoglobinase {trematode} (Opisthorchis viverrini) [C13.007]	C13	Cysteine											Locus_12605_Transcript_1/1_Confidence_1.000_Length_1301	1301	97	73	7581536	7581536	0.00563886	9.83416	7.40097	0.410088	0.00266984	MER183067 - subfamily M23B non-peptidase homologues (Ochotona princeps) [M23.UNB]#M23B#	94	29.7872	4e-08
Locus_14195_Transcript_2/2_Confidence_1.000_Length_365	MER108244 - hemoglobinase {trematode} (Opisthorchis viverrini) [C13.007]	C13	Cysteine											Locus_5708_Transcript_1/3_Confidence_0.667_Length_1039	1039	69	52	7581536	7581536	0.0110297	8.75944	6.60132	0.408085	0.00603872	MER224983 - subfamily A2A non-peptidase homologues (Amphimedon queenslandica) [A02.UNA]#A02A#	93	44.086	4e-15
Locus_2606_Transcript_2/9_Confidence_0.143_Length_137	MER108244 - hemoglobinase {trematode} (Opisthorchis viverrini) [C13.007]	C13	Cysteine											Locus_1661_Transcript_1/1_Confidence_1.000_Length_2006	2006	285	215	7581536	7581536	0.000131963	18.7394	14.1368	0.406625	3.9954e-05	MER147951 - subfamily M23B non-peptidase homologues (Ciona intestinalis) [M23.UNB]#M23B#	279	26.8041	3e-14
Locus_2606_Transcript_7/9_Confidence_0.349_Length_329	MER108260 - legumain {plant alpha form} (Vitis vinifera) [C13.002]	C13	Cysteine											Locus_2367_Transcript_2/5_Confidence_0.615_Length_2238	2238	384	290	7581536	7581536	2.16085e-05	22.6315	17.0915	0.405053	5.69525e-06	MER172368 - subfamily S8A non-peptidase homologues (Branchiostoma floridae) [S08.UNA]#S08A#	223	29.5964	1e-16
Locus_2606_Transcript_1/9_Confidence_0.397_Length_970	MER108244 - hemoglobinase {trematode} (Opisthorchis viverrini) [C13.007]	C13	Cysteine											Locus_3466_Transcript_1/1_Confidence_1.000_Length_873	873	94	71	7581536	7581536	0.00627038	14.2022	10.7272	0.404842	0.00302878	MER186397 - UfSP2 peptidase (Schistosoma mansoni) [C78.002]#C78#	192	66.1616	6e-79
Locus_19242_Transcript_1/1_Confidence_1.000_Length_141	MER002548 - legumain (Caenorhabditis elegans) [C13.004]	C13	Cysteine											Locus_10699_Transcript_1/1_Confidence_1.000_Length_871	871	37	28	7581536	7581536	0.0266362	5.60307	4.24016	0.402098	0.0182913	MER191777 - tripeptidyl-peptidase II (Schistosoma mansoni) [S08.090]#S08A#	157	56.051	1e-47
Locus_691_Transcript_1/1_Confidence_1.000_Length_776	MER108244 - hemoglobinase {trematode} (Opisthorchis viverrini) [C13.007]	C13	Cysteine											Locus_12698_Transcript_1/1_Confidence_1.000_Length_464	464	37	28	7581536	7581536	0.0266362	10.5178	7.95945	0.402098	0.0182935	MER187719 - mitochondrial intermediate peptidase (Schistosoma mansoni) [M03.006]#M03A#	151	73.4177	1e-63
Locus_19299_Transcript_1/1_Confidence_1.000_Length_330	MER108244 - hemoglobinase {trematode} (Opisthorchis viverrini) [C13.007]	C13	Cysteine											Locus_6515_Transcript_1/1_Confidence_1.000_Length_1361	1361	1490	1128	7581536	7581536	9.81443e-14	144.401	109.319	0.401545	1.2847e-14	MER102730 - i-AAA peptidase (Dasypus novemcinctus) [M41.004]#M41#	106	34.188	5e-07
Locus_8957_Transcript_1/5:2_Confidence_0.500_Length_886	MER000843 - hemoglobinase {trematode} (Schistosoma japonicum) [C13.007]	C13	Cysteine											Locus_6639_Transcript_1/1_Confidence_1.000_Length_1976	1976	399	303	7581536	7581536	2.09882e-05	26.6335	20.2255	0.397071	5.52336e-06	MER209161 - subfamily M23B non-peptidase homologues (Ostreococcus lucimarinus) [M23.UNB]#M23B#	101	39.3162	2e-08
Locus_8957_Transcript_3/5_Confidence_0.688_Length_667	MER000843 - hemoglobinase {trematode} (Schistosoma japonicum) [C13.007]	C13	Cysteine											Locus_5771_Transcript_1/1_Confidence_1.000_Length_3053	3053	1090	830	7581536	7581536	1.96919e-10	47.0915	35.8587	0.393145	3.18194e-11	MER002882 - ubiquitin carboxy-terminal hydrolase 7 {{Saccharomyces cerevisiae}} (Saccharomyces cerevisiae) [C19.A19]#C19#	113	29.4964	6e-06
Locus_20328_Transcript_1/2_Confidence_1.000_Length_172	MER014618 - legumain {plant alpha form} (Beta vulgaris) [C13.002]	C13	Cysteine											Locus_3525_Transcript_3/4_Confidence_0.727_Length_1319	1319	1338	1020	7581536	7581536	3.78159e-12	133.799	102	0.391509	5.42093e-13	MER012052 - CSCP3 peptidase {{Clonorchis}-type} (Clonorchis sinensis) [C01.130]#C01A#	215	86.0465	1e-110
Locus_13781_Transcript_3/4_Confidence_0.714_Length_329	MER108244 - hemoglobinase {trematode} (Opisthorchis viverrini) [C13.007]	C13	Cysteine											Locus_10423_Transcript_1/1_Confidence_1.000_Length_347	347	17	13	7581536	7581536	0.0557675	6.46193	4.94148	0.387023	0.0452399	MER098366 - ADAM6 protein (Equus caballus) [M12.954]#M12B#	54	39.6552	5e-06
Locus_13781_Transcript_4/4_Confidence_0.743_Length_329	MER108244 - hemoglobinase {trematode} (Opisthorchis viverrini) [C13.007]	C13	Cysteine											Locus_1203_Transcript_2/2_Confidence_1.000_Length_3881	3881	785	601	7581536	7581536	5.17409e-08	26.679	20.4255	0.385328	9.99406e-09	MER140025 - subfamily M23B non-peptidase homologues (Ciona savignyi) [M23.UNB]#M23B#	254	26.9531	1e-13
Locus_4785_Transcript_1/1_Confidence_1.000_Length_1711	MER108244 - hemoglobinase {trematode} (Opisthorchis viverrini) [C13.007]	C13	Cysteine											Locus_5787_Transcript_1/1_Confidence_1.000_Length_2054	2054	235	180	7581536	7581536	0.000510481	15.0907	11.5589	0.384664	0.000175061	MER183262 - subfamily M23B non-peptidase homologues (Ochotona princeps) [M23.UNB]#M23B#	215	22.1277	1e-06
Locus_11427_Transcript_1/1_Confidence_1.000_Length_151	MER094347 - legumain (Haemaphysalis longicornis) [C13.004]	C13	Cysteine											Locus_3621_Transcript_1/1_Confidence_1.000_Length_2712	2712	1243	953	7581536	7581536	3.92153e-11	60.4539	46.3496	0.383278	6.01531e-12	MER069042 - ubiquitin-specific peptidase 11 (Monodelphis domestica) [C19.014]#C19#	85	33.6449	2e-06
Locus_18133_Transcript_2/2_Confidence_1.000_Length_115	MER108244 - hemoglobinase {trematode} (Opisthorchis viverrini) [C13.007]	C13	Cysteine											Locus_870_Transcript_8/13_Confidence_0.419_Length_7345	7345	621	477	7581536	7581536	9.3661e-07	11.1517	8.56583	0.380604	2.07358e-07	MER200046 - subfamily A2A non-peptidase homologues (Oryza sativa) [A02.UNA]#A02A#	71	43.0556	4e-07
Locus_17321_Transcript_1/1_Confidence_1.000_Length_236	MER108244 - hemoglobinase {trematode} (Opisthorchis viverrini) [C13.007]	C13	Cysteine											Locus_1295_Transcript_19/26_Confidence_0.149_Length_4805	4809	673	519	7581536	7581536	5.41849e-07	18.4588	14.2349	0.374872	1.16631e-07	MER016568 - family A2 unassigned peptidases (Clonorchis sinensis) [A02.UPW]#A02X#	94	62.3762	4e-27
Locus_1591_Transcript_1/1_Confidence_1.000_Length_1252	MER169324 - glycosylphosphatidylinositol:protein transamidase (Nasonia vitripennis) [C13.005]	C13	Cysteine											Locus_6089_Transcript_2/2_Confidence_1.000_Length_1723	1723	271	209	7581536	7581536	0.000331021	20.7456	15.9994	0.37479	0.000108745	MER196013 - subfamily M23B non-peptidase homologues (Stenotrophomonas maltophilia) [M23.UNB]#M23B#	57	42.2535	1e-07
Locus_7416_Transcript_2/2_Confidence_1.000_Length_499	MER060472 - hemoglobinase {trematode} (Schistosoma mansoni) [C13.007]	C13	Cysteine											Locus_560_Transcript_1/2_Confidence_1.000_Length_11828	11828	1917	1483	7581536	7581536	5.97201e-15	21.3773	16.5376	0.370332	7.26802e-16	MER069042 - ubiquitin-specific peptidase 11 (Monodelphis domestica) [C19.014]#C19#	98	29.5918	8e-07
Locus_7416_Transcript_1/2_Confidence_1.000_Length_655	MER060472 - hemoglobinase {trematode} (Schistosoma mansoni) [C13.007]	C13	Cysteine											Locus_9591_Transcript_1/1_Confidence_1.000_Length_1204	1204	146	113	7581536	7581536	0.00303302	15.9944	12.3793	0.369646	0.00130021	MER180587 - family A11 non-peptidase homologues (Hydra magnipapillata) [A11.UNW]#A11X#	52	61.5385	4e-12
Locus_7663_Transcript_2/2_Confidence_1.000_Length_418	MER108244 - hemoglobinase {trematode} (Opisthorchis viverrini) [C13.007]	C13	Cysteine											Locus_1275_Transcript_8/10_Confidence_0.400_Length_2503	2503	93	72	7581536	7581536	0.00818633	4.90078	3.79415	0.369234	0.00417356	MER200446 - subfamily A2A unassigned peptidases (Solanum demissum) [A02.UPA]#A02A#	71	43.8356	2e-10
Locus_7663_Transcript_1/2_Confidence_1.000_Length_418	MER108244 - hemoglobinase {trematode} (Opisthorchis viverrini) [C13.007]	C13	Cysteine											Locus_5043_Transcript_1/1_Confidence_1.000_Length_2921	2921	979	758	7581536	7581536	7.28047e-09	44.2073	34.2279	0.369111	1.30801e-09	MER194226 - subfamily M23B non-peptidase homologues (Neisseria meningitidis) [M23.UNB]#M23B#	205	26.9406	3e-06
Locus_11762_Transcript_1/1_Confidence_1.000_Length_600	MER060472 - hemoglobinase {trematode} (Schistosoma mansoni) [C13.007]	C13	Cysteine											Locus_9255_Transcript_1/1_Confidence_1.000_Length_1333	1333	430	333	7581536	7581536	3.00615e-05	42.5482	32.9501	0.368814	8.11275e-06	MER183534 - family S9 non-peptidase homologues (Ochotona princeps) [S09.UNW]#S09X#	250	50.4	5e-76
Locus_4001_Transcript_1/1_Confidence_1.000_Length_797	MER229462 - subfamily C14A unassigned peptidases (Schistosoma mansoni) [C14.UPA]	C14A	Cysteine											Locus_4180_Transcript_1/1_Confidence_1.000_Length_3773	3773	688	533	7581536	7581536	5.98057e-07	24.0516	18.633	0.368273	1.29522e-07	MER153017 - family S9 non-peptidase homologues (Pichia stipitis) [S09.UNW]#S09X#	68	38.8889	3e-06
Locus_13056_Transcript_1/1_Confidence_1.000_Length_356	MER229462 - subfamily C14A unassigned peptidases (Schistosoma mansoni) [C14.UPA]	C14A	Cysteine											Locus_4206_Transcript_1/5_Confidence_0.583_Length_3688	3688	351	272	7581536	7581536	0.000106129	12.5533	9.72794	0.367864	3.15186e-05	MER041022 - mycosin-1 (Mycobacterium avium) [S08.131]#S08A#	63	47.7612	2e-06
Locus_2334_Transcript_1/1_Confidence_1.000_Length_1153	MER229462 - subfamily C14A unassigned peptidases (Schistosoma mansoni) [C14.UPA]	C14A	Cysteine											Locus_3138_Transcript_1/2_Confidence_1.000_Length_2767	2767	401	311	7581536	7581536	5.02384e-05	19.1152	14.825	0.366688	1.40765e-05	MER149313 - family S9 non-peptidase homologues (Ciona intestinalis) [S09.UNW]#S09X#	192	38.8626	3e-32
Locus_2317_Transcript_1/1_Confidence_1.000_Length_1267	MER122440 - subfamily C14A unassigned peptidases (Schistosoma japonicum) [C14.UPA]	C14A	Cysteine											Locus_6313_Transcript_1/2_Confidence_1.000_Length_2291	2291	219	170	7581536	7581536	0.00092315	12.6085	9.78738	0.365396	0.000336453	MER146941 - subfamily M23B non-peptidase homologues (Ciona savignyi) [M23.UNB]#M23B#	215	27.7344	1e-20
Locus_15056_Transcript_1/1_Confidence_1.000_Length_565	MER019337 - paracaspase (Caenorhabditis elegans) [C14.026]	C14B	Cysteine											Locus_5474_Transcript_1/1_Confidence_1.000_Length_2394	2394	273	212	7581536	7581536	0.000389819	15.0412	11.6803	0.364837	0.000129893	MER150687 - family S9 non-peptidase homologues (Cyanothece sp. PCC 7424) [S09.UNW]#S09X#	88	31.8182	2e-06
Locus_4160_Transcript_2/3_Confidence_0.571_Length_749	MER140742 - family C15 unassigned peptidases (Drosophila mojavensis) [C15.UPW]	C15	Cysteine											Locus_2050_Transcript_1/1_Confidence_1.000_Length_3129	3129	1213	943	7581536	7581536	3.76563e-10	51.1326	39.7511	0.36325	6.17849e-11	MER103679 - ubiquitin-specific peptidase 19 (Cavia porcellus) [C19.024]#C19#	132	50.7576	2e-30
Locus_4160_Transcript_3/3_Confidence_0.714_Length_874	MER226327 - pyroglutamyl-peptidase I {chordate} (Saccoglossus kowalevskii) [C15.010]	C15	Cysteine											Locus_400_Transcript_1/2_Confidence_1.000_Length_855	855	2801	2180	7581536	7581536	7.93859e-20	432.105	336.305	0.361614	7.79287e-21	MER005412 - CSCP3 peptidase {{Clonorchis}-type} (Clonorchis sinensis) [C01.130]#C01A#	214	66.8224	1e-82
Locus_4160_Transcript_1/3_Confidence_0.571_Length_827	MER056614 - pyroglutamyl-peptidase I {chordate} (Strongylocentrotus purpuratus) [C15.010]	C15	Cysteine											Locus_5281_Transcript_1/3_Confidence_0.333_Length_1707	1707	122	95	7581536	7581536	0.00506021	9.4269	7.34062	0.360882	0.00235806	MER198203 - subfamily M23B non-peptidase homologues (Thioalkalivibrio sp. K90mix) [M23.UNB]#M23B#	193	28.7736	3e-06
Locus_5416_Transcript_1/1_Confidence_1.000_Length_1775	MER185343 - family C19 unassigned peptidases (Schistosoma japonicum) [C19.UPW]	C19	Cysteine											Locus_3104_Transcript_3/3_Confidence_0.500_Length_2049	2049	531	414	7581536	7581536	9.17936e-06	34.1818	26.6502	0.359081	2.29659e-06	MER183167 - family S9 non-peptidase homologues (Ochotona princeps) [S09.UNW]#S09X#	176	26.5625	3e-12
Locus_5113_Transcript_1/4_Confidence_0.636_Length_1668	MER104268 - family C19 unassigned peptidases (Erinaceus europaeus) [C19.UPW]	C19	Cysteine											Locus_6313_Transcript_2/2_Confidence_1.000_Length_2296	2296	227	177	7581536	7581536	0.000898695	13.0406	10.1682	0.358943	0.00032624	MER146941 - subfamily M23B non-peptidase homologues (Ciona savignyi) [M23.UNB]#M23B#	215	27.7344	1e-20
Locus_5113_Transcript_3/4_Confidence_0.545_Length_1614	MER056470 - ubiquitin-specific peptidase 35 (Bos taurus) [C19.059]	C19	Cysteine											Locus_4160_Transcript_2/3_Confidence_0.571_Length_749	749	143	112	7581536	7581536	0.00380245	25.1824	19.7233	0.352516	0.00168336	MER140742 - family C15 unassigned peptidases (Drosophila mojavensis) [C15.UPW]#C15#	26	65.3846	2e-13
Locus_3621_Transcript_1/1_Confidence_1.000_Length_2712	MER069042 - ubiquitin-specific peptidase 11 (Monodelphis domestica) [C19.014]	C19	Cysteine											Locus_246_Transcript_1/1_Confidence_1.000_Length_1744	1744	218	171	7581536	7581536	0.00118228	16.4874	12.9328	0.350332	0.000442957	MER135127 - family S9 non-peptidase homologues (Batrachochytrium dendrobatidis) [S09.UNW]#S09X#	113	25.6637	6e-06
Locus_6700_Transcript_1/1_Confidence_1.000_Length_1685	MER069042 - ubiquitin-specific peptidase 11 (Monodelphis domestica) [C19.014]	C19	Cysteine											Locus_5093_Transcript_1/1_Confidence_1.000_Length_5145	5145	855	671	7581536	7581536	1.52351e-07	21.9191	17.202	0.349612	3.08411e-08	MER111041 - ubiquitin-specific peptidase 9X (Oryzias latipes) [C19.017]#C19#	415	46.9933	1e-101
Locus_10348_Transcript_1/1_Confidence_1.000_Length_517	MER069042 - ubiquitin-specific peptidase 11 (Monodelphis domestica) [C19.014]	C19	Cysteine											Locus_819_Transcript_1/1_Confidence_1.000_Length_1440	1440	595	467	7581536	7581536	5.40412e-06	54.5001	42.7757	0.349467	1.31364e-06	MER071632 - aminoacylase (Apis mellifera) [M20.973]#M20A#	382	46.3592	2e-99
Locus_10732_Transcript_1/1_Confidence_1.000_Length_107	MER069042 - ubiquitin-specific peptidase 11 (Monodelphis domestica) [C19.014]	C19	Cysteine											Locus_1049_Transcript_7/7_Confidence_0.478_Length_1176	1176	93	73	7581536	7581536	0.00930775	10.4308	8.18763	0.349334	0.00491239	MER224983 - subfamily A2A non-peptidase homologues (Amphimedon queenslandica) [A02.UNA]#A02A#	91	36.5591	2e-06
Locus_8268_Transcript_1/1_Confidence_1.000_Length_3756	MER107065 - ubiquitin-specific peptidase 48 (Echinops telfairi) [C19.068]	C19	Cysteine											Locus_13926_Transcript_1/1_Confidence_1.000_Length_747	747	42	33	7581536	7581536	0.0269134	7.41603	5.82688	0.347923	0.0186114	MER225230 - family A2 unassigned peptidases (Amphimedon queenslandica) [A02.UPW]#A02X#	95	44.7917	5e-14
Locus_5093_Transcript_1/1_Confidence_1.000_Length_5145	MER111041 - ubiquitin-specific peptidase 9X (Oryzias latipes) [C19.017]	C19	Cysteine											Locus_180_Transcript_6/14_Confidence_0.512_Length_4447	4447	313	246	7581536	7581536	0.000303506	9.28368	7.29644	0.347504	9.87062e-05	MER180587 - family A11 non-peptidase homologues (Hydra magnipapillata) [A11.UNW]#A11X#	142	58.4507	4e-42
Locus_10870_Transcript_1/1_Confidence_1.000_Length_756	MER069042 - ubiquitin-specific peptidase 11 (Monodelphis domestica) [C19.014]	C19	Cysteine											Locus_5921_Transcript_3/3_Confidence_0.714_Length_3625	3625	408	321	7581536	7581536	8.17615e-05	14.8455	11.6799	0.345996	2.37301e-05	MER229164 - subfamily M23B non-peptidase homologues (Filobasidiella neoformans) [M23.UNB]#M23B#	210	20.7207	4e-08
Locus_2984_Transcript_1/1_Confidence_1.000_Length_6957	MER224744 - TssM peptidase {{Burkholderia} sp.} (Burkholderia pseudomallei) [C19.098]	C19	Cysteine											Locus_1290_Transcript_1/1_Confidence_1.000_Length_1456	1456	1784	1406	7581536	7581536	1.26727e-12	161.613	127.37	0.343519	1.76829e-13	MER128709 - family S9 non-peptidase homologues (Thermobaculum terrenum) [S09.UNW]#S09X#	44	52.2727	4e-06
Locus_826_Transcript_1/1_Confidence_1.000_Length_1170	MER069042 - ubiquitin-specific peptidase 11 (Monodelphis domestica) [C19.014]	C19	Cysteine											Locus_8580_Transcript_1/1_Confidence_1.000_Length_295	295	923	728	7581536	7581536	9.59624e-08	412.689	325.501	0.342392	1.90406e-08	MER048391 - CSCP3 peptidase {{Clonorchis}-type} (Opisthorchis viverrini) [C01.130]#C01A#	26	100	3e-09
Locus_2649_Transcript_2/2_Confidence_1.000_Length_3130	MER162365 - ubiquitin-specific peptidase 2 (Nasonia vitripennis) [C19.013]	C19	Cysteine											Locus_2303_Transcript_1/3_Confidence_0.714_Length_4170	4170	483	381	7581536	7581536	3.27077e-05	15.2776	12.0512	0.342232	8.87156e-06	MER231228 - aminopeptidase A (Schistosoma mansoni) [M01.003]#M01#	197	71.5736	1e-78
Locus_2649_Transcript_1/2_Confidence_1.000_Length_3137	MER162365 - ubiquitin-specific peptidase 2 (Nasonia vitripennis) [C19.013]	C19	Cysteine											Locus_882_Transcript_2/3_Confidence_0.600_Length_1707	1707	644	508	7581536	7581536	3.78941e-06	49.7617	39.253	0.342232	9.02415e-07	MER173211 - leucine aminopeptidase {{Fasciola}-type} (Clonorchis sinensis) [M17.011]#M17#	381	90.2887	0
Locus_2050_Transcript_1/1_Confidence_1.000_Length_3129	MER103679 - ubiquitin-specific peptidase 19 (Cavia porcellus) [C19.024]	C19	Cysteine											Locus_6311_Transcript_1/1_Confidence_1.000_Length_938	938	109	86	7581536	7581536	0.00737756	15.3273	12.0931	0.34192	0.00367115	MER224983 - subfamily A2A non-peptidase homologues (Amphimedon queenslandica) [A02.UNA]#A02A#	91	37.3626	4e-09
Locus_3155_Transcript_3/3_Confidence_0.600_Length_2159	MER178502 - ubiquitin-specific peptidase 14 (Pediculus humanus) [C19.015]	C19	Cysteine											Locus_1736_Transcript_1/7_Confidence_0.704_Length_3018	3018	234	185	7581536	7581536	0.00111009	10.2268	8.08528	0.338983	0.000413546	MER224787 - family T3 non-peptidase homologues (Amphimedon queenslandica) [T03.UNW]#T03#	103	49.5146	8e-22
Locus_3155_Transcript_1/3_Confidence_0.400_Length_1904	MER178502 - ubiquitin-specific peptidase 14 (Pediculus humanus) [C19.015]	C19	Cysteine											Locus_4000_Transcript_1/2_Confidence_1.000_Length_2923	2923	1113	880	7581536	7581536	1.06044e-08	50.2238	39.7097	0.338878	1.92776e-09	MER173736 - family S16 non-peptidase homologues (Deinococcus deserti) [S16.UNW]#S16#	190	28.4211	5e-06
Locus_3609_Transcript_1/1_Confidence_1.000_Length_2405	MER056511 - ubiquitin-specific peptidase 32 (Bos taurus) [C19.044]	C19	Cysteine											Locus_7238_Transcript_1/1_Confidence_1.000_Length_2969	2969	545	431	7581536	7581536	1.62556e-05	24.2119	19.1474	0.338568	4.21392e-06	MER045939 - family S9 non-peptidase homologues (Trichodesmium erythraeum) [S09.UNW]#S09X#	75	37.6623	5e-07
Locus_6804_Transcript_1/1_Confidence_1.000_Length_367	MER166367 - ubiquitin-specific peptidase 14 (Monosiga brevicollis) [C19.015]	C19	Cysteine											Locus_266_Transcript_2/2_Confidence_1.000_Length_3562	3562	321	254	7581536	7581536	0.000334762	11.8865	9.40552	0.337745	0.000110095	MER102730 - i-AAA peptidase (Dasypus novemcinctus) [M41.004]#M41#	125	33.5766	1e-06
Locus_972_Transcript_1/1_Confidence_1.000_Length_1361	MER069042 - ubiquitin-specific peptidase 11 (Monodelphis domestica) [C19.014]	C19	Cysteine											Locus_341_Transcript_2/4_Confidence_0.429_Length_1604	1604	1006	797	7581536	7581536	5.04837e-08	82.7249	65.5385	0.335979	9.73702e-09	MER081230 - SmCB2 peptidase {{Schistosoma}-type} (Clonorchis sinensis) [C01.061]#C01A#	160	81.9876	4e-81
Locus_4035_Transcript_1/2_Confidence_1.000_Length_3002	MER199935 - ubiquitin-specific peptidase 49 (Callithrix jacchus) [C19.073]	C19	Cysteine											Locus_7408_Transcript_1/1_Confidence_1.000_Length_2310	2310	749	595	7581536	7581536	1.58243e-06	42.7674	33.9741	0.332076	3.58918e-07	MER053984 - nicalin (Gallus gallus) [M28.978]#M28X#	184	45.8763	1e-40
Locus_4035_Transcript_2/2_Confidence_1.000_Length_3002	MER199935 - ubiquitin-specific peptidase 49 (Callithrix jacchus) [C19.073]	C19	Cysteine											Locus_1275_Transcript_10/10_Confidence_0.200_Length_3850	3850	1620	1287	7581536	7581536	3.72061e-11	55.5005	44.0921	0.331982	5.69815e-12	MER180587 - family A11 non-peptidase homologues (Hydra magnipapillata) [A11.UNW]#A11X#	142	59.1549	3e-41
Locus_14210_Transcript_1/1_Confidence_1.000_Length_198	MER069042 - ubiquitin-specific peptidase 11 (Monodelphis domestica) [C19.014]	C19	Cysteine											Locus_7006_Transcript_1/1_Confidence_1.000_Length_1593	1593	117	93	7581536	7581536	0.007002	9.68753	7.70034	0.331206	0.00344799	MER135950 - subfamily M23B non-peptidase homologues (Populus trichocarpa) [M23.UNB]#M23B#	208	24.0506	6e-07
Locus_3155_Transcript_2/3_Confidence_0.400_Length_1634	MER168924 - ubiquitin-specific peptidase 14 (Acyrthosiphon pisum) [C19.015]	C19	Cysteine											Locus_2774_Transcript_1/2_Confidence_1.000_Length_1905	1905	147	117	7581536	7581536	0.00447338	10.1781	8.10091	0.329308	0.00202943	MER118194 - family M38 non-peptidase homologues (Syntrophomonas wolfei) [M38.UNW]#M38#	87	42.8571	1e-08
Locus_200_Transcript_1/2_Confidence_1.000_Length_1221	MER069042 - ubiquitin-specific peptidase 11 (Monodelphis domestica) [C19.014]	C19	Cysteine											Locus_5484_Transcript_1/1_Confidence_1.000_Length_3444	3444	437	349	7581536	7581536	0.000102773	16.7364	13.3661	0.324406	3.04518e-05	MER035794 - ubiquitin-specific peptidase 8 (Anopheles gambiae) [C19.011]#C19#	57	53.4483	1e-09
Locus_200_Transcript_2/2_Confidence_1.000_Length_1224	MER069042 - ubiquitin-specific peptidase 11 (Monodelphis domestica) [C19.014]	C19	Cysteine											Locus_1736_Transcript_2/7_Confidence_0.444_Length_1581	1581	150	120	7581536	7581536	0.00459405	12.5142	10.0113	0.321928	0.00209267	MER224787 - family T3 non-peptidase homologues (Amphimedon queenslandica) [T03.UNW]#T03#	103	49.5146	4e-22
Locus_15333_Transcript_1/1_Confidence_1.000_Length_179	MER069042 - ubiquitin-specific peptidase 11 (Monodelphis domestica) [C19.014]	C19	Cysteine											Locus_562_Transcript_1/4_Confidence_0.429_Length_2214	2214	120	96	7581536	7581536	0.00717155	7.14902	5.71921	0.321928	0.00355366	MER183467 - family S9 non-peptidase homologues (Ochotona princeps) [S09.UNW]#S09X#	193	69.4301	3e-75
Locus_13577_Transcript_1/1_Confidence_1.000_Length_3748	MER083261 - ubiquitin-specific peptidase 20 (Rattus norvegicus) [C19.025]	C19	Cysteine											Locus_4614_Transcript_1/1_Confidence_1.000_Length_6392	6392	1163	931	7581536	7581536	2.23893e-08	23.9986	19.2113	0.320998	4.18344e-09	MER157539 - family S9 non-peptidase homologues (Dipodomys ordii) [S09.UNW]#S09X#	161	48.538	6e-35
Locus_2798_Transcript_1/1_Confidence_1.000_Length_1680	MER002695 - ubiquitin-specific peptidase 10 (Mus musculus) [C19.018]	C19	Cysteine											Locus_8795_Transcript_1/1_Confidence_1.000_Length_2009	2009	379	304	7581536	7581536	0.000247854	24.883	19.9589	0.318127	7.9074e-05	MER077970 - protein bat5 (Canis familiaris) [S09.065]#S09X#	213	51.6129	1e-59
Locus_11499_Transcript_1/1_Confidence_1.000_Length_649	MER069042 - ubiquitin-specific peptidase 11 (Monodelphis domestica) [C19.014]	C19	Cysteine											Locus_1295_Transcript_26/26_Confidence_0.202_Length_4425	4429	579	465	7581536	7581536	2.4297e-05	17.2431	13.8481	0.316333	6.45656e-06	MER016568 - family A2 unassigned peptidases (Clonorchis sinensis) [A02.UPW]#A02X#	94	62.3762	3e-27
Locus_6878_Transcript_1/1_Confidence_1.000_Length_3683	MER056470 - ubiquitin-specific peptidase 35 (Bos taurus) [C19.059]	C19	Cysteine											Locus_948_Transcript_23/25_Confidence_0.152_Length_7398	7398	2137	1721	7581536	7581536	1.12417e-12	38.1007	30.6838	0.31234	1.56093e-13	MER224787 - family T3 non-peptidase homologues (Amphimedon queenslandica) [T03.UNW]#T03#	94	57.4468	1e-23
Locus_5484_Transcript_1/1_Confidence_1.000_Length_3444	MER035794 - ubiquitin-specific peptidase 8 (Anopheles gambiae) [C19.011]	C19	Cysteine											Locus_4091_Transcript_1/1_Confidence_1.000_Length_6978	6978	1328	1071	7581536	7581536	8.38289e-09	25.1021	20.2442	0.310297	1.51415e-09	MER069042 - ubiquitin-specific peptidase 11 (Monodelphis domestica) [C19.014]#C19#	68	41.1765	1e-08
Locus_4375_Transcript_1/1_Confidence_1.000_Length_5311	MER103041 - ubiquitin-specific peptidase 7 (Loxodonta africana) [C19.016]	C19	Cysteine											Locus_4206_Transcript_3/5_Confidence_0.500_Length_3722	3722	367	296	7581536	7581536	0.000345368	13.0057	10.4896	0.310183	0.000113888	MER041022 - mycosin-1 (Mycobacterium avium) [S08.131]#S08A#	63	47.7612	2e-06
Locus_7893_Transcript_1/1_Confidence_1.000_Length_172	MER069042 - ubiquitin-specific peptidase 11 (Monodelphis domestica) [C19.014]	C19	Cysteine											Locus_6089_Transcript_1/2_Confidence_1.000_Length_1723	1723	270	218	7581536	7581536	0.00113099	20.6691	16.6884	0.308631	0.000422195	MER196013 - subfamily M23B non-peptidase homologues (Stenotrophomonas maltophilia) [M23.UNB]#M23B#	57	42.2535	1e-07
Locus_6562_Transcript_1/2_Confidence_1.000_Length_6018	MER069042 - ubiquitin-specific peptidase 11 (Monodelphis domestica) [C19.014]	C19	Cysteine											Locus_700_Transcript_1/5:2_Confidence_0.667_Length_3943	3943	979	791	7581536	7581536	4.31579e-07	32.7491	26.4602	0.307631	9.17692e-08	MER180587 - family A11 non-peptidase homologues (Hydra magnipapillata) [A11.UNW]#A11X#	142	57.7465	1e-42
Locus_5834_Transcript_1/1_Confidence_1.000_Length_546	MER164462 - ubiquitin-specific peptidase 10 (Branchiostoma floridae) [C19.018]	C19	Cysteine											Locus_2305_Transcript_2/2_Confidence_1.000_Length_2270	2270	277	224	7581536	7581536	0.00108003	16.0952	13.0156	0.306387	0.000400961	MER229285 - family S14 non-peptidase homologues (Candida glabrata) [S14.UNW]#S14#	315	22.2222	6e-09
Locus_7216_Transcript_1/1_Confidence_1.000_Length_357	MER002899 - ubiquitin-specific peptidase 47 (Caenorhabditis elegans) [C19.055]	C19	Cysteine											Locus_245_Transcript_1/1_Confidence_1.000_Length_3703	3703	1664	1346	7581536	7581536	3.59016e-10	59.271	47.944	0.305977	5.88194e-11	MER030882 - polyserase-IA unit 2 (Mus musculus) [S01.358]#S01A#	79	45.5696	1e-05
Locus_2671_Transcript_1/1_Confidence_1.000_Length_2849	MER185415 - family C19 unassigned peptidases (Sorghum bicolor) [C19.UPW]	C19	Cysteine											Locus_6784_Transcript_1/1_Confidence_1.000_Length_1791	1791	1028	832	7581536	7581536	2.98727e-07	75.7077	61.2732	0.305185	6.22362e-08	MER131755 - subfamily M28A non-peptidase homologues (Nakamurella multipartita) [M28.UNA]#M28A#	93	33.6842	7e-07
Locus_19460_Transcript_1/1_Confidence_1.000_Length_170	MER069042 - ubiquitin-specific peptidase 11 (Monodelphis domestica) [C19.014]	C19	Cysteine											Locus_562_Transcript_3/4_Confidence_0.286_Length_2152	2152	100	81	7581536	7581536	0.0109641	6.12915	4.96461	0.304006	0.00599269	MER183467 - family S9 non-peptidase homologues (Ochotona princeps) [S09.UNW]#S09X#	193	69.4301	3e-75
Locus_10655_Transcript_1/1_Confidence_1.000_Length_642	MER069042 - ubiquitin-specific peptidase 11 (Monodelphis domestica) [C19.014]	C19	Cysteine											Locus_11775_Transcript_1/1_Confidence_1.000_Length_1905	1905	292	237	7581536	7581536	0.000993954	20.2176	16.4095	0.301081	0.000365532	MER183521 - family S9 non-peptidase homologues (Ochotona princeps) [S09.UNW]#S09X#	225	53.3898	3e-68
Locus_1216_Transcript_1/1_Confidence_1.000_Length_952	MER069042 - ubiquitin-specific peptidase 11 (Monodelphis domestica) [C19.014]	C19	Cysteine											Locus_1245_Transcript_1/2_Confidence_1.000_Length_1662	1662	512	416	7581536	7581536	9.09901e-05	40.6333	33.0145	0.29956	2.6679e-05	MER225332 - NDRG3 protein (Anolis carolinensis) [S33.987]#S33#	271	30.7471	5e-29
Locus_34_Transcript_1/1_Confidence_1.000_Length_5345	MER163529 - ubiquitin-specific peptidase 47 (Drosophila persimilis) [C19.055]	C19	Cysteine											Locus_14326_Transcript_1/1_Confidence_1.000_Length_215	215	16	13	7581536	7581536	0.0632032	9.81577	7.97531	0.29956	0.0530362	MER201398 - subfamily A2A non-peptidase homologues (Medicago truncatula) [A02.UNA]#A02A#	52	50	4e-10
Locus_857_Transcript_1/1_Confidence_1.000_Length_2651	MER056470 - ubiquitin-specific peptidase 35 (Bos taurus) [C19.059]	C19	Cysteine											Locus_1832_Transcript_1/2_Confidence_1.000_Length_1268	1268	231	188	7581536	7581536	0.00214735	24.029	19.5561	0.29716	0.000872673	MER224890 - family T3 non-peptidase homologues (Amphimedon queenslandica) [T03.UNW]#T03#	14	71.4286	1e-13
Locus_11274_Transcript_1/2_Confidence_1.000_Length_741	MER069042 - ubiquitin-specific peptidase 11 (Monodelphis domestica) [C19.014]	C19	Cysteine											Locus_1736_Transcript_3/7_Confidence_0.185_Length_3041	3041	210	171	7581536	7581536	0.00278001	9.10848	7.4169	0.296393	0.00117947	MER224787 - family T3 non-peptidase homologues (Amphimedon queenslandica) [T03.UNW]#T03#	103	49.5146	8e-22
Locus_3279_Transcript_2/3_Confidence_0.800_Length_449	MER166367 - ubiquitin-specific peptidase 14 (Monosiga brevicollis) [C19.015]	C19	Cysteine											Locus_2185_Transcript_1/2_Confidence_1.000_Length_1477	1477	544	443	7581536	7581536	7.20606e-05	48.5804	39.5609	0.2963	2.07091e-05	MER157268 - family S9 non-peptidase homologues (Dipodomys ordii) [S09.UNW]#S09X#	191	41.1765	2e-42
Locus_4091_Transcript_1/1_Confidence_1.000_Length_6978	MER069042 - ubiquitin-specific peptidase 11 (Monodelphis domestica) [C19.014]	C19	Cysteine											Locus_3090_Transcript_1/1_Confidence_1.000_Length_3363	3363	1821	1483	7581536	7581536	2.09935e-10	71.421	58.1644	0.296212	3.39731e-11	MER132592 - family S9 non-peptidase homologues (Geodermatophilus obscurus) [S09.UNW]#S09X#	103	33.0435	9e-06
Locus_14067_Transcript_1/1_Confidence_1.000_Length_156	MER069042 - ubiquitin-specific peptidase 11 (Monodelphis domestica) [C19.014]	C19	Cysteine											Locus_735_Transcript_24/31_Confidence_0.082_Length_3146	3146	490	400	7581536	7581536	0.000140818	20.5438	16.7704	0.292782	4.28613e-05	MER200461 - subfamily A2A non-peptidase homologues (Hordeum vulgare) [A02.UNA]#A02A#	76	55.2632	1e-16
Locus_560_Transcript_2/2_Confidence_1.000_Length_11813	MER069042 - ubiquitin-specific peptidase 11 (Monodelphis domestica) [C19.014]	C19	Cysteine											Locus_7684_Transcript_1/1_Confidence_1.000_Length_1767	1767	131	107	7581536	7581536	0.00772594	9.77862	7.98712	0.291956	0.00388485	MER186567 - phytochelatin synthase {{Caenorhabditis}-type} (Schistosoma mansoni) [C83.003]#C83#	208	65.3846	5e-84
Locus_560_Transcript_1/2_Confidence_1.000_Length_11828	MER069042 - ubiquitin-specific peptidase 11 (Monodelphis domestica) [C19.014]	C19	Cysteine											Locus_11263_Transcript_1/1_Confidence_1.000_Length_247	247	22	18	7581536	7581536	0.0515594	11.7481	9.6121	0.289507	0.0412276	MER183951 - cathepsin B-like peptidase {platyhelminth} (Opisthorchis viverrini) [C01.062]#C01A#	29	89.6552	2e-11
Locus_6156_Transcript_1/2_Confidence_0.500_Length_3153	MER069042 - ubiquitin-specific peptidase 11 (Monodelphis domestica) [C19.014]	C19	Cysteine											Locus_3155_Transcript_3/3_Confidence_0.600_Length_2159	2159	275	225	7581536	7581536	0.00146499	16.8005	13.7459	0.289507	0.000566119	MER178502 - ubiquitin-specific peptidase 14 (Pediculus humanus) [C19.015]#C19#	378	47.8049	3e-96
Locus_5817_Transcript_1/1_Confidence_1.000_Length_4275	MER225503 - ubiquitin-specific peptidase 24 (Anolis carolinensis) [C19.047]	C19	Cysteine											Locus_1843_Transcript_1/1_Confidence_1.000_Length_2124	2124	321	263	7581536	7581536	0.000926351	19.9339	16.3322	0.28751	0.00033814	MER114556 - family S9 non-peptidase homologues (Emericella nidulans) [S09.UNW]#S09X#	94	30.303	8e-07
Locus_621_Transcript_1/1_Confidence_1.000_Length_2179	MER014769 - ubiquitin-specific peptidase 51 (Homo sapiens) [C19.065]	C19	Cysteine											Locus_4206_Transcript_5/5_Confidence_0.583_Length_3682	3682	360	295	7581536	7581536	0.000619127	12.8962	10.5677	0.287282	0.000216472	MER041022 - mycosin-1 (Mycobacterium avium) [S08.131]#S08A#	63	47.7612	2e-06
Locus_11274_Transcript_2/2_Confidence_1.000_Length_646	MER069042 - ubiquitin-specific peptidase 11 (Monodelphis domestica) [C19.014]	C19	Cysteine											Locus_4714_Transcript_4/5_Confidence_0.579_Length_2359	2359	285	234	7581536	7581536	0.00142961	15.9353	13.0837	0.284453	0.000548427	MER224983 - subfamily A2A non-peptidase homologues (Amphimedon queenslandica) [A02.UNA]#A02A#	91	37.3626	5e-08
Locus_5326_Transcript_1/3_Confidence_0.308_Length_740	MER069042 - ubiquitin-specific peptidase 11 (Monodelphis domestica) [C19.014]	C19	Cysteine											Locus_1579_Transcript_1/1_Confidence_1.000_Length_2737	2737	6629	5443	7581536	7581536	1.65907e-28	319.46	262.305	0.284389	1.2068e-29	MER102730 - i-AAA peptidase (Dasypus novemcinctus) [M41.004]#M41#	102	35.3982	6e-08
Locus_5326_Transcript_2/3_Confidence_0.462_Length_852	MER069042 - ubiquitin-specific peptidase 11 (Monodelphis domestica) [C19.014]	C19	Cysteine											Locus_1386_Transcript_2/2_Confidence_1.000_Length_2243	2243	456	375	7581536	7581536	0.000266613	26.815	22.0518	0.282143	8.56262e-05	MER147802 - family S9 non-peptidase homologues (Ciona savignyi) [S09.UNW]#S09X#	54	75.9259	1e-17
Locus_5326_Transcript_3/3_Confidence_0.462_Length_795	MER069042 - ubiquitin-specific peptidase 11 (Monodelphis domestica) [C19.014]	C19	Cysteine											Locus_7109_Transcript_1/2_Confidence_1.000_Length_1675	1675	310	255	7581536	7581536	0.00115429	24.4112	20.0802	0.281771	0.000431727	MER179537 - methionyl aminopeptidase 1 (Branchiostoma floridae) [M24.001]#M24A#	236	69.0678	1e-101
Locus_9750_Transcript_1/1_Confidence_1.000_Length_261	MER053669 - ubiquitin-specific peptidase 35 (Canis familiaris) [C19.059]	C19	Cysteine											Locus_11038_Transcript_1/1_Confidence_1.000_Length_975	975	216	178	7581536	7581536	0.00321984	29.2208	24.0801	0.279154	0.00139078	MER225300 - family M22 non-peptidase homologues (Anolis carolinensis) [M22.UNW]#M22#	179	44.1026	3e-39
Locus_10672_Transcript_1/1_Confidence_1.000_Length_948	MER069042 - ubiquitin-specific peptidase 11 (Monodelphis domestica) [C19.014]	C19	Cysteine											Locus_9903_Transcript_1/1_Confidence_1.000_Length_1660	1660	302	249	7581536	7581536	0.00132869	23.9962	19.7849	0.278403	0.000505068	MER080752 - family C19 non-peptidase homologues (Tribolium castaneum) [C19.UNW]#C19#	365	57.7128	1e-128
Locus_1128_Transcript_1/1_Confidence_1.000_Length_2128	MER111252 - ubiquitin-specific peptidase 49 (Oryzias latipes) [C19.073]	C19	Cysteine											Locus_5918_Transcript_1/2_Confidence_1.000_Length_1871	1871	520	429	7581536	7581536	0.000164596	36.6583	30.2431	0.277534	5.07268e-05	MER135109 - family S9 non-peptidase homologues (Batrachochytrium dendrobatidis) [S09.UNW]#S09X#	119	30	6e-06
Locus_1542_Transcript_1/1_Confidence_1.000_Length_477	MER054165 - ubiquitin-specific peptidase 24 (Gallus gallus) [C19.047]	C19	Cysteine											Locus_5921_Transcript_1/3_Confidence_0.714_Length_3637	3637	446	368	7581536	7581536	0.000332637	16.1746	13.3459	0.277338	0.000109343	MER229164 - subfamily M23B non-peptidase homologues (Filobasidiella neoformans) [M23.UNB]#M23B#	210	20.7207	4e-08
Locus_8846_Transcript_2/2_Confidence_1.000_Length_2703	MER053621 - ubiquitin-specific peptidase 21 (Canis familiaris) [C19.034]	C19	Cysteine											Locus_2303_Transcript_2/3_Confidence_0.714_Length_4161	4161	497	411	7581536	7581536	0.000225063	15.7544	13.0283	0.274107	7.1188e-05	MER231228 - aminopeptidase A (Schistosoma mansoni) [M01.003]#M01#	197	71.5736	1e-78
Locus_8846_Transcript_1/2_Confidence_1.000_Length_2703	MER053621 - ubiquitin-specific peptidase 21 (Canis familiaris) [C19.034]	C19	Cysteine											Locus_560_Transcript_2/2_Confidence_1.000_Length_11813	11813	1850	1530	7581536	7581536	1.77766e-09	20.6564	17.0834	0.273994	3.06809e-10	MER069042 - ubiquitin-specific peptidase 11 (Monodelphis domestica) [C19.014]#C19#	98	29.5918	8e-07
Locus_5771_Transcript_1/1_Confidence_1.000_Length_3053	MER002882 - ubiquitin carboxy-terminal hydrolase 7 {{Saccharomyces cerevisiae}} (Saccharomyces cerevisiae) [C19.A19]	C19	Cysteine											Locus_2165_Transcript_1/1_Confidence_1.000_Length_5636	5636	1102	916	7581536	7581536	1.66821e-06	25.7901	21.4372	0.266705	3.79446e-07	MER169102 - nucleoporin 145 (Ixodes scapularis) [S59.001]#S59#	160	59.375	3e-55
Locus_6270_Transcript_2/2_Confidence_1.000_Length_2064	MER069042 - ubiquitin-specific peptidase 11 (Monodelphis domestica) [C19.014]	C19	Cysteine											Locus_1559_Transcript_2/3_Confidence_0.500_Length_3292	3292	1111	925	7581536	7581536	1.79201e-06	44.514	37.0616	0.264334	4.09621e-07	MER172368 - subfamily S8A non-peptidase homologues (Branchiostoma floridae) [S08.UNA]#S08A#	232	26.0684	5e-11
Locus_3076_Transcript_1/1_Confidence_1.000_Length_2387	MER134605 - family C26 unassigned peptidases (Populus trichocarpa) [C26.UPW]	C26	Cysteine											Locus_11254_Transcript_1/1_Confidence_1.000_Length_680	680	330	275	7581536	7581536	0.00133173	64.01	53.3417	0.263034	0.000506386	MER124996 - Josephin domain containing 2 {{Homo sapiens}} (Xenopus tropicalis) [C86.005]#C86#	122	46.875	8e-25
Locus_2546_Transcript_1/1_Confidence_1.000_Length_2428	MER053226 - guanine 5'-monophosphate synthetase (Rattus norvegicus) [C26.950]	C26	Cysteine											Locus_1634_Transcript_1/2_Confidence_1.000_Length_3446	3446	337	281	7581536	7581536	0.00126945	12.899	10.7556	0.262178	0.000480461	MER192366 - subfamily S9C unassigned peptidases (Brugia malayi) [S09.UPC]#S09C#	219	50.6726	2e-54
Locus_5752_Transcript_1/1_Confidence_1.000_Length_3792	MER199470 - family C26 unassigned peptidases (Oropezella sphenoptera) [C26.UPW]	C26	Cysteine											Locus_280_Transcript_1/1_Confidence_1.000_Length_1784	1784	145	121	7581536	7581536	0.00829809	10.7205	8.94609	0.261046	0.00424153	MER132592 - family S9 non-peptidase homologues (Geodermatophilus obscurus) [S09.UNW]#S09X#	122	34.9593	4e-09
Locus_3299_Transcript_2/2_Confidence_1.000_Length_3237	MER185689 - family C44 unassigned peptidases (Schistosoma mansoni) [C44.UPW]	C44	Cysteine											Locus_8316_Transcript_1/1_Confidence_1.000_Length_865	865	109	91	7581536	7581536	0.0125706	16.6208	13.8761	0.26039	0.00710705	MER118129 - survivin (Cercopithecus aethiops) [I32.005]#I32#	50	62	3e-12
Locus_3299_Transcript_1/2_Confidence_1.000_Length_2432	MER179274 - family C44 unassigned peptidases (Taeniopygia guttata) [C44.UPW]	C44	Cysteine											Locus_1412_Transcript_1/1_Confidence_1.000_Length_3531	3531	687	574	7581536	7581536	7.08617e-05	25.6627	21.4416	0.259259	2.03531e-05	MER143597 - subfamily M14A non-peptidase homologues (Drosophila mojavensis) [M14.UNA]#M14A#	42	59.5238	1e-05
Locus_6788_Transcript_1/1_Confidence_1.000_Length_2076	MER095911 - family C44 unassigned peptidases (Parvibaculum lavamentivorans) [C44.UPW]	C44	Cysteine											Locus_8039_Transcript_1/1_Confidence_1.000_Length_1964	1964	298	249	7581536	7581536	0.00190126	20.0132	16.7225	0.259167	0.000761435	MER191780 - site-1 peptidase (Schistosoma mansoni) [S08.063]#S08A#	185	70.1571	5e-70
Locus_5351_Transcript_1/1_Confidence_1.000_Length_2031	MER118978 - family C48 unassigned peptidases (Schistosoma japonicum) [C48.UPW]	C48	Cysteine											Locus_11291_Transcript_1/1_Confidence_1.000_Length_1033	1033	67	56	7581536	7581536	0.0220245	8.55495	7.1504	0.258734	0.0145158	MER030882 - polyserase-IA unit 2 (Mus musculus) [S01.358]#S01A#	79	39.0805	7e-06
Locus_6432_Transcript_1/1_Confidence_1.000_Length_796	MER031318 - family C48 unassigned peptidases (Schistosoma japonicum) [C48.UPW]	C48	Cysteine											Locus_2907_Transcript_1/1_Confidence_1.000_Length_3880	3880	1196	1003	7581536	7581536	1.77182e-06	40.6576	34.0967	0.253896	4.04649e-07	MER148582 - subfamily M23B non-peptidase homologues (Ciona intestinalis) [M23.UNB]#M23B#	262	38.1679	3e-49
Locus_8817_Transcript_1/1_Confidence_1.000_Length_1489	MER011030 - family C48 unassigned peptidases (Caenorhabditis elegans) [C48.UPW]	C48	Cysteine											Locus_6493_Transcript_1/1_Confidence_1.000_Length_3383	3383	441	370	7581536	7581536	0.000625843	17.1941	14.4259	0.253253	0.000219046	MER146776 - family S9 non-peptidase homologues (Ciona savignyi) [S09.UNW]#S09X#	271	42.9487	6e-64
Locus_3911_Transcript_1/1_Confidence_1.000_Length_1952	MER185921 - family C50 unassigned peptidases (Schistosoma mansoni) [C50.UPW]	C50	Cysteine											Locus_7678_Transcript_1/1_Confidence_1.000_Length_1301	1301	323	271	7581536	7581536	0.00168167	32.7467	27.4748	0.253241	0.000661807	MER157177 - subfamily M23B non-peptidase homologues (Dipodomys ordii) [M23.UNB]#M23B#	225	49.7778	4e-54
Locus_1919_Transcript_1/1_Confidence_1.000_Length_2068	MER110670 - autophagin-1 (Oryzias latipes) [C54.003]	C54	Cysteine											Locus_2348_Transcript_1/1_Confidence_1.000_Length_959	959	1322	1110	7581536	7581536	7.78939e-07	181.826	152.668	0.252163	1.70887e-07	MER148522 - family S9 non-peptidase homologues (Ciona intestinalis) [S09.UNW]#S09X#	186	38.7435	8e-38
Locus_1958_Transcript_1/1_Confidence_1.000_Length_3332	MER186326 - trabid peptidase (Schistosoma mansoni) [C64.004]	C64	Cysteine											Locus_506_Transcript_2/2_Confidence_1.000_Length_7836	7836	749	629	7581536	7581536	5.76513e-05	12.6075	10.5876	0.251906	1.62925e-05	MER153059 - subfamily M23B non-peptidase homologues (Pichia stipitis) [M23.UNB]#M23B#	181	29.0816	5e-08
Locus_4476_Transcript_1/1_Confidence_1.000_Length_1138	MER029065 - otubain-1 (Schistosoma japonicum) [C65.001]	C65	Cysteine											Locus_4714_Transcript_3/5_Confidence_0.789_Length_4146	4146	376	316	7581536	7581536	0.00112525	11.9619	10.0531	0.250808	0.000419783	MER224983 - subfamily A2A non-peptidase homologues (Amphimedon queenslandica) [A02.UNA]#A02A#	91	37.3626	9e-08
Locus_3466_Transcript_1/1_Confidence_1.000_Length_873	MER186397 - UfSP2 peptidase (Schistosoma mansoni) [C78.002]	C78	Cysteine											Locus_1694_Transcript_2/4_Confidence_0.600_Length_4700	4700	533	448	7581536	7581536	0.000320124	14.958	12.5725	0.250637	0.000104831	MER226357 - subfamily A2A unassigned peptidases (Saccoglossus kowalevskii) [A02.UPA]#A02A#	83	44.7059	8e-11
Locus_7684_Transcript_1/1_Confidence_1.000_Length_1767	MER186567 - phytochelatin synthase {{Caenorhabditis}-type} (Schistosoma mansoni) [C83.003]	C83	Cysteine											Locus_6726_Transcript_1/1_Confidence_1.000_Length_760	760	478	402	7581536	7581536	0.000504798	82.9578	69.7678	0.249815	0.000172747	MER106988 - family C12 unassigned peptidases (Echinops telfairi) [C12.UPW]#C12#	69	57.971	5e-17
Locus_3139_Transcript_1/1_Confidence_1.000_Length_2093	MER186626 - DUBA deubiquitinylating enzyme (Schistosoma mansoni) [C85.001]	C85	Cysteine											Locus_4160_Transcript_1/3_Confidence_0.571_Length_827	827	152	128	7581536	7581536	0.00853668	24.2427	20.4149	0.247928	0.00439161	MER056614 - pyroglutamyl-peptidase I {chordate} (Strongylocentrotus purpuratus) [C15.010]#C15#	20	70	4e-18
Locus_5561_Transcript_1/1_Confidence_1.000_Length_1013	MER157751 - family C85 unassigned peptidases (Dipodomys ordii) [C85.UPW]	C85	Cysteine											Locus_1766_Transcript_1/1_Confidence_1.000_Length_2724	2724	1347	1135	7581536	7581536	9.29314e-07	65.2234	54.9581	0.247058	2.05519e-07	MER156074 - family S9 non-peptidase homologues (Dipodomys ordii) [S09.UNW]#S09X#	253	53.0466	1e-82
Locus_11254_Transcript_1/1_Confidence_1.000_Length_680	MER124996 - Josephin domain containing 2 {{Homo sapiens}} (Xenopus tropicalis) [C86.005]	C86	Cysteine											Locus_1345_Transcript_1/1_Confidence_1.000_Length_802	802	866	730	7581536	7581536	3.02928e-05	142.425	120.058	0.246471	8.18126e-06	MER035524 - proteasome catalytic subunit 1 (Schistosoma japonicum) [T01.010]#T01A#	197	80.203	4e-91
Locus_4471_Transcript_1/2_Confidence_1.000_Length_1968	MER106187 - family C86 unassigned peptidases (Schistosoma japonicum) [C86.UPW]	C86	Cysteine											Locus_1919_Transcript_1/1_Confidence_1.000_Length_2068	2068	518	437	7581536	7581536	0.000415654	33.0386	27.8724	0.245319	0.000139303	MER110670 - autophagin-1 (Oryzias latipes) [C54.003]#C54#	152	49.6732	5e-39
Locus_4471_Transcript_2/2_Confidence_1.000_Length_1956	MER106187 - family C86 unassigned peptidases (Schistosoma japonicum) [C86.UPW]	C86	Cysteine											Locus_1386_Transcript_1/2_Confidence_1.000_Length_4016	4016	987	833	7581536	7581536	1.37846e-05	32.4165	27.3586	0.244734	3.54068e-06	MER156548 - family S9 non-peptidase homologues (Dipodomys ordii) [S09.UNW]#S09X#	263	75.6654	1e-117
Locus_2696_Transcript_1/1_Confidence_1.000_Length_1274	MER186687 - YOD1 peptidase (Schistosoma mansoni) [C88.002]	C88	Cysteine											Locus_180_Transcript_5/14_Confidence_0.395_Length_2883	2883	148	125	7581536	7581536	0.00917703	6.77111	5.71884	0.243669	0.00482866	MER180587 - family A11 non-peptidase homologues (Hydra magnipapillata) [A11.UNW]#A11X#	142	58.4507	2e-42
Locus_3532_Transcript_1/3_Confidence_0.286_Length_2062	MER126531 - cytosol alanyl aminopeptidase (Nematostella vectensis) [M01.010]	M01	Metalloprotease											Locus_8673_Transcript_1/1_Confidence_1.000_Length_3194	3194	735	621	7581536	7581536	8.96657e-05	30.3526	25.6448	0.243151	2.62295e-05	MER148149 - subfamily M23B non-peptidase homologues (Ciona intestinalis) [M23.UNB]#M23B#	261	22.1818	2e-13
Locus_3532_Transcript_3/3_Confidence_0.714_Length_2948	MER126531 - cytosol alanyl aminopeptidase (Nematostella vectensis) [M01.010]	M01	Metalloprotease											Locus_10870_Transcript_1/1_Confidence_1.000_Length_756	756	65	55	7581536	7581536	0.02403	11.3406	9.59586	0.241008	0.0161397	MER069042 - ubiquitin-specific peptidase 11 (Monodelphis domestica) [C19.014]#C19#	83	36.1446	4e-09
Locus_3532_Transcript_2/3_Confidence_0.714_Length_2948	MER126531 - cytosol alanyl aminopeptidase (Nematostella vectensis) [M01.010]	M01	Metalloprotease											Locus_735_Transcript_13/31_Confidence_1.000_Length_528	528	39	33	7581536	7581536	0.0366046	9.74257	8.24371	0.241008	0.0272009	MER226381 - subfamily A2A non-peptidase homologues (Saccoglossus kowalevskii) [A02.UNA]#A02A#	93	39.3617	7e-13
Locus_7534_Transcript_1/1_Confidence_1.000_Length_1055	MER079103 - Tata binding protein associated factor (Brachydanio rerio) [M01.972]	M01	Metalloprotease											Locus_3865_Transcript_1/1_Confidence_1.000_Length_2581	2581	347	294	7581536	7581536	0.00176249	17.7331	15.0246	0.23912	0.000697365	MER157732 - family S9 non-peptidase homologues (Dipodomys ordii) [S09.UNW]#S09X#	240	29.1545	8e-28
Locus_2303_Transcript_2/3_Confidence_0.714_Length_4161	MER231228 - aminopeptidase A (Schistosoma mansoni) [M01.003]	M01	Metalloprotease											Locus_5812_Transcript_1/2_Confidence_1.000_Length_1580	1580	262	222	7581536	7581536	0.00347606	21.8719	18.5327	0.239007	0.00151723	MER033185 - hypothetical protein like 5730457F11RIK (Mus musculus) [M38.979]#M38#	369	43.038	3e-74
Locus_2303_Transcript_3/3_Confidence_0.714_Length_4197	MER231228 - aminopeptidase A (Schistosoma mansoni) [M01.003]	M01	Metalloprotease											Locus_1275_Transcript_1/10_Confidence_0.433_Length_2143	2143	79	67	7581536	7581536	0.0201856	4.86237	4.12378	0.237692	0.0129422	MER226393 - subfamily A2A non-peptidase homologues (Saccoglossus kowalevskii) [A02.UNA]#A02A#	70	45.8333	1e-07
Locus_2303_Transcript_1/3_Confidence_0.714_Length_4170	MER231228 - aminopeptidase A (Schistosoma mansoni) [M01.003]	M01	Metalloprotease											Locus_7763_Transcript_1/1_Confidence_1.000_Length_1628	1628	382	324	7581536	7581536	0.00138668	30.9494	26.2502	0.237579	0.000529843	MER214152 - family S33 non-peptidase homologues (Brachydanio rerio) [S33.UNW]#S33#	236	32.4	2e-22
Locus_5657_Transcript_1/1_Confidence_1.000_Length_2709	MER079103 - Tata binding protein associated factor (Brachydanio rerio) [M01.972]	M01	Metalloprotease											Locus_4523_Transcript_1/1_Confidence_1.000_Length_2206	2206	707	600	7581536	7581536	0.000137994	42.2724	35.8747	0.236748	4.18855e-05	MER135156 - family S9 non-peptidase homologues (Batrachochytrium dendrobatidis) [S09.UNW]#S09X#	208	21.4912	3e-06
Locus_10435_Transcript_1/1_Confidence_1.000_Length_1804	MER093527 - oligopeptidase A (Enterobacter sp. 638) [M03.004]	M03A	Metalloprotease											Locus_3279_Transcript_2/3_Confidence_0.800_Length_449	449	119	101	7581536	7581536	0.0128974	34.9577	29.67	0.236606	0.00733636	MER166367 - ubiquitin-specific peptidase 14 (Monosiga brevicollis) [C19.015]#C19#	55	46.6667	8e-06
Locus_9400_Transcript_1/1_Confidence_1.000_Length_2173	MER093527 - oligopeptidase A (Enterobacter sp. 638) [M03.004]	M03A	Metalloprotease											Locus_3760_Transcript_1/1_Confidence_1.000_Length_2567	2567	788	670	7581536	7581536	8.79716e-05	40.4896	34.4264	0.234035	2.57056e-05	MER220772 - family S16 non-peptidase homologues (Erwinia billingiae) [S16.UNW]#S16#	173	28.3237	5e-07
Locus_1867_Transcript_2/2_Confidence_1.000_Length_1210	MER103219 - thimet oligopeptidase (Schistosoma japonicum) [M03.001]	M03A	Metalloprotease											Locus_6402_Transcript_1/1_Confidence_1.000_Length_2417	2417	597	508	7581536	7581536	0.000332869	32.5792	27.7223	0.232902	0.000109432	MER030882 - polyserase-IA unit 2 (Mus musculus) [S01.358]#S01A#	92	36.9565	3e-07
Locus_12698_Transcript_1/1_Confidence_1.000_Length_464	MER187719 - mitochondrial intermediate peptidase (Schistosoma mansoni) [M03.006]	M03A	Metalloprotease											Locus_6436_Transcript_2/2_Confidence_1.000_Length_1928	1928	303	258	7581536	7581536	0.00277314	20.729	17.6504	0.231947	0.00117355	MER192091 - peptidase Vpr {{Bacillus}-type} (Bacillus mycoides) [S08.114]#S08A#	68	43.662	6e-06
Locus_4097_Transcript_1/1_Confidence_1.000_Length_1041	MER187719 - mitochondrial intermediate peptidase (Schistosoma mansoni) [M03.006]	M03A	Metalloprotease											Locus_4766_Transcript_2/3_Confidence_0.714_Length_1527	1527	102	87	7581536	7581536	0.0160211	8.81057	7.5149	0.229482	0.00971096	MER135318 - family S9 non-peptidase homologues (Batrachochytrium dendrobatidis) [S09.UNW]#S09X#	165	48.4848	7e-42
Locus_1867_Transcript_1/2_Confidence_1.000_Length_2300	MER187718 - subfamily M3A unassigned peptidases (Schistosoma mansoni) [M03.UPA]	M03A	Metalloprotease											Locus_9945_Transcript_1/1_Confidence_1.000_Length_3266	3266	317	271	7581536	7581536	0.00272355	12.8022	10.9445	0.22619	0.00114928	MER033276 - hormone-sensitive lipase (Sus scrofa) [S09.993]#S09X#	155	51.5337	2e-39
Locus_11105_Transcript_1/1_Confidence_1.000_Length_1792	MER093527 - oligopeptidase A (Enterobacter sp. 638) [M03.004]	M03A	Metalloprotease											Locus_870_Transcript_10/13_Confidence_0.233_Length_5207	5207	592	507	7581536	7581536	0.000449394	14.9961	12.8429	0.223611	0.000152	MER113194 - family T3 non-peptidase homologues (Strongylocentrotus purpuratus) [T03.UNW]#T03#	94	57.2917	3e-23
Locus_2748_Transcript_1/1_Confidence_1.000_Length_2535	MER187893 - family M8 unassigned peptidases (Schistosoma mansoni) [M08.UPW]	M08	Metalloprotease											Locus_3525_Transcript_4/4_Confidence_0.727_Length_1225	1225	1428	1223	7581536	7581536	2.78419e-06	153.757	131.684	0.223572	6.51959e-07	MER012052 - CSCP3 peptidase {{Clonorchis}-type} (Clonorchis sinensis) [C01.130]#C01A#	215	86.0465	1e-111
Locus_4954_Transcript_1/1_Confidence_1.000_Length_2067	MER188024 - subfamily M10A unassigned peptidases (Schistosoma mansoni) [M10.UPA]	M10A	Metalloprotease											Locus_104_Transcript_1/1_Confidence_1.000_Length_3184	3184	14694	12617	7581536	7581536	1.12514e-37	608.709	522.668	0.219858	6.44434e-39	MER156321 - family S9 non-peptidase homologues (Dipodomys ordii) [S09.UNW]#S09X#	185	76.5957	1e-83
Locus_1025_Transcript_1/3_Confidence_0.667_Length_1356	MER180548 - subfamily M10A unassigned peptidases (Branchiostoma floridae) [M10.UPA]	M10A	Metalloprotease											Locus_4375_Transcript_1/1_Confidence_1.000_Length_5311	5311	2477	2127	7581536	7581536	9.71176e-09	61.5166	52.8243	0.219774	1.76237e-09	MER103041 - ubiquitin-specific peptidase 7 (Loxodonta africana) [C19.016]#C19#	345	68.4971	1e-138
Locus_12067_Transcript_3/3_Confidence_0.800_Length_961	MER180548 - subfamily M10A unassigned peptidases (Branchiostoma floridae) [M10.UPA]	M10A	Metalloprotease											Locus_12209_Transcript_1/1_Confidence_1.000_Length_572	572	36	31	7581536	7581536	0.0403973	8.30136	7.14839	0.215729	0.0306781	MER135501 - PwSERPIN {{Paragonimus westermani}} (Paragonimus westermani) [I04.067]#I04#	169	42.0118	5e-34
Locus_5830_Transcript_1/1_Confidence_1.000_Length_2369	MER188189 - subfamily M12A unassigned peptidases (Schistosoma mansoni) [M12.UPA]	M12A	Metalloprotease											Locus_2494_Transcript_3/3_Confidence_0.500_Length_1684	1684	540	466	7581536	7581536	0.000827191	42.2955	36.4995	0.212629	0.000298024	MER075628 - mycosin-1 (Mycobacterium sp. KMS) [S08.131]#S08A#	161	29.4416	1e-06
Locus_581_Transcript_1/1_Confidence_1.000_Length_5728	MER188188 - subfamily M12A unassigned peptidases (Schistosoma mansoni) [M12.UPA]	M12A	Metalloprotease											Locus_870_Transcript_9/13_Confidence_0.140_Length_4697	4697	460	397	7581536	7581536	0.00134553	12.9175	11.1484	0.212495	0.000512498	MER113194 - family T3 non-peptidase homologues (Strongylocentrotus purpuratus) [T03.UNW]#T03#	94	57.2917	2e-23
Locus_5325_Transcript_1/1_Confidence_1.000_Length_1331	MER103526 - ADAMTS20 peptidase {mouse-type} (Cavia porcellus) [M12.188]	M12B	Metalloprotease											Locus_1128_Transcript_1/1_Confidence_1.000_Length_2128	2128	570	492	7581536	7581536	0.000697915	35.3302	30.4955	0.212304	0.00024629	MER111252 - ubiquitin-specific peptidase 49 (Oryzias latipes) [C19.073]#C19#	185	28.0374	4e-06
Locus_479_Transcript_2/2_Confidence_0.857_Length_2961	MER103526 - ADAMTS20 peptidase {mouse-type} (Cavia porcellus) [M12.188]	M12B	Metalloprotease											Locus_8543_Transcript_1/1_Confidence_1.000_Length_2080	2080	242	209	7581536	7581536	0.0056227	15.346	13.2534	0.211504	0.0026606	MER229243 - subfamily M23B non-peptidase homologues (Candida glabrata) [M23.UNB]#M23B#	282	20.7921	4e-07
Locus_479_Transcript_1/2_Confidence_0.857_Length_2957	MER103526 - ADAMTS20 peptidase {mouse-type} (Cavia porcellus) [M12.188]	M12B	Metalloprotease											Locus_16159_Transcript_1/1_Confidence_1.000_Length_1061	1061	169	146	7581536	7581536	0.00971794	21.0094	18.1502	0.211055	0.00517416	MER183662 - family S9 non-peptidase homologues (Ochotona princeps) [S09.UNW]#S09X#	82	57.1429	4e-25
Locus_1100_Transcript_2/2_Confidence_1.000_Length_3865	MER003083 - Kuzbanian peptidase {non-mammalian} (Drosophila melanogaster) [M12.211]	M12B	Metalloprotease											Locus_6548_Transcript_1/1_Confidence_1.000_Length_1417	1417	140	121	7581536	7581536	0.0123798	13.0317	11.2631	0.21042	0.00698076	MER149968 - family S63 unassigned peptidases (Ciona intestinalis) [S63.UPW]#S63#	45	37.7778	2e-06
Locus_11929_Transcript_1/1_Confidence_1.000_Length_280	MER111132 - ADAMTS13 peptidase (Oryzias latipes) [M12.241]	M12B	Metalloprotease											Locus_5561_Transcript_1/1_Confidence_1.000_Length_1013	1013	244	211	7581536	7581536	0.00565758	31.7704	27.4736	0.209638	0.00267961	MER157751 - family C85 unassigned peptidases (Dipodomys ordii) [C85.UPW]#C85#	124	44.5205	2e-29
Locus_17820_Transcript_1/1_Confidence_1.000_Length_652	MER103526 - ADAMTS20 peptidase {mouse-type} (Cavia porcellus) [M12.188]	M12B	Metalloprotease											Locus_1695_Transcript_2/11_Confidence_0.659_Length_3801	3801	586	507	7581536	7581536	0.000694466	20.3349	17.5935	0.208915	0.000244933	MER146913 - family S9 non-peptidase homologues (Ciona savignyi) [S09.UNW]#S09X#	48	62.5	1e-12
Locus_10423_Transcript_1/1_Confidence_1.000_Length_347	MER098366 - ADAM6 protein (Equus caballus) [M12.954]	M12B	Metalloprotease											Locus_121_Transcript_1/1_Confidence_1.000_Length_1633	1633	883	765	7581536	7581536	0.000143624	71.321	61.79	0.206954	4.37673e-05	MER191265 - subfamily M67C unassigned peptidases (Schistosoma mansoni) [M67.UPC]#M67C#	148	67.5676	8e-58
Locus_13313_Transcript_1/1_Confidence_1.000_Length_1872	MER036097 - ADAM10 peptidase (Brachydanio rerio) [M12.210]	M12B	Metalloprotease											Locus_7489_Transcript_1/1_Confidence_1.000_Length_2576	2576	436	378	7581536	7581536	0.00177177	22.3246	19.3548	0.205942	0.000701323	MER130679 - subfamily M23B non-peptidase homologues (Thermobaculum terrenum) [M23.UNB]#M23B#	221	21.875	4e-07
Locus_8659_Transcript_1/1_Confidence_1.000_Length_233	MER107263 - subfamily M12B unassigned peptidases (Echinops telfairi) [M12.UPB]	M12B	Metalloprotease											Locus_4831_Transcript_1/1_Confidence_1.000_Length_876	876	113	98	7581536	7581536	0.0161287	17.0144	14.7559	0.205469	0.00980538	MER145977 - family S9 non-peptidase homologues (Ciona savignyi) [S09.UNW]#S09X#	119	46.281	1e-20
Locus_5641_Transcript_1/2_Confidence_1.000_Length_3513	MER111262 - ADAM15 peptidase (Oryzias latipes) [M12.215]	M12B	Metalloprotease											Locus_3155_Transcript_1/3_Confidence_0.400_Length_1904	1904	189	164	7581536	7581536	0.00877032	13.093	11.3611	0.20469	0.00453293	MER178502 - ubiquitin-specific peptidase 14 (Pediculus humanus) [C19.015]#C19#	336	45.1087	3e-77
Locus_5641_Transcript_2/2_Confidence_1.000_Length_3467	MER111262 - ADAM15 peptidase (Oryzias latipes) [M12.215]	M12B	Metalloprotease											Locus_4035_Transcript_1/2_Confidence_1.000_Length_3002	3002	491	427	7581536	7581536	0.001415	21.5732	18.7612	0.201487	0.000541745	MER199935 - ubiquitin-specific peptidase 49 (Callithrix jacchus) [C19.073]#C19#	34	61.7647	8e-06
Locus_9973_Transcript_1/1_Confidence_1.000_Length_3349	MER113482 - family M13 unassigned peptidases (Strongylocentrotus purpuratus) [M13.UPW]	M13	Metalloprotease											Locus_408_Transcript_1/1_Confidence_1.000_Length_504	504	31	27	7581536	7581536	0.0455404	8.11286	7.06604	0.199309	0.0351582	MER224983 - subfamily A2A non-peptidase homologues (Amphimedon queenslandica) [A02.UNA]#A02A#	81	42.6829	2e-14
Locus_2242_Transcript_2/3_Confidence_0.750_Length_4924	MER053345 - Kell blood-group protein (Pan troglodytes) [M13.090]	M13	Metalloprotease											Locus_870_Transcript_11/13_Confidence_0.256_Length_5210	5210	670	584	7581536	7581536	0.000590165	16.9621	14.7849	0.198193	0.000205397	MER113194 - family T3 non-peptidase homologues (Strongylocentrotus purpuratus) [T03.UNW]#T03#	94	57.2917	3e-23
Locus_1086_Transcript_5/7_Confidence_0.381_Length_5353	MER053345 - Kell blood-group protein (Pan troglodytes) [M13.090]	M13	Metalloprotease											Locus_2367_Transcript_4/5_Confidence_0.538_Length_2469	2469	362	316	7581536	7581536	0.00322041	19.3388	16.8814	0.196065	0.00139115	MER155508 - subfamily S8A non-peptidase homologues (Chloroflexus sp. Y-400-fl) [S08.UNA]#S08A#	194	30.4124	1e-13
Locus_1086_Transcript_2/7_Confidence_0.381_Length_5560	MER053345 - Kell blood-group protein (Pan troglodytes) [M13.090]	M13	Metalloprotease											Locus_2198_Transcript_1/1_Confidence_1.000_Length_786	786	63	55	7581536	7581536	0.0280013	10.5721	9.2296	0.19592	0.0196843	MER164533 - family S54 non-peptidase homologues (Strongylocentrotus purpuratus) [S54.UNW]#S54#	90	40	2e-18
Locus_1086_Transcript_3/7_Confidence_0.429_Length_6007	MER053345 - Kell blood-group protein (Pan troglodytes) [M13.090]	M13	Metalloprotease											Locus_1410_Transcript_2/3_Confidence_0.300_Length_1125	1125	111	97	7581536	7581536	0.0172808	13.0141	11.3727	0.194503	0.0106814	MER022465 - subfamily S1B unassigned peptidases (Anopheles gambiae) [S01.UPB]#S01B#	126	49.2424	2e-20
Locus_1086_Transcript_6/7_Confidence_0.476_Length_6371	MER053345 - Kell blood-group protein (Pan troglodytes) [M13.090]	M13	Metalloprotease											Locus_2367_Transcript_5/5_Confidence_0.538_Length_2251	2251	358	313	7581536	7581536	0.00340838	20.9773	18.3405	0.193797	0.00148467	MER172368 - subfamily S8A non-peptidase homologues (Branchiostoma floridae) [S08.UNA]#S08A#	223	29.5964	1e-16
Locus_1086_Transcript_4/7_Confidence_0.381_Length_5818	MER053345 - Kell blood-group protein (Pan troglodytes) [M13.090]	M13	Metalloprotease											Locus_13056_Transcript_1/1_Confidence_1.000_Length_356	356	24	21	7581536	7581536	0.0536269	8.89209	7.78058	0.192645	0.0430402	MER229462 - subfamily C14A unassigned peptidases (Schistosoma mansoni) [C14.UPA]#C14A#	51	58.8235	3e-09
Locus_1086_Transcript_7/7_Confidence_0.381_Length_5311	MER053345 - Kell blood-group protein (Pan troglodytes) [M13.090]	M13	Metalloprotease											Locus_7468_Transcript_2/2_Confidence_1.000_Length_276	276	160	140	7581536	7581536	0.0118361	76.4634	66.9055	0.192645	0.00660904	MER220005 - family M22 non-peptidase homologues (Halalkalicoccus jeotgali) [M22.UNW]#M22#	46	56.5217	9e-07
Locus_858_Transcript_2/5_Confidence_0.636_Length_7708	MER053345 - Kell blood-group protein (Pan troglodytes) [M13.090]	M13	Metalloprotease											Locus_5921_Transcript_2/3_Confidence_0.714_Length_3625	3625	401	351	7581536	7581536	0.00276176	14.5908	12.7715	0.192131	0.00116818	MER229164 - subfamily M23B non-peptidase homologues (Filobasidiella neoformans) [M23.UNB]#M23B#	210	20.7207	4e-08
Locus_858_Transcript_1/5_Confidence_0.636_Length_7576	MER053345 - Kell blood-group protein (Pan troglodytes) [M13.090]	M13	Metalloprotease											Locus_1701_Transcript_1/1_Confidence_1.000_Length_1754	1754	265	232	7581536	7581536	0.00598852	19.9278	17.4462	0.191868	0.0028681	MER183554 - family S9 non-peptidase homologues (Ochotona princeps) [S09.UNW]#S09X#	184	70.1087	7e-78
Locus_858_Transcript_3/5:2_Confidence_0.636_Length_7684	MER053345 - Kell blood-group protein (Pan troglodytes) [M13.090]	M13	Metalloprotease											Locus_14441_Transcript_1/1_Confidence_1.000_Length_1617	1617	177	155	7581536	7581536	0.0105724	14.438	12.6434	0.191481	0.00574161	MER142521 - subfamily A2A unassigned peptidases (Vanderwaltozyma polyspora) [A02.UPA]#A02A#	91	41.4894	6e-12
Locus_858_Transcript_4/5_Confidence_0.636_Length_7011	MER053345 - Kell blood-group protein (Pan troglodytes) [M13.090]	M13	Metalloprotease											Locus_9663_Transcript_1/1_Confidence_1.000_Length_975	975	1006	882	7581536	7581536	0.000156334	136.093	119.318	0.18978	4.79044e-05	MER159046 - subfamily T1A non-peptidase homologues (Branchiostoma floridae) [T01.UNA]#T01A#	211	63.981	2e-77
Locus_8992_Transcript_1/1_Confidence_1.000_Length_1161	MER053345 - Kell blood-group protein (Pan troglodytes) [M13.090]	M13	Metalloprotease											Locus_6891_Transcript_1/1_Confidence_1.000_Length_1502	1502	138	121	7581536	7581536	0.0142005	12.1186	10.6257	0.189661	0.0083211	MER199769 - neuroligin 3 (Tetraodon nigroviridis) [S09.987]#S09X#	198	28.1106	5e-09
Locus_3909_Transcript_1/1_Confidence_1.000_Length_3667	MER053345 - Kell blood-group protein (Pan troglodytes) [M13.090]	M13	Metalloprotease											Locus_5285_Transcript_1/2_Confidence_1.000_Length_4899	4899	584	513	7581536	7581536	0.0012108	15.7235	13.8119	0.18701	0.000455102	MER128616 - subfamily M23B non-peptidase homologues (Cryptobacterium curtum) [M23.UNB]#M23B#	202	20.283	8e-06
Locus_8197_Transcript_1/1_Confidence_1.000_Length_1698	MER053345 - Kell blood-group protein (Pan troglodytes) [M13.090]	M13	Metalloprotease											Locus_3902_Transcript_2/2_Confidence_1.000_Length_11255	11255	2576	2264	7581536	7581536	2.44899e-07	30.1886	26.5322	0.186259	5.06482e-08	MER235312 - subfamily S8A non-peptidase homologues (Variovorax paradoxus) [S08.UNA]#S08A#	375	22.4096	7e-07
Locus_5255_Transcript_2/2_Confidence_1.000_Length_957	MER188543 - subfamily M14A unassigned peptidases (Schistosoma mansoni) [M14.UPA]	M14A	Metalloprotease											Locus_3299_Transcript_1/2_Confidence_1.000_Length_2432	2432	531	467	7581536	7581536	0.00162293	28.7988	25.3277	0.185289	0.000636932	MER179274 - family C44 unassigned peptidases (Taeniopygia guttata) [C44.UPW]#C44#	83	73.494	4e-29
Locus_5255_Transcript_1/2_Confidence_1.000_Length_1568	MER188543 - subfamily M14A unassigned peptidases (Schistosoma mansoni) [M14.UPA]	M14A	Metalloprotease											Locus_4972_Transcript_1/1_Confidence_1.000_Length_936	936	1069	941	7581536	7581536	0.000150981	150.642	132.604	0.183995	4.6179e-05	MER216182 - family S9 non-peptidase homologues (Magnaporthe oryzae) [S09.UNW]#S09X#	176	32.9897	2e-13
Locus_10247_Transcript_1/1_Confidence_1.000_Length_2517	MER170796 - metallocarboxypeptidase D peptidase unit 2 (Brachydanio rerio) [M14.016]	M14B	Metalloprotease											Locus_6156_Transcript_1/2_Confidence_0.500_Length_3153	3153	1322	1166	7581536	7581536	6.00356e-05	55.3032	48.7773	0.181154	1.69977e-05	MER069042 - ubiquitin-specific peptidase 11 (Monodelphis domestica) [C19.014]#C19#	55	47.2727	2e-06
Locus_7935_Transcript_2/2_Confidence_1.000_Length_1857	MER102435 - carboxypeptidase N (Dasypus novemcinctus) [M14.004]	M14B	Metalloprotease											Locus_5944_Transcript_1/1_Confidence_1.000_Length_277	277	17	15	7581536	7581536	0.0658588	8.09491	7.14257	0.180572	0.0554577	MER201123 - subfamily A2A unassigned peptidases (Oryza sativa) [A02.UPA]#A02A#	73	48.6486	5e-13
Locus_7935_Transcript_1/2_Confidence_1.000_Length_1857	MER102435 - carboxypeptidase N (Dasypus novemcinctus) [M14.004]	M14B	Metalloprotease											Locus_4062_Transcript_1/1_Confidence_1.000_Length_707	707	923	815	7581536	7581536	0.000333743	172.197	152.048	0.179531	0.000109746	MER124031 - family C56 non-peptidase homologues (Schistosoma japonicum) [C56.UNW]#C56#	155	66.4516	1e-54
Locus_6694_Transcript_1/1_Confidence_1.000_Length_1374	MER233828 - subfamily M14B unassigned peptidases (Schistosoma mansoni) [M14.UPB]	M14B	Metalloprotease											Locus_6436_Transcript_1/2_Confidence_1.000_Length_1973	1973	317	280	7581536	7581536	0.00519169	21.1921	18.7186	0.179056	0.00242809	MER192099 - peptidase Vpr {{Bacillus}-type} (Bacillus cereus) [S08.114]#S08A#	61	46.875	5e-06
Locus_4836_Transcript_1/2_Confidence_1.000_Length_2162	MER080560 - cytosolic carboxypeptidase 6 (Mus musculus) [M14.027]	M14D	Metalloprotease											Locus_10844_Transcript_1/1_Confidence_1.000_Length_2919	2919	377	333	7581536	7581536	0.00383243	17.0353	15.0471	0.179042	0.00169925	MER156129 - family S9 non-peptidase homologues (Dipodomys ordii) [S09.UNW]#S09X#	185	39.1753	3e-31
Locus_3579_Transcript_1/1_Confidence_1.000_Length_2270	MER053974 - nardilysin (Gallus gallus) [M16.005]	M16A	Metalloprotease											Locus_4035_Transcript_2/2_Confidence_1.000_Length_3002	3002	483	427	7581536	7581536	0.0023621	21.2217	18.7612	0.177787	0.000972371	MER199935 - ubiquitin-specific peptidase 49 (Callithrix jacchus) [C19.073]#C19#	34	61.7647	8e-06
Locus_5302_Transcript_1/1_Confidence_1.000_Length_1486	MER139502 - insulysin (Drosophila erecta) [M16.002]	M16A	Metalloprotease											Locus_3172_Transcript_2/2_Confidence_1.000_Length_5030	5030	285	252	7581536	7581536	0.00625034	7.47342	6.60808	0.177538	0.00301835	MER168713 - family S9 non-peptidase homologues (Nostoc sp. PCC 7120) [S09.UNW]#S09X#	123	28.4615	5e-06
Locus_5079_Transcript_1/1_Confidence_1.000_Length_1605	MER046967 - nardilysin unit 2 (Rattus norvegicus) [M16.983]	M16A	Metalloprotease											Locus_2183_Transcript_2/4_Confidence_0.727_Length_1204	1204	735	650	7581536	7581536	0.000789663	80.52	71.2081	0.177305	0.00028241	MER002752 - papain homologue {{Dictyostelium}-type} (Dictyostelium discoideum) [C01.081]#C01A#	61	37.7049	6e-06
Locus_9635_Transcript_1/3_Confidence_0.714_Length_3151	MER110604 - insulysin (Oryzias latipes) [M16.002]	M16A	Metalloprotease											Locus_9095_Transcript_1/1_Confidence_1.000_Length_1264	1264	148	131	7581536	7581536	0.0142382	15.4439	13.67	0.17603	0.00835351	MER189507 - OSGEPL1-like protein (Schistosoma mansoni) [M22.004]#M22#	301	51.462	1e-91
Locus_9635_Transcript_2/3_Confidence_0.714_Length_3151	MER110604 - insulysin (Oryzias latipes) [M16.002]	M16A	Metalloprotease											Locus_882_Transcript_1/3_Confidence_0.600_Length_1546	1546	403	357	7581536	7581536	0.00359918	34.3826	30.458	0.174856	0.00157805	MER081108 - PwLAP aminopeptidase (Paragonimus westermani) [M17.012]#M17#	358	71.1111	1e-146
Locus_9635_Transcript_3/3_Confidence_0.714_Length_3151	MER110604 - insulysin (Oryzias latipes) [M16.002]	M16A	Metalloprotease											Locus_4923_Transcript_1/2_Confidence_1.000_Length_1933	1933	626	555	7581536	7581536	0.00137418	42.7155	37.8708	0.173675	0.000524737	MER002198 - i-AAA peptidase (Schistosoma mansoni) [M41.004]#M41#	240	76.6667	1e-100
Locus_460_Transcript_1/1_Confidence_1.000_Length_1654	MER137694 - mitochondrial processing peptidase beta-subunit (Clonorchis sinensis) [M16.003]	M16B	Metalloprotease											Locus_271_Transcript_5/5_Confidence_0.650_Length_680	680	4184	3719	7581536	7581536	5.10742e-09	811.569	721.373	0.169968	9.07343e-10	MER081231 - cathepsin B-like peptidase {platyhelminth} (Clonorchis sinensis) [C01.062]#C01A#	144	84.7222	1e-76
Locus_2074_Transcript_1/1_Confidence_1.000_Length_3165	MER188964 - eupitrilysin (Schistosoma mansoni) [M16.009]	M16C	Metalloprotease											Locus_12316_Transcript_1/1_Confidence_1.000_Length_514	514	27	24	7581536	7581536	0.0509796	6.92857	6.15873	0.169925	0.0407395	MER108942 - family C19 non-peptidase homologues (Dictyostelium discoideum) [C19.UNW]#C19#	104	39.6694	1e-09
Locus_882_Transcript_3/3_Confidence_0.600_Length_1791	MER173211 - leucine aminopeptidase {{Fasciola}-type} (Clonorchis sinensis) [M17.011]	M17	Metalloprotease											Locus_1275_Transcript_2/10_Confidence_0.400_Length_2503	2503	100	89	7581536	7581536	0.0210737	5.26965	4.68999	0.168123	0.0136758	MER200446 - subfamily A2A unassigned peptidases (Solanum demissum) [A02.UPA]#A02A#	71	43.8356	2e-10
Locus_882_Transcript_2/3_Confidence_0.600_Length_1707	MER173211 - leucine aminopeptidase {{Fasciola}-type} (Clonorchis sinensis) [M17.011]	M17	Metalloprotease											Locus_5498_Transcript_1/2_Confidence_1.000_Length_2640	2640	200	178	7581536	7581536	0.0108247	9.99238	8.89322	0.168123	0.00590298	MER147465 - family S9 non-peptidase homologues (Ciona savignyi) [S09.UNW]#S09X#	208	79.8077	1e-100
Locus_386_Transcript_1/1_Confidence_1.000_Length_2286	MER079519 - leucyl aminopeptidase {animal} (Aedes aegypti) [M17.001]	M17	Metalloprotease											Locus_11293_Transcript_1/1_Confidence_1.000_Length_1168	1168	148	132	7581536	7581536	0.0151011	16.7133	14.9064	0.165059	0.0089823	MER132593 - family S9 non-peptidase homologues (Geodermatophilus obscurus) [S09.UNW]#S09X#	86	36.0465	8e-06
Locus_3765_Transcript_1/1_Confidence_1.000_Length_1390	MER159501 - leucine aminopeptidase {{Fasciola}-type} (Clonorchis sinensis) [M17.011]	M17	Metalloprotease											Locus_1559_Transcript_1/3_Confidence_0.667_Length_3541	3541	1083	966	7581536	7581536	0.000312093	40.3409	35.9827	0.164938	0.000101687	MER172368 - subfamily S8A non-peptidase homologues (Branchiostoma floridae) [S08.UNA]#S08A#	232	26.0684	6e-11
Locus_882_Transcript_1/3_Confidence_0.600_Length_1546	MER081108 - PwLAP aminopeptidase (Paragonimus westermani) [M17.012]	M17	Metalloprotease											Locus_1317_Transcript_1/1_Confidence_1.000_Length_1673	1673	233	208	7581536	7581536	0.00935899	18.3697	16.3987	0.163746	0.00494996	MER075628 - mycosin-1 (Mycobacterium sp. KMS) [S08.131]#S08A#	75	40	1e-06
Locus_1636_Transcript_1/1_Confidence_1.000_Length_5543	MER189140 - aspartyl aminopeptidase (Schistosoma mansoni) [M18.002]	M18	Metalloprotease											Locus_2183_Transcript_1/4_Confidence_0.455_Length_1147	1147	610	545	7581536	7581536	0.00188568	70.147	62.6723	0.162553	0.000753983	MER030882 - polyserase-IA unit 2 (Mus musculus) [S01.358]#S01A#	80	32.5	2e-07
Locus_740_Transcript_2/2_Confidence_1.000_Length_1705	MER085574 - carnosine dipeptidase II (Aedes aegypti) [M20.005]	M20A	Metalloprotease											Locus_13691_Transcript_1/1_Confidence_1.000_Length_1078	1078	104	93	7581536	7581536	0.0209102	12.725	11.3791	0.161281	0.0135445	MER226606 - family M28 unassigned peptidases (Meloidogyne incognita) [M28.UPW]#M28X#	172	47.1264	6e-43
Locus_740_Transcript_1/2_Confidence_1.000_Length_1683	MER085574 - carnosine dipeptidase II (Aedes aegypti) [M20.005]	M20A	Metalloprotease											Locus_11584_Transcript_1/1_Confidence_1.000_Length_472	472	19	17	7581536	7581536	0.062555	5.30951	4.75061	0.160465	0.0524194	MER180587 - family A11 non-peptidase homologues (Hydra magnipapillata) [A11.UNW]#A11X#	27	55.5556	4e-18
Locus_819_Transcript_1/1_Confidence_1.000_Length_1440	MER071632 - aminoacylase (Apis mellifera) [M20.973]	M20A	Metalloprotease											Locus_4476_Transcript_1/1_Confidence_1.000_Length_1138	1138	558	500	7581536	7581536	0.00250284	64.6747	57.9523	0.158337	0.00103805	MER029065 - otubain-1 (Schistosoma japonicum) [C65.001]#C65#	291	65.411	1e-103
Locus_9095_Transcript_1/1_Confidence_1.000_Length_1264	MER189507 - OSGEPL1-like protein (Schistosoma mansoni) [M22.004]	M22	Metalloprotease											Locus_2753_Transcript_2/3_Confidence_0.667_Length_3519	3519	526	472	7581536	7581536	0.00293151	19.7156	17.6915	0.156276	0.00125022	MER188965 - subfamily M16C non-peptidase homologues (Schistosoma mansoni) [M16.UNC]#M16C#	318	64.8903	1e-118
Locus_13461_Transcript_1/1_Confidence_1.000_Length_1823	MER097934 - Kae1 putative peptidase (Ornithorhynchus anatinus) [M22.003]	M22	Metalloprotease											Locus_2753_Transcript_3/3_Confidence_0.667_Length_3519	3519	536	481	7581536	7581536	0.00282861	20.0904	18.0289	0.156196	0.001201	MER188965 - subfamily M16C non-peptidase homologues (Schistosoma mansoni) [M16.UNC]#M16C#	318	64.8903	1e-118
Locus_5113_Transcript_4/4_Confidence_0.636_Length_267	MER171456 - zoocin A (Streptomyces clavuligerus) [M23.005]	M23B	Metalloprotease											Locus_5107_Transcript_1/1_Confidence_1.000_Length_2255	2255	468	420	7581536	7581536	0.00366043	27.3742	24.5666	0.156119	0.00160902	MER192155 - prolyl oligopeptidase (Schistosoma mansoni) [S09.001]#S09A#	278	69.5341	1e-118
Locus_911_Transcript_1/1_Confidence_1.000_Length_1652	MER232776 - zoocin A (Bacillus cellulosilyticus) [M23.005]	M23B	Metalloprotease											Locus_10060_Transcript_1/1_Confidence_1.000_Length_1567	1567	137	123	7581536	7581536	0.016977	11.5317	10.3533	0.155518	0.0104445	MER136676 - subfamily A22A unassigned peptidases (Entamoeba dispar) [A22.UPA]#A22A#	76	50.6494	2e-12
Locus_12579_Transcript_1/1_Confidence_1.000_Length_822	MER232776 - zoocin A (Bacillus cellulosilyticus) [M23.005]	M23B	Metalloprotease											Locus_2315_Transcript_1/1_Confidence_1.000_Length_2640	2640	888	798	7581536	7581536	0.000879642	44.3662	39.8696	0.154171	0.000318971	MER129722 - subfamily M23B non-peptidase homologues (Halorhabdus utahensis) [M23.UNB]#M23B#	239	25.3968	1e-06
Locus_1157_Transcript_1/2_Confidence_1.000_Length_1634	MER232776 - zoocin A (Bacillus cellulosilyticus) [M23.005]	M23B	Metalloprotease											Locus_551_Transcript_1/2_Confidence_1.000_Length_1290	1290	538	484	7581536	7581536	0.00299796	55.0092	49.4878	0.152599	0.0012829	MER031166 - impas 1 peptidase (Schistosoma japonicum) [A22.003]#A22B#	206	60.1942	2e-98
Locus_5417_Transcript_2/3_Confidence_0.714_Length_2734	MER232776 - zoocin A (Bacillus cellulosilyticus) [M23.005]	M23B	Metalloprotease											Locus_1295_Transcript_25/26_Confidence_0.170_Length_4291	4291	830	747	7581536	7581536	0.00113109	25.513	22.9617	0.152003	0.00042228	MER225086 - subfamily A2A non-peptidase homologues (Amphimedon queenslandica) [A02.UNA]#A02A#	93	34.4086	1e-09
Locus_5417_Transcript_3/3_Confidence_0.714_Length_2771	MER232776 - zoocin A (Bacillus cellulosilyticus) [M23.005]	M23B	Metalloprotease											Locus_5874_Transcript_1/1_Confidence_1.000_Length_1361	1361	351	316	7581536	7581536	0.00617008	34.0167	30.6247	0.151546	0.00297339	MER022057 - Jab1/MPN domain metalloenzyme (Homo sapiens) [M67.002]#M67A#	194	77.3196	2e-89
Locus_5417_Transcript_1/3_Confidence_0.714_Length_2736	MER232776 - zoocin A (Bacillus cellulosilyticus) [M23.005]	M23B	Metalloprotease											Locus_501_Transcript_1/2_Confidence_1.000_Length_4973	4973	1055	950	7581536	7581536	0.000569914	27.9819	25.1969	0.151244	0.000197846	MER041022 - mycosin-1 (Mycobacterium avium) [S08.131]#S08A#	51	49.0909	8e-06
Locus_8592_Transcript_2/2_Confidence_1.000_Length_2858	MER231293 - zoocin A (Thermaerobacter marianensis) [M23.005]	M23B	Metalloprotease											Locus_882_Transcript_3/3_Confidence_0.600_Length_1791	1791	717	646	7581536	7581536	0.00170098	52.8039	47.5751	0.150439	0.000670156	MER173211 - leucine aminopeptidase {{Fasciola}-type} (Clonorchis sinensis) [M17.011]#M17#	381	97.3753	0
Locus_8592_Transcript_1/2_Confidence_1.000_Length_2858	MER231293 - zoocin A (Thermaerobacter marianensis) [M23.005]	M23B	Metalloprotease											Locus_421_Transcript_1/1_Confidence_1.000_Length_2062	2062	363	328	7581536	7581536	0.0062582	23.2199	20.9811	0.146274	0.0030224	MER168150 - family S9 non-peptidase homologues (Nostoc sp. PCC 7120) [S09.UNW]#S09X#	98	46.1538	3e-15
Locus_2305_Transcript_1/2_Confidence_1.000_Length_3923	MER232776 - zoocin A (Bacillus cellulosilyticus) [M23.005]	M23B	Metalloprotease											Locus_3878_Transcript_1/2_Confidence_1.000_Length_1274	1274	135	122	7581536	7581536	0.0179152	13.9768	12.6309	0.146078	0.0111858	MER148915 - family S9 non-peptidase homologues (Ciona intestinalis) [S09.UNW]#S09X#	169	53.2967	2e-54
Locus_7109_Transcript_1/2_Confidence_1.000_Length_1675	MER179537 - methionyl aminopeptidase 1 (Branchiostoma floridae) [M24.001]	M24A	Metalloprotease											Locus_2585_Transcript_1/1_Confidence_1.000_Length_2316	2316	550	498	7581536	7581536	0.00339358	31.3233	28.3618	0.143286	0.00147741	MER179592 - calpain-11 (Sus scrofa) [C02.013]#C02A#	113	47.8992	9e-21
Locus_7109_Transcript_2/2_Confidence_1.000_Length_1486	MER181306 - methionyl aminopeptidase 1 (Monodelphis domestica) [M24.001]	M24A	Metalloprotease											Locus_3878_Transcript_2/2_Confidence_1.000_Length_1235	1235	127	115	7581536	7581536	0.0190468	13.5637	12.2821	0.143195	0.0120507	MER148915 - family S9 non-peptidase homologues (Ciona intestinalis) [S09.UNW]#S09X#	169	57.3964	3e-57
Locus_12280_Transcript_1/1_Confidence_1.000_Length_275	MER171766 - methionyl aminopeptidase 1 (Nematostella vectensis) [M24.001]	M24A	Metalloprotease											Locus_6778_Transcript_1/1_Confidence_1.000_Length_1947	1947	191	173	7581536	7581536	0.0134038	12.9393	11.7199	0.142801	0.00770677	MER148627 - family C44 non-peptidase homologues (Ciona intestinalis) [C44.UNW]#C44#	242	28.3388	7e-18
Locus_2588_Transcript_2/2_Confidence_1.000_Length_1563	MER035520 - methionyl aminopeptidase 2 (Schistosoma japonicum) [M24.002]	M24A	Metalloprotease											Locus_2367_Transcript_3/5_Confidence_0.538_Length_2251	2251	353	320	7581536	7581536	0.00685095	20.6844	18.7507	0.141596	0.00335434	MER172368 - subfamily S8A non-peptidase homologues (Branchiostoma floridae) [S08.UNA]#S08A#	223	27.8027	6e-14
Locus_2588_Transcript_1/2_Confidence_1.000_Length_1566	MER035520 - methionyl aminopeptidase 2 (Schistosoma japonicum) [M24.002]	M24A	Metalloprotease											Locus_9088_Transcript_2/2_Confidence_1.000_Length_1240	1240	108	98	7581536	7581536	0.0218026	11.488	10.4243	0.140178	0.0142452	MER213437 - family S33 non-peptidase homologues (Filobasidiella neoformans) [S33.UNW]#S33#	20	75	8e-25
Locus_14447_Transcript_1/1_Confidence_1.000_Length_342	MER179871 - methionyl aminopeptidase 1 (Schistosoma japonicum) [M24.001]	M24A	Metalloprotease											Locus_17710_Transcript_1/1_Confidence_1.000_Length_700	700	99	90	7581536	7581536	0.0234152	18.6543	16.9585	0.137504	0.0156045	MER149145 - family S9 non-peptidase homologues (Ciona intestinalis) [S09.UNW]#S09X#	182	62.234	2e-62
Locus_4134_Transcript_1/2_Confidence_1.000_Length_1684	MER122866 - mitochondrial intermediate cleaving peptidase 55 kDa (Schistosoma japonicum) [M24.026]	M24B	Metalloprotease											Locus_180_Transcript_12/14_Confidence_0.488_Length_5095	5095	437	398	7581536	7581536	0.00555547	11.3131	10.3034	0.134865	0.00262433	MER180587 - family A11 non-peptidase homologues (Hydra magnipapillata) [A11.UNW]#A11X#	142	58.4507	4e-42
Locus_2738_Transcript_1/1_Confidence_1.000_Length_1906	MER126803 - Xaa-Pro dipeptidase {eukaryote} (Schistosoma japonicum) [M24.007]	M24B	Metalloprotease											Locus_9650_Transcript_3/3_Confidence_0.667_Length_1299	1299	68	62	7581536	7581536	0.0304375	6.90466	6.29543	0.133267	0.0217575	MER060103 - family S9 non-peptidase homologues (Cyanothece sp. PCC8801) [S09.UNW]#S09X#	87	33.7079	8e-07
Locus_4134_Transcript_2/2_Confidence_1.000_Length_1664	MER122866 - mitochondrial intermediate cleaving peptidase 55 kDa (Schistosoma japonicum) [M24.026]	M24B	Metalloprotease											Locus_651_Transcript_1/1_Confidence_1.000_Length_1608	1608	793	724	7581536	7581536	0.00213333	65.0474	59.3875	0.131331	0.000866631	MER144534 - lysosomal Pro-Xaa carboxypeptidase (Clonorchis sinensis) [S28.001]#S28#	407	94.3489	0
Locus_12020_Transcript_1/1_Confidence_1.000_Length_859	MER104100 - aminopeptidase P1 (Erinaceus europaeus) [M24.009]	M24B	Metalloprotease											Locus_13525_Transcript_1/1_Confidence_1.000_Length_280	280	23	21	7581536	7581536	0.057202	10.8346	9.89245	0.131245	0.0465506	MER142302 - family S9 non-peptidase homologues (Ciona savignyi) [S09.UNW]#S09X#	92	47.3118	1e-18
Locus_2085_Transcript_1/1_Confidence_1.000_Length_1623	MER180646 - Xaa-Pro dipeptidase {bacteria-type} (Beggiatoa sp. PS) [M24.003]	M24B	Metalloprotease											Locus_3586_Transcript_1/1_Confidence_1.000_Length_788	788	653	598	7581536	7581536	0.00336798	109.302	100.096	0.126938	0.00146531	MER099442 - signalase {animal} 21 kDa component (Schistosoma japonicum) [S26.010]#S26B#	134	82.0896	1e-63
Locus_3600_Transcript_1/1_Confidence_1.000_Length_1128	MER098212 - proliferation-association protein 1 (Macaca fascicularis) [M24.973]	M24X	Metalloprotease											Locus_449_Transcript_9/18_Confidence_0.560_Length_4983	4983	882	808	7581536	7581536	0.00192082	23.3464	21.3877	0.126423	0.000769885	MER226383 - subfamily A2A unassigned peptidases (Saccoglossus kowalevskii) [A02.UPA]#A02A#	84	42.2222	8e-06
Locus_7754_Transcript_1/1_Confidence_1.000_Length_1175	MER037789 - glutaminyl cyclase (Gloydius blomhoffi) [M28.974]	M28A	Metalloprotease											Locus_4714_Transcript_2/5_Confidence_0.737_Length_3957	3957	375	344	7581536	7581536	0.00762911	12.4999	11.4666	0.124482	0.00383095	MER224983 - subfamily A2A non-peptidase homologues (Amphimedon queenslandica) [A02.UNA]#A02A#	91	37.3626	9e-08
Locus_7297_Transcript_2/2_Confidence_1.000_Length_2817	MER190366 - subfamily M28B unassigned peptidases (Schistosoma mansoni) [M28.UPB]	M28B	Metalloprotease											Locus_9053_Transcript_1/1_Confidence_1.000_Length_1109	1109	268	246	7581536	7581536	0.0109921	31.8747	29.2581	0.123575	0.00601237	MER030137 - COP9 signalosome subunit 6 (Homo sapiens) [M67.972]#M67A#	102	48.5437	2e-21
Locus_7297_Transcript_1/2_Confidence_1.000_Length_2817	MER190366 - subfamily M28B unassigned peptidases (Schistosoma mansoni) [M28.UPB]	M28B	Metalloprotease											Locus_2606_Transcript_6/9_Confidence_0.333_Length_577	577	75	69	7581536	7581536	0.0293122	17.1446	15.7731	0.120294	0.0207835	MER079655 - hemoglobinase {trematode} (Fasciola gigantica) [C13.007]#C13#	89	62.9213	1e-28
Locus_15039_Transcript_1/1_Confidence_1.000_Length_217	MER098448 - Fxna peptidase (Equus caballus) [M28.018]	M28X	Metalloprotease											Locus_1952_Transcript_1/1_Confidence_1.000_Length_3231	3231	619	570	7581536	7581536	0.00421675	25.2695	23.2692	0.118977	0.00189505	MER030882 - polyserase-IA unit 2 (Mus musculus) [S01.358]#S01A#	77	46.7532	6e-09
Locus_13691_Transcript_1/1_Confidence_1.000_Length_1078	MER226606 - family M28 unassigned peptidases (Meloidogyne incognita) [M28.UPW]	M28X	Metalloprotease											Locus_3911_Transcript_1/1_Confidence_1.000_Length_1952	1952	165	152	7581536	7581536	0.0171634	11.1493	10.2709	0.118395	0.0105833	MER185921 - family C50 unassigned peptidases (Schistosoma mansoni) [C50.UPW]#C50#	240	56.5385	5e-76
Locus_4592_Transcript_1/1_Confidence_1.000_Length_2666	MER117894 - family M28 unassigned peptidases (Culex pipiens) [M28.UPW]	M28X	Metalloprotease											Locus_5400_Transcript_3/3_Confidence_0.714_Length_8330	8330	690	637	7581536	7581536	0.00380153	10.9256	10.0864	0.115303	0.00168265	MER182974 - family S9 non-peptidase homologues (Ochotona princeps) [S09.UNW]#S09X#	192	33.945	9e-26
Locus_7408_Transcript_1/1_Confidence_1.000_Length_2310	MER053984 - nicalin (Gallus gallus) [M28.978]	M28X	Metalloprotease											Locus_1074_Transcript_1/1_Confidence_1.000_Length_1172	1172	1434	1324	7581536	7581536	0.000847208	161.385	149.006	0.115142	0.000305746	MER159438 - SmCL3 peptidase {{Schistosoma mansoni}} (Clonorchis sinensis) [C01.152]#C01A#	184	92.9348	1e-100
Locus_13018_Transcript_1/1_Confidence_1.000_Length_179	MER144757 - family M28 unassigned peptidases (Branchiostoma floridae) [M28.UPW]	M28X	Metalloprotease											Locus_8817_Transcript_1/1_Confidence_1.000_Length_1489	1489	186	172	7581536	7581536	0.0160355	16.4764	15.2362	0.112894	0.00972034	MER011030 - family C48 unassigned peptidases (Caenorhabditis elegans) [C48.UPW]#C48#	146	26.8456	2e-07
Locus_7368_Transcript_1/3_Confidence_0.714_Length_1033	MER033186 - 1300019j08rik protein (Homo sapiens) [M38.980]	M38	Metalloprotease											Locus_1275_Transcript_6/10_Confidence_0.367_Length_1997	1997	108	100	7581536	7581536	0.0237053	7.13327	6.60488	0.111031	0.0158721	MER224983 - subfamily A2A non-peptidase homologues (Amphimedon queenslandica) [A02.UNA]#A02A#	93	38.9474	1e-06
Locus_5812_Transcript_1/2_Confidence_1.000_Length_1580	MER033185 - hypothetical protein like 5730457F11RIK (Mus musculus) [M38.979]	M38	Metalloprotease											Locus_7500_Transcript_1/2:2_Confidence_1.000_Length_984	984	275	255	7581536	7581536	0.0118837	36.8621	34.1812	0.108934	0.00664328	MER211781 - subfamily M23B non-peptidase homologues (Arcanobacterium haemolyticum) [M23.UNB]#M23B#	71	45.4545	2e-06
Locus_2718_Transcript_1/1_Confidence_1.000_Length_1983	MER033266 - dihydropyrimidinase (Homo sapiens) [M38.973]	M38	Metalloprotease											Locus_4206_Transcript_4/5_Confidence_0.583_Length_4173	4173	372	345	7581536	7581536	0.00896341	11.7581	10.9047	0.108706	0.00469034	MER041022 - mycosin-1 (Mycobacterium avium) [S08.131]#S08A#	63	47.7612	2e-06
Locus_953_Transcript_1/1_Confidence_1.000_Length_3153	MER005767 - dihydro-orotase (Homo sapiens) [M38.972]	M38	Metalloprotease											Locus_5885_Transcript_1/1_Confidence_1.000_Length_3290	3290	728	677	7581536	7581536	0.0042189	29.1862	27.1416	0.104783	0.00189653	MER135118 - subfamily M23B non-peptidase homologues (Batrachochytrium dendrobatidis) [M23.UNB]#M23B#	236	25.1046	2e-07
Locus_1552_Transcript_1/1_Confidence_1.000_Length_1294	MER102730 - i-AAA peptidase (Dasypus novemcinctus) [M41.004]	M41	Metalloprotease											Locus_4846_Transcript_1/1_Confidence_1.000_Length_509	509	43	40	7581536	7581536	0.0413803	11.1428	10.3654	0.104337	0.0315658	MER130212 - family S9 non-peptidase homologues (Planctomyces limnophilus) [S09.UNW]#S09X#	69	40	3e-06
Locus_266_Transcript_1/2_Confidence_1.000_Length_3799	MER102730 - i-AAA peptidase (Dasypus novemcinctus) [M41.004]	M41	Metalloprotease											Locus_2183_Transcript_4/4_Confidence_0.727_Length_1189	1189	631	588	7581536	7581536	0.00535363	69.9988	65.2286	0.101824	0.00251414	MER002752 - papain homologue {{Dictyostelium}-type} (Dictyostelium discoideum) [C01.081]#C01A#	61	37.7049	6e-06
Locus_266_Transcript_2/2_Confidence_1.000_Length_3562	MER102730 - i-AAA peptidase (Dasypus novemcinctus) [M41.004]	M41	Metalloprotease											Locus_3546_Transcript_1/3_Confidence_0.400_Length_1412	1412	103	96	7581536	7581536	0.0249877	9.62156	8.96766	0.101538	0.0169144	MER157736 - subfamily M23B non-peptidase homologues (Dipodomys ordii) [M23.UNB]#M23B#	226	27.5862	1e-20
Locus_4923_Transcript_1/2_Confidence_1.000_Length_1933	MER002198 - i-AAA peptidase (Schistosoma mansoni) [M41.004]	M41	Metalloprotease											Locus_2312_Transcript_1/3_Confidence_0.714_Length_3430	3430	803	749	7581536	7581536	0.00395899	30.8791	28.8025	0.100434	0.00176141	MER183077 - family S9 non-peptidase homologues (Ochotona princeps) [S09.UNW]#S09X#	188	78.1915	5e-92
Locus_4923_Transcript_2/2_Confidence_1.000_Length_2089	MER002198 - i-AAA peptidase (Schistosoma mansoni) [M41.004]	M41	Metalloprotease											Locus_4839_Transcript_1/1_Confidence_1.000_Length_734	734	45	42	7581536	7581536	0.040522	8.08648	7.54738	0.0995357	0.0308574	MER187720 - subfamily M3A non-peptidase homologues (Schistosoma mansoni) [M03.UNA]#M03A#	222	46.1538	3e-48
Locus_3671_Transcript_1/1_Confidence_1.000_Length_1733	MER102730 - i-AAA peptidase (Dasypus novemcinctus) [M41.004]	M41	Metalloprotease											Locus_2147_Transcript_1/2_Confidence_1.000_Length_3461	3461	548	512	7581536	7581536	0.0066506	20.8844	19.5124	0.0980321	0.00323942	MER196385 - subfamily M23B non-peptidase homologues (Pirellula staleyi) [M23.UNB]#M23B#	205	27.3171	3e-06
Locus_9962_Transcript_1/1_Confidence_1.000_Length_1252	MER105620 - FtsH peptidase (Victivallis vadensis) [M41.001]	M41	Metalloprotease											Locus_271_Transcript_1/5_Confidence_0.350_Length_472	472	1663	1554	7581536	7581536	0.00110989	464.722	434.262	0.0978017	0.000413428	MER081231 - cathepsin B-like peptidase {platyhelminth} (Clonorchis sinensis) [C01.062]#C01A#	74	89.1892	8e-36
Locus_6908_Transcript_1/1_Confidence_1.000_Length_1427	MER105620 - FtsH peptidase (Victivallis vadensis) [M41.001]	M41	Metalloprotease											Locus_479_Transcript_2/2_Confidence_0.857_Length_2961	2961	647	605	7581536	7581536	0.00557519	28.821	26.9501	0.0968306	0.00263588	MER103526 - ADAMTS20 peptidase {mouse-type} (Cavia porcellus) [M12.188]#M12B#	175	29.4737	7e-12
Locus_1579_Transcript_1/1_Confidence_1.000_Length_2737	MER102730 - i-AAA peptidase (Dasypus novemcinctus) [M41.004]	M41	Metalloprotease											Locus_786_Transcript_1/1_Confidence_1.000_Length_254	254	1324	1239	7581536	7581536	0.00192526	687.539	643.399	0.0957269	0.000772131	MER075628 - mycosin-1 (Mycobacterium sp. KMS) [S08.131]#S08A#	45	54.3478	1e-07
Locus_3834_Transcript_1/1_Confidence_1.000_Length_1662	MER105620 - FtsH peptidase (Victivallis vadensis) [M41.001]	M41	Metalloprotease											Locus_6213_Transcript_1/1_Confidence_1.000_Length_1497	1497	370	347	7581536	7581536	0.0103035	32.6004	30.5739	0.0925896	0.00555338	MER229284 - family S14 non-peptidase homologues (Filobasidiella neoformans) [S14.UNW]#S14#	275	27.972	2e-24
Locus_6515_Transcript_1/1_Confidence_1.000_Length_1361	MER102730 - i-AAA peptidase (Dasypus novemcinctus) [M41.004]	M41	Metalloprotease											Locus_1593_Transcript_2/2_Confidence_1.000_Length_4684	4684	1048	983	7581536	7581536	0.00312914	29.5112	27.6809	0.0923754	0.00134582	MER229164 - subfamily M23B non-peptidase homologues (Filobasidiella neoformans) [M23.UNB]#M23B#	212	24.8963	3e-06
Locus_4597_Transcript_1/2_Confidence_1.000_Length_2553	MER190702 - family M41 unassigned peptidases (Schistosoma mansoni) [M41.UPW]	M41	Metalloprotease											Locus_5285_Transcript_2/2_Confidence_1.000_Length_4782	4782	520	488	7581536	7581536	0.0075624	14.3429	13.4602	0.0916305	0.00379259	MER212524 - subfamily M23B non-peptidase homologues (Bacillus selenitireducens) [M23.UNB]#M23B#	228	21.9424	6e-06
Locus_2876_Transcript_1/1_Confidence_1.000_Length_1508	MER102730 - i-AAA peptidase (Dasypus novemcinctus) [M41.004]	M41	Metalloprotease											Locus_921_Transcript_6/8_Confidence_0.333_Length_2189	2189	660	621	7581536	7581536	0.00615718	39.7687	37.4187	0.0878728	0.00296569	MER166676 - subfamily S8A unassigned peptidases (Trichophyton equinum) [S08.UPA]#S08A#	95	32.4074	1e-07
Locus_2188_Transcript_1/1_Confidence_1.000_Length_1570	MER190825 - farnesylated-protein converting enzyme 1 (Schistosoma mansoni) [M48.003]	M48A	Metalloprotease											Locus_4206_Transcript_2/5_Confidence_0.583_Length_2402	2402	173	163	7581536	7581536	0.0187488	9.49983	8.95071	0.0859001	0.0118357	MER041022 - mycosin-1 (Mycobacterium avium) [S08.131]#S08A#	63	47.7612	1e-06
Locus_832_Transcript_1/1_Confidence_1.000_Length_2418	MER190925 - dipeptidyl-peptidase III (Schistosoma mansoni) [M49.001]	M49	Metalloprotease											Locus_5918_Transcript_2/2_Confidence_1.000_Length_3856	3856	1387	1307	7581536	7581536	0.0023438	47.4441	44.7076	0.0857086	0.000964369	MER147799 - family S9 non-peptidase homologues (Ciona savignyi) [S09.UNW]#S09X#	144	38.3562	7e-20
Locus_7194_Transcript_1/1_Confidence_1.000_Length_2122	MER190941 - S2P peptidase (Schistosoma mansoni) [M50.001]	M50A	Metalloprotease											Locus_7444_Transcript_1/1_Confidence_1.000_Length_1727	1727	284	268	7581536	7581536	0.013465	21.6905	20.4685	0.0836579	0.00778522	MER156490 - family S9 non-peptidase homologues (Dipodomys ordii) [S09.UNW]#S09X#	230	47.8814	2e-63
Locus_5874_Transcript_1/1_Confidence_1.000_Length_1361	MER022057 - Jab1/MPN domain metalloenzyme (Homo sapiens) [M67.002]	M67A	Metalloprotease											Locus_449_Transcript_12/18_Confidence_0.420_Length_2839	2839	649	613	7581536	7581536	0.00672115	30.1524	28.4799	0.0823314	0.00328053	MER226383 - subfamily A2A unassigned peptidases (Saccoglossus kowalevskii) [A02.UPA]#A02A#	84	42.2222	4e-06
Locus_3488_Transcript_1/1_Confidence_1.000_Length_1264	MER035522 - 26S proteasome non-ATPase regulatory subunit 7 (Schistosoma japonicum) [M67.973]	M67A	Metalloprotease											Locus_2319_Transcript_2/2_Confidence_1.000_Length_2506	2506	221	209	7581536	7581536	0.0162691	11.632	11.0004	0.0805434	0.00990967	MER080476 - Mername-AA253 peptidase (Brachydanio rerio) [C02.028]#C02A#	262	70.6107	1e-110
Locus_9053_Transcript_1/1_Confidence_1.000_Length_1109	MER030137 - COP9 signalosome subunit 6 (Homo sapiens) [M67.972]	M67A	Metalloprotease											Locus_271_Transcript_3/5_Confidence_0.500_Length_680	680	2342	2217	7581536	7581536	0.00106487	454.277	430.031	0.0791323	0.000394989	MER081231 - cathepsin B-like peptidase {platyhelminth} (Clonorchis sinensis) [C01.062]#C01A#	144	84.7222	2e-77
Locus_918_Transcript_1/1_Confidence_1.000_Length_1064	MER021971 - Poh1 peptidase (Schistosoma mansoni) [M67.001]	M67A	Metalloprotease											Locus_8351_Transcript_1/1_Confidence_1.000_Length_1328	1328	75	71	7581536	7581536	0.0312142	7.44914	7.05185	0.0790716	0.0224393	MER112353 - subfamily C2A unassigned peptidases (Gasterosteus aculeatus) [C02.UPA]#C02A#	243	42.471	1e-49
Locus_121_Transcript_1/1_Confidence_1.000_Length_1633	MER191265 - subfamily M67C unassigned peptidases (Schistosoma mansoni) [M67.UPC]	M67C	Metalloprotease											Locus_7988_Transcript_1/1_Confidence_1.000_Length_1827	1827	189	179	7581536	7581536	0.0181483	13.6448	12.9228	0.0784266	0.0113597	MER183576 - subfamily M23B non-peptidase homologues (Ochotona princeps) [M23.UNB]#M23B#	212	27.6265	5e-22
Locus_107_Transcript_1/1_Confidence_1.000_Length_1054	MER183584 - Mername-AA168 protein (Ochotona princeps) [M67.971]	M67X	Metalloprotease											Locus_10955_Transcript_1/1_Confidence_1.000_Length_1017	1017	57	54	7581536	7581536	0.0362927	7.39259	7.00351	0.0780025	0.026924	MER136038 - family S9 non-peptidase homologues (Batrachochytrium dendrobatidis) [S09.UNW]#S09X#	101	28.0374	3e-07
Locus_2749_Transcript_1/1_Confidence_1.000_Length_990	MER078897 - eukaryotic translation initiation factor 3 subunit 5 (Xenopus tropicalis) [M67.974]	M67X	Metalloprotease											Locus_2834_Transcript_1/1_Confidence_1.000_Length_1796	1796	1017	966	7581536	7581536	0.00465035	74.6891	70.9437	0.0742246	0.00212167	MER183658 - family S9 non-peptidase homologues (Ochotona princeps) [S09.UNW]#S09X#	184	61.7801	4e-64
Locus_9166_Transcript_1/1_Confidence_1.000_Length_750	MER119314 - family M79 unassigned peptidases (Schistosoma japonicum) [M79.UPW]	M79	Metalloprotease											Locus_4923_Transcript_2/2_Confidence_1.000_Length_2089	2089	701	666	7581536	7581536	0.00689409	44.2611	42.0512	0.0738923	0.00337796	MER002198 - i-AAA peptidase (Schistosoma mansoni) [M41.004]#M41#	240	76.6667	1e-100
Locus_6402_Transcript_1/1_Confidence_1.000_Length_2417	MER030882 - polyserase-IA unit 2 (Mus musculus) [S01.358]	S01A	Serine											Locus_3691_Transcript_1/1_Confidence_1.000_Length_2351	2351	749	712	7581536	7581536	0.00653363	42.0215	39.9457	0.0730885	0.00317431	MER179936 - family T3 non-peptidase homologues (Schistosoma japonicum) [T03.UNW]#T03#	242	43.4426	2e-52
Locus_402_Transcript_1/1_Confidence_1.000_Length_1068	MER013674 - subfamily S1A unassigned peptidases (Schistosoma mansoni) [S01.UPA]	S01A	Serine											Locus_1787_Transcript_1/3_Confidence_0.429_Length_1857	1857	327	311	7581536	7581536	0.0129219	23.2262	22.0898	0.0723761	0.00735286	MER164118 - impas 1 peptidase (Acyrthosiphon pisum) [A22.003]#A22B#	77	41.5584	3e-09
Locus_2078_Transcript_4/8_Confidence_0.655_Length_358	MER030882 - polyserase-IA unit 2 (Mus musculus) [S01.358]	S01A	Serine											Locus_449_Transcript_14/18_Confidence_0.540_Length_5000	5000	851	810	7581536	7581536	0.00590212	22.4493	21.3677	0.0712372	0.00282269	MER226383 - subfamily A2A unassigned peptidases (Saccoglossus kowalevskii) [A02.UPA]#A02A#	84	42.2222	8e-06
Locus_2078_Transcript_8/8_Confidence_0.655_Length_361	MER030882 - polyserase-IA unit 2 (Mus musculus) [S01.358]	S01A	Serine											Locus_4714_Transcript_5/5_Confidence_0.789_Length_4146	4146	378	360	7581536	7581536	0.0117902	12.0256	11.4529	0.0703893	0.00657679	MER224983 - subfamily A2A non-peptidase homologues (Amphimedon queenslandica) [A02.UNA]#A02A#	91	37.3626	9e-08
Locus_2078_Transcript_1/8_Confidence_0.621_Length_367	MER030882 - polyserase-IA unit 2 (Mus musculus) [S01.358]	S01A	Serine											Locus_1935_Transcript_1/1_Confidence_1.000_Length_2726	2726	496	474	7581536	7581536	0.00998079	23.9993	22.9348	0.0654531	0.00534578	MER148509 - subfamily M23B non-peptidase homologues (Ciona intestinalis) [M23.UNB]#M23B#	222	25.1029	9e-06
Locus_2078_Transcript_5/8_Confidence_0.345_Length_340	MER030882 - polyserase-IA unit 2 (Mus musculus) [S01.358]	S01A	Serine											Locus_341_Transcript_4/4_Confidence_0.571_Length_1444	1444	2246	2148	7581536	7581536	0.00201792	205.157	196.205	0.0643639	0.00081464	MER081230 - SmCB2 peptidase {{Schistosoma}-type} (Clonorchis sinensis) [C01.061]#C01A#	252	88.4921	1e-142
Locus_2183_Transcript_1/4_Confidence_0.455_Length_1147	MER030882 - polyserase-IA unit 2 (Mus musculus) [S01.358]	S01A	Serine											Locus_2123_Transcript_1/1_Confidence_1.000_Length_1408	1408	2368	2265	7581536	7581536	0.00186544	221.831	212.182	0.064158	0.000745142	MER030882 - polyserase-IA unit 2 (Mus musculus) [S01.358]#S01A#	90	43.3333	7e-07
Locus_1965_Transcript_1/3_Confidence_0.750_Length_1549	MER030882 - polyserase-IA unit 2 (Mus musculus) [S01.358]	S01A	Serine											Locus_9962_Transcript_1/1_Confidence_1.000_Length_1252	1252	186	178	7581536	7581536	0.0191418	19.5953	18.7525	0.0634254	0.0121215	MER105620 - FtsH peptidase (Victivallis vadensis) [M41.001]#M41#	61	34.4262	2e-06
Locus_10107_Transcript_1/1_Confidence_1.000_Length_538	MER030882 - polyserase-IA unit 2 (Mus musculus) [S01.358]	S01A	Serine											Locus_7297_Transcript_2/2_Confidence_1.000_Length_2817	2817	234	224	7581536	7581536	0.0167081	10.9565	10.4883	0.0630098	0.0102455	MER190366 - subfamily M28B unassigned peptidases (Schistosoma mansoni) [M28.UPB]#M28B#	270	58.3026	9e-92
Locus_12356_Transcript_1/1_Confidence_1.000_Length_127	MER030882 - polyserase-IA unit 2 (Mus musculus) [S01.358]	S01A	Serine											Locus_13313_Transcript_1/1_Confidence_1.000_Length_1872	1872	305	292	7581536	7581536	0.01417	21.49	20.5741	0.0628409	0.00829925	MER036097 - ADAM10 peptidase (Brachydanio rerio) [M12.210]#M12B#	141	38.0282	6e-17
Locus_1952_Transcript_1/1_Confidence_1.000_Length_3231	MER030882 - polyserase-IA unit 2 (Mus musculus) [S01.358]	S01A	Serine											Locus_1841_Transcript_1/1_Confidence_1.000_Length_6684	6684	753	721	7581536	7581536	0.00734217	14.8594	14.2279	0.0626506	0.00365177	MER235312 - subfamily S8A non-peptidase homologues (Variovorax paradoxus) [S08.UNA]#S08A#	319	23.4604	6e-06
Locus_5700_Transcript_1/1_Confidence_1.000_Length_429	MER216431 - subfamily S1A unassigned peptidases (Schistosoma japonicum) [S01.UPA]	S01A	Serine											Locus_1695_Transcript_10/11_Confidence_0.049_Length_1356	1356	261	250	7581536	7581536	0.0156735	25.3877	24.3177	0.0621217	0.0094518	MER157710 - family S9 non-peptidase homologues (Dipodomys ordii) [S09.UNW]#S09X#	185	68.6486	3e-76
Locus_11291_Transcript_1/1_Confidence_1.000_Length_1033	MER030882 - polyserase-IA unit 2 (Mus musculus) [S01.358]	S01A	Serine											Locus_880_Transcript_2/2_Confidence_1.000_Length_2656	2656	435	417	7581536	7581536	0.0112999	21.6025	20.7086	0.060968	0.00624794	MER036111 - Mername-AA195 putative peptidase (Brachydanio rerio) [S09.053]#S09X#	222	53.125	1e-64
Locus_5688_Transcript_1/1_Confidence_1.000_Length_146	MER006038 - kallikrein-related peptidase 12 (Homo sapiens) [S01.020]	S01A	Serine											Locus_4355_Transcript_1/1_Confidence_1.000_Length_855	855	49	47	7581536	7581536	0.0397822	7.55915	7.25061	0.060121	0.0299569	MER235312 - subfamily S8A non-peptidase homologues (Variovorax paradoxus) [S08.UNA]#S08A#	252	26.5918	2e-07
Locus_1965_Transcript_2/3_Confidence_0.750_Length_2247	MER030882 - polyserase-IA unit 2 (Mus musculus) [S01.358]	S01A	Serine											Locus_5351_Transcript_1/1_Confidence_1.000_Length_2031	2031	149	143	7581536	7581536	0.0219364	9.67652	9.28686	0.0592972	0.0143758	MER118978 - family C48 unassigned peptidases (Schistosoma japonicum) [C48.UPW]#C48#	97	68.0412	3e-37
Locus_1965_Transcript_3/3_Confidence_0.750_Length_2253	MER030882 - polyserase-IA unit 2 (Mus musculus) [S01.358]	S01A	Serine											Locus_5113_Transcript_4/4_Confidence_0.636_Length_267	267	25	24	7581536	7581536	0.0561376	12.3501	11.8561	0.0588937	0.0455897	MER171456 - zoocin A (Streptomyces clavuligerus) [M23.005]#M23B#	50	54	3e-06
Locus_245_Transcript_1/1_Confidence_1.000_Length_3703	MER030882 - polyserase-IA unit 2 (Mus musculus) [S01.358]	S01A	Serine											Locus_4822_Transcript_1/1_Confidence_1.000_Length_844	844	100	96	7581536	7581536	0.0273269	15.6279	15.0028	0.0588937	0.0189555	MER128700 - peptidase Vpr {{Bacillus}-type} (Thermobaculum terrenum) [S08.114]#S08A#	98	36.2745	7e-08
Locus_1890_Transcript_1/2_Confidence_1.000_Length_1448	MER098912 - subfamily S1A unassigned peptidases (Schistosoma japonicum) [S01.UPA]	S01A	Serine											Locus_12446_Transcript_1/1_Confidence_1.000_Length_945	945	102	98	7581536	7581536	0.0270748	14.2368	13.6785	0.0577155	0.0187709	MER148450 - family S9 non-peptidase homologues (Ciona intestinalis) [S09.UNW]#S09X#	192	47.1795	3e-49
Locus_1890_Transcript_2/2_Confidence_1.000_Length_1447	MER098912 - subfamily S1A unassigned peptidases (Schistosoma japonicum) [S01.UPA]	S01A	Serine											Locus_7011_Transcript_1/1_Confidence_1.000_Length_1382	1382	77	74	7581536	7581536	0.0314662	7.34895	7.06263	0.0573332	0.0226597	MER148953 - family S9 non-peptidase homologues (Ciona intestinalis) [S09.UNW]#S09X#	46	67.3913	1e-14
Locus_2078_Transcript_2/8_Confidence_0.586_Length_365	MER030882 - polyserase-IA unit 2 (Mus musculus) [S01.358]	S01A	Serine											Locus_9902_Transcript_1/1_Confidence_1.000_Length_2129	2129	209	201	7581536	7581536	0.0182154	12.9483	12.4527	0.0563074	0.0114075	MER147141 - family S9 non-peptidase homologues (Ciona savignyi) [S09.UNW]#S09X#	190	53.3981	4e-50
Locus_12029_Transcript_1/1_Confidence_1.000_Length_365	MER010954 - matriptase (Rattus norvegicus) [S01.302]	S01A	Serine											Locus_12699_Transcript_1/1_Confidence_1.000_Length_1452	1452	134	129	7581536	7581536	0.0234399	12.1725	11.7183	0.0548619	0.0156285	MER112910 - family S9 non-peptidase homologues (Chloroherpeton thalassium) [S09.UNW]#S09X#	75	41.3333	2e-07
Locus_13583_Transcript_1/1_Confidence_1.000_Length_222	MER098911 - subfamily S1A unassigned peptidases (Schistosoma japonicum) [S01.UPA]	S01A	Serine											Locus_5812_Transcript_2/2_Confidence_1.000_Length_1545	1545	221	213	7581536	7581536	0.0177814	18.8672	18.1842	0.0531929	0.0110879	MER148856 - family M38 non-peptidase homologues (Ciona intestinalis) [M38.UNW]#M38#	44	50	6e-60
Locus_322_Transcript_1/2_Confidence_1.000_Length_1453	MER208447 - ovochymase domain 3 (Schistosoma mansoni) [S01.245]	S01A	Serine											Locus_2312_Transcript_3/3_Confidence_0.714_Length_3433	3433	831	801	7581536	7581536	0.00749549	31.9279	30.7752	0.0530462	0.0037488	MER183077 - family S9 non-peptidase homologues (Ochotona princeps) [S09.UNW]#S09X#	188	78.1915	5e-92
Locus_322_Transcript_2/2_Confidence_1.000_Length_1459	MER208447 - ovochymase domain 3 (Schistosoma mansoni) [S01.245]	S01A	Serine											Locus_3172_Transcript_1/2_Confidence_1.000_Length_5743	5743	458	442	7581536	7581536	0.0115337	10.5189	10.1514	0.0513012	0.00640033	MER168713 - family S9 non-peptidase homologues (Nostoc sp. PCC 7120) [S09.UNW]#S09X#	123	28.4615	5e-06
Locus_2123_Transcript_1/1_Confidence_1.000_Length_1408	MER030882 - polyserase-IA unit 2 (Mus musculus) [S01.358]	S01A	Serine											Locus_6203_Transcript_1/1_Confidence_1.000_Length_892	892	88	85	7581536	7581536	0.0295139	13.0125	12.5689	0.0500407	0.0209527	MER081231 - cathepsin B-like peptidase {platyhelminth} (Clonorchis sinensis) [C01.062]#C01A#	259	76.834	1e-129
Locus_1410_Transcript_2/3_Confidence_0.300_Length_1125	MER022465 - subfamily S1B unassigned peptidases (Anopheles gambiae) [S01.UPB]	S01B	Serine											Locus_9974_Transcript_1/1_Confidence_1.000_Length_785	785	59	57	7581536	7581536	0.0363347	9.91346	9.57741	0.049753	0.0269653	MER191777 - tripeptidyl-peptidase II (Schistosoma mansoni) [S08.090]#S08A#	244	62	9e-90
Locus_1410_Transcript_1/3_Confidence_0.800_Length_2570	MER147591 - subfamily S1B unassigned peptidases (Ciona savignyi) [S01.UPB]	S01B	Serine											Locus_7109_Transcript_2/2_Confidence_1.000_Length_1486	1486	148	143	7581536	7581536	0.0223871	13.1367	12.6929	0.049582	0.0147953	MER181306 - methionyl aminopeptidase 1 (Monodelphis domestica) [M24.001]#M24A#	101	75.2475	4e-42
Locus_1410_Transcript_3/3_Confidence_0.800_Length_3016	MER147591 - subfamily S1B unassigned peptidases (Ciona savignyi) [S01.UPB]	S01B	Serine											Locus_5416_Transcript_1/1_Confidence_1.000_Length_1775	1775	609	589	7581536	7581536	0.00975315	45.2545	43.7683	0.0481746	0.00520152	MER185343 - family C19 unassigned peptidases (Schistosoma japonicum) [C19.UPW]#C19#	357	68.2451	1e-140
Locus_3667_Transcript_2/2_Confidence_1.000_Length_4215	MER222996 - subfamily S1B unassigned peptidases (Thermoanaerobacterium thermosaccharolyticum) [S01.UPB]	S01B	Serine											Locus_832_Transcript_1/1_Confidence_1.000_Length_2418	2418	1134	1097	7581536	7581536	0.00621467	61.8585	59.8402	0.0478571	0.00299913	MER190925 - dipeptidyl-peptidase III (Schistosoma mansoni) [M49.001]#M49#	248	65.6	5e-93
Locus_3667_Transcript_1/2_Confidence_1.000_Length_4236	MER222996 - subfamily S1B unassigned peptidases (Thermoanaerobacterium thermosaccharolyticum) [S01.UPB]	S01B	Serine											Locus_1965_Transcript_3/3_Confidence_0.750_Length_2253	2253	1814	1756	7581536	7581536	0.00416847	106.199	102.803	0.0468816	0.00187085	MER030882 - polyserase-IA unit 2 (Mus musculus) [S01.358]#S01A#	76	51.9481	4e-08
Locus_149_Transcript_3/3_Confidence_0.857_Length_727	MER060741 - subfamily S1B unassigned peptidases (Ehrlichia chaffeensis) [S01.UPB]	S01B	Serine											Locus_2456_Transcript_1/1_Confidence_1.000_Length_2190	2190	565	547	7581536	7581536	0.0103406	34.0288	32.9447	0.04671	0.0055904	MER148149 - subfamily M23B non-peptidase homologues (Ciona intestinalis) [M23.UNB]#M23B#	279	23.3898	2e-06
Locus_149_Transcript_1/3_Confidence_0.857_Length_723	MER060741 - subfamily S1B unassigned peptidases (Ehrlichia chaffeensis) [S01.UPB]	S01B	Serine											Locus_449_Transcript_13/18_Confidence_0.360_Length_3287	3287	440	426	7581536	7581536	0.0121041	17.6561	17.0944	0.0466501	0.00679712	MER224983 - subfamily A2A non-peptidase homologues (Amphimedon queenslandica) [A02.UNA]#A02A#	91	35.1648	3e-06
Locus_9638_Transcript_2/3_Confidence_0.600_Length_861	MER041022 - mycosin-1 (Mycobacterium avium) [S08.131]	S08A	Serine											Locus_1245_Transcript_2/2_Confidence_1.000_Length_1629	1629	441	427	7581536	7581536	0.0120933	35.7076	34.574	0.0465426	0.00678814	MER225332 - NDRG3 protein (Anolis carolinensis) [S33.987]#S33#	271	32.0475	4e-31
Locus_140_Transcript_1/2_Confidence_1.000_Length_1601	MER075628 - mycosin-1 (Mycobacterium sp. KMS) [S08.131]	S08A	Serine											Locus_948_Transcript_22/25_Confidence_0.051_Length_6164	6164	923	894	7581536	7581536	0.00742535	19.7507	19.1301	0.0460558	0.00370984	MER224787 - family T3 non-peptidase homologues (Amphimedon queenslandica) [T03.UNW]#T03#	94	56.383	3e-24
Locus_8565_Transcript_1/1_Confidence_1.000_Length_1797	MER003237 - mycosin-1 (Mycobacterium tuberculosis) [S08.131]	S08A	Serine											Locus_978_Transcript_1/1_Confidence_1.000_Length_2025	2025	263	255	7581536	7581536	0.0164724	17.1306	16.6096	0.0445656	0.0100719	MER102874 - family S9 non-peptidase homologues (Cyanothece sp. ATCC 51142) [S09.UNW]#S09X#	137	28.3951	7e-06
Locus_2613_Transcript_1/4_Confidence_0.600_Length_2570	MER041022 - mycosin-1 (Mycobacterium avium) [S08.131]	S08A	Serine											Locus_7421_Transcript_1/2_Confidence_1.000_Length_1015	1015	518	503	7581536	7581536	0.0111811	67.3142	65.3649	0.0423937	0.0061611	MER199525 - subfamily S41A non-peptidase homologues (Tetraodon nigroviridis) [S41.UNA]#S41A#	58	49.1525	2e-08
Locus_6876_Transcript_1/1_Confidence_1.000_Length_1162	MER191780 - site-1 peptidase (Schistosoma mansoni) [S08.063]	S08A	Serine											Locus_829_Transcript_1/5_Confidence_0.615_Length_1226	1226	104	101	7581536	7581536	0.027228	11.1889	10.8661	0.0422282	0.0188826	MER232192 - subfamily M23B non-peptidase homologues (Ruminococcus albus) [M23.UNB]#M23B#	106	31.2	3e-07
Locus_2494_Transcript_3/3_Confidence_0.500_Length_1684	MER075628 - mycosin-1 (Mycobacterium sp. KMS) [S08.131]	S08A	Serine											Locus_1295_Transcript_20/26_Confidence_0.128_Length_2223	2223	395	384	7581536	7581536	0.0132225	23.4369	22.7842	0.0407463	0.00757759	MER226356 - subfamily A2A non-peptidase homologues (Saccoglossus kowalevskii) [A02.UNA]#A02A#	91	38.4615	8e-08
Locus_663_Transcript_2/8_Confidence_0.500_Length_4104	MER075628 - mycosin-1 (Mycobacterium sp. KMS) [S08.131]	S08A	Serine											Locus_16262_Transcript_1/1_Confidence_1.000_Length_567	567	37	36	7581536	7581536	0.0462197	8.60719	8.37456	0.0395284	0.0358404	MER146162 - family S9 non-peptidase homologues (Ciona savignyi) [S09.UNW]#S09X#	112	29.5652	2e-11
Locus_663_Transcript_1/8_Confidence_0.400_Length_6856	MER075628 - mycosin-1 (Mycobacterium sp. KMS) [S08.131]	S08A	Serine											Locus_1049_Transcript_2/7_Confidence_0.522_Length_1019	1019	77	75	7581536	7581536	0.0318858	9.96688	9.708	0.0379679	0.022981	MER224983 - subfamily A2A non-peptidase homologues (Amphimedon queenslandica) [A02.UNA]#A02A#	91	36.5591	2e-06
Locus_663_Transcript_8/8_Confidence_0.550_Length_7110	MER075628 - mycosin-1 (Mycobacterium sp. KMS) [S08.131]	S08A	Serine											Locus_1787_Transcript_3/3_Confidence_0.714_Length_2076	2076	389	379	7581536	7581536	0.013485	24.7153	24.0799	0.0375723	0.00779785	MER085383 - impas 1 peptidase (Aedes aegypti) [A22.003]#A22B#	77	40.2597	3e-09
Locus_663_Transcript_6/8_Confidence_0.550_Length_9483	MER075628 - mycosin-1 (Mycobacterium sp. KMS) [S08.131]	S08A	Serine											Locus_3076_Transcript_1/1_Confidence_1.000_Length_2387	2387	742	724	7581536	7581536	0.00932844	41.001	40.0064	0.0354295	0.00493006	MER134605 - family C26 unassigned peptidases (Populus trichocarpa) [C26.UPW]#C26#	188	47.619	1e-49
Locus_663_Transcript_4/8_Confidence_0.400_Length_6554	MER075628 - mycosin-1 (Mycobacterium sp. KMS) [S08.131]	S08A	Serine											Locus_12684_Transcript_1/1_Confidence_1.000_Length_1227	1227	91	89	7581536	7581536	0.0293678	9.78227	9.56727	0.0320612	0.0208289	MER185950 - family C54 non-peptidase homologues (Schistosoma mansoni) [C54.UNW]#C54#	278	47.0199	3e-74
Locus_663_Transcript_3/8_Confidence_0.300_Length_3352	MER075628 - mycosin-1 (Mycobacterium sp. KMS) [S08.131]	S08A	Serine											Locus_217_Transcript_1/1_Confidence_1.000_Length_1997	1997	1020	998	7581536	7581536	0.00787661	67.3697	65.9167	0.0314574	0.00397421	MER129755 - subfamily M23B non-peptidase homologues (Halorhabdus utahensis) [M23.UNB]#M23B#	149	30.9942	5e-07
Locus_663_Transcript_7/8_Confidence_0.300_Length_4141	MER075628 - mycosin-1 (Mycobacterium sp. KMS) [S08.131]	S08A	Serine											Locus_1038_Transcript_2/3_Confidence_0.571_Length_220	220	892	873	7581536	7581536	0.00857209	534.792	523.401	0.0310621	0.00441361	MER081231 - cathepsin B-like peptidase {platyhelminth} (Clonorchis sinensis) [C01.062]#C01A#	71	76.0563	4e-31
Locus_663_Transcript_5/8_Confidence_0.550_Length_7041	MER075628 - mycosin-1 (Mycobacterium sp. KMS) [S08.131]	S08A	Serine											Locus_6771_Transcript_3/3_Confidence_0.714_Length_3316	3316	341	334	7581536	7581536	0.0148033	13.5638	13.2854	0.0299236	0.00875459	MER235751 - subfamily M23B non-peptidase homologues (Isosphaera pallida) [M23.UNB]#M23B#	298	28.479	9e-09
Locus_10699_Transcript_1/1_Confidence_1.000_Length_871	MER191777 - tripeptidyl-peptidase II (Schistosoma mansoni) [S08.090]	S08A	Serine											Locus_4592_Transcript_1/1_Confidence_1.000_Length_2666	2666	493	483	7581536	7581536	0.0121296	24.391	23.8963	0.0295645	0.00681534	MER117894 - family M28 unassigned peptidases (Culex pipiens) [M28.UPW]#M28X#	74	56.7568	1e-18
Locus_4206_Transcript_2/5_Confidence_0.583_Length_2402	MER041022 - mycosin-1 (Mycobacterium avium) [S08.131]	S08A	Serine											Locus_13059_Transcript_1/1_Confidence_1.000_Length_692	692	50	49	7581536	7581536	0.0397946	9.5303	9.3397	0.0291463	0.0299742	MER136102 - family S9 non-peptidase homologues (Batrachochytrium dendrobatidis) [S09.UNW]#S09X#	125	35.1145	3e-14
Locus_4206_Transcript_5/5_Confidence_0.583_Length_3682	MER041022 - mycosin-1 (Mycobacterium avium) [S08.131]	S08A	Serine											Locus_3946_Transcript_1/1_Confidence_1.000_Length_2777	2777	460	451	7581536	7581536	0.0126399	21.8487	21.4212	0.0285064	0.00715538	MER168424 - subfamily M23B non-peptidase homologues (Drosophila pseudoobscura) [M23.UNB]#M23B#	304	25	6e-18
Locus_4206_Transcript_1/5_Confidence_0.583_Length_3688	MER041022 - mycosin-1 (Mycobacterium avium) [S08.131]	S08A	Serine											Locus_2984_Transcript_1/1_Confidence_1.000_Length_6957	6957	1156	1134	7581536	7581536	0.00750014	21.9169	21.4998	0.0277208	0.00375203	MER224744 - TssM peptidase {{Burkholderia} sp.} (Burkholderia pseudomallei) [C19.098]#C19#	126	38.5185	5e-06
Locus_4822_Transcript_1/1_Confidence_1.000_Length_844	MER128700 - peptidase Vpr {{Bacillus}-type} (Thermobaculum terrenum) [S08.114]	S08A	Serine											Locus_479_Transcript_1/2_Confidence_0.857_Length_2957	2957	567	557	7581536	7581536	0.0113796	25.2915	24.8454	0.0256714	0.00629703	MER103526 - ADAMTS20 peptidase {mouse-type} (Cavia porcellus) [M12.188]#M12B#	175	29.4737	7e-12
Locus_1737_Transcript_1/1_Confidence_1.000_Length_6197	MER041022 - mycosin-1 (Mycobacterium avium) [S08.131]	S08A	Serine											Locus_8592_Transcript_2/2_Confidence_1.000_Length_2858	2858	227	223	7581536	7581536	0.0184654	10.4763	10.2917	0.0256486	0.0115997	MER231293 - zoocin A (Thermaerobacter marianensis) [M23.005]#M23B#	237	22.314	3e-06
Locus_6603_Transcript_1/1_Confidence_1.000_Length_791	MER075628 - mycosin-1 (Mycobacterium sp. KMS) [S08.131]	S08A	Serine											Locus_3334_Transcript_1/1_Confidence_1.000_Length_2938	2938	1687	1658	7581536	7581536	0.00608275	75.7366	74.4347	0.025016	0.00292471	MER232192 - subfamily M23B non-peptidase homologues (Ruminococcus albus) [M23.UNB]#M23B#	132	29.927	1e-08
Locus_362_Transcript_10/10_Confidence_0.447_Length_661	MER003237 - mycosin-1 (Mycobacterium tuberculosis) [S08.131]	S08A	Serine											Locus_1295_Transcript_18/26_Confidence_0.064_Length_3941	3941	248	244	7581536	7581536	0.0176872	8.30019	8.16632	0.023459	0.0110228	MER201123 - subfamily A2A unassigned peptidases (Oryza sativa) [A02.UPA]#A02A#	89	44.4444	1e-13
Locus_362_Transcript_4/10_Confidence_0.362_Length_443	MER041022 - mycosin-1 (Mycobacterium avium) [S08.131]	S08A	Serine											Locus_449_Transcript_10/18_Confidence_0.540_Length_5001	5001	768	757	7581536	7581536	0.00981716	20.2557	19.9656	0.020813	0.00524197	MER226383 - subfamily A2A unassigned peptidases (Saccoglossus kowalevskii) [A02.UPA]#A02A#	84	42.2222	8e-06
Locus_197_Transcript_1/1_Confidence_1.000_Length_2034	MER041022 - mycosin-1 (Mycobacterium avium) [S08.131]	S08A	Serine											Locus_1593_Transcript_1/2_Confidence_1.000_Length_4762	4762	1044	1030	7581536	7581536	0.00835491	28.917	28.5293	0.0194774	0.004283	MER229164 - subfamily M23B non-peptidase homologues (Filobasidiella neoformans) [M23.UNB]#M23B#	212	24.8963	3e-06
Locus_8039_Transcript_1/1_Confidence_1.000_Length_1964	MER191780 - site-1 peptidase (Schistosoma mansoni) [S08.063]	S08A	Serine											Locus_5400_Transcript_2/3_Confidence_0.714_Length_8330	8330	647	639	7581536	7581536	0.0108494	10.2448	10.1181	0.0179498	0.00591953	MER182974 - family S9 non-peptidase homologues (Ochotona princeps) [S09.UNW]#S09X#	192	33.945	9e-26
Locus_921_Transcript_6/8_Confidence_0.333_Length_2189	MER166676 - subfamily S8A unassigned peptidases (Trichophyton equinum) [S08.UPA]	S08A	Serine											Locus_11165_Transcript_1/1_Confidence_1.000_Length_881	881	328	324	7581536	7581536	0.0154276	49.1067	48.5078	0.017702	0.00921246	MER157598 - family S54 non-peptidase homologues (Dipodomys ordii) [S54.UNW]#S54#	154	51.9481	4e-47
Locus_6436_Transcript_2/2_Confidence_1.000_Length_1928	MER192091 - peptidase Vpr {{Bacillus}-type} (Bacillus mycoides) [S08.114]	S08A	Serine											Locus_1275_Transcript_3/10_Confidence_0.400_Length_2463	2463	86	85	7581536	7581536	0.0303749	4.6055	4.55195	0.0168738	0.0217066	MER200446 - subfamily A2A unassigned peptidases (Solanum demissum) [A02.UPA]#A02A#	71	43.8356	1e-10
Locus_6436_Transcript_1/2_Confidence_1.000_Length_1973	MER192099 - peptidase Vpr {{Bacillus}-type} (Bacillus cereus) [S08.114]	S08A	Serine											Locus_7722_Transcript_1/1_Confidence_1.000_Length_1102	1102	239	237	7581536	7581536	0.0181994	28.6061	28.3667	0.0121236	0.0113968	MER145802 - family M50 non-peptidase homologues (Ciona savignyi) [M50.UNW]#M50X#	94	78.7234	7e-38
Locus_7719_Transcript_1/1_Confidence_1.000_Length_908	MER191649 - subfamily S8A unassigned peptidases (Aedes aegypti) [S08.UPA]	S08A	Serine											Locus_5913_Transcript_1/1_Confidence_1.000_Length_1360	1360	158	157	7581536	7581536	0.0224245	15.3236	15.2266	0.00916	0.0148227	MER156017 - family S9 non-peptidase homologues (Dipodomys ordii) [S09.UNW]#S09X#	73	45.9459	1e-09
Locus_12146_Transcript_1/1_Confidence_1.000_Length_946	MER075628 - mycosin-1 (Mycobacterium sp. KMS) [S08.131]	S08A	Serine											Locus_2334_Transcript_1/1_Confidence_1.000_Length_1153	1153	322	321	7581536	7581536	0.0157144	36.8357	36.7213	0.00448739	0.00948281	MER229462 - subfamily C14A unassigned peptidases (Schistosoma mansoni) [C14.UPA]#C14A#	231	60.3448	2e-77
Locus_17814_Transcript_1/1_Confidence_1.000_Length_810	MER191611 - subfamily S8A unassigned peptidases (Homo sapiens) [S08.UPA]	S08A	Serine											Locus_1068_Transcript_2/2_Confidence_1.000_Length_5816	5816	448	447	7581536	7581536	0.013324	10.1601	10.1374	0.0032239	0.00764858	MER183046 - subfamily M23B non-peptidase homologues (Ochotona princeps) [M23.UNB]#M23B#	140	24.6479	1e-06
Locus_921_Transcript_8/8_Confidence_0.467_Length_1841	MER166676 - subfamily S8A unassigned peptidases (Trichophyton equinum) [S08.UPA]	S08A	Serine											Locus_10493_Transcript_1/1_Confidence_1.000_Length_353	353	22	22	7581536	7581536	0.0598021	8.22036	8.22036	0	0.0493054	MER180587 - family A11 non-peptidase homologues (Hydra magnipapillata) [A11.UNW]#A11X#	62	39.0625	3e-06
Locus_921_Transcript_7/8_Confidence_0.467_Length_1859	MER166676 - subfamily S8A unassigned peptidases (Trichophyton equinum) [S08.UPA]	S08A	Serine											Locus_13197_Transcript_1/3_Confidence_0.333_Length_162	162	1.0001	1.0001	7581536	7581536	0.249852	0.814275	0.814275	0	0.249361	MER185300 - family C13 unassigned peptidases (Perkinsus marinus) [C13.UPW]#C13#	36	72.2222	6e-09
Locus_4206_Transcript_3/5_Confidence_0.500_Length_3722	MER041022 - mycosin-1 (Mycobacterium avium) [S08.131]	S08A	Serine											Locus_13197_Transcript_3/3_Confidence_0.667_Length_149	149	3	3	7581536	7581536	0.15625	2.65569	2.65569	0	0.153771	MER108244 - hemoglobinase {trematode} (Opisthorchis viverrini) [C13.007]#C13#	44	70.4545	2e-14
Locus_1317_Transcript_1/1_Confidence_1.000_Length_1673	MER075628 - mycosin-1 (Mycobacterium sp. KMS) [S08.131]	S08A	Serine											Locus_13387_Transcript_1/1_Confidence_1.000_Length_270	270	8	8	7581536	7581536	0.0981903	3.90813	3.90813	0	0.0899713	MER060472 - hemoglobinase {trematode} (Schistosoma mansoni) [C13.007]#C13#	89	51.6854	5e-21
Locus_4206_Transcript_4/5_Confidence_0.583_Length_4173	MER041022 - mycosin-1 (Mycobacterium avium) [S08.131]	S08A	Serine											Locus_13454_Transcript_1/1_Confidence_1.000_Length_207	207	26	26	7581536	7581536	0.055058	16.5671	16.5671	0	0.0446046	MER149145 - family S9 non-peptidase homologues (Ciona intestinalis) [S09.UNW]#S09X#	44	77.2727	1e-12
Locus_2240_Transcript_1/1_Confidence_1.000_Length_1118	MER041022 - mycosin-1 (Mycobacterium avium) [S08.131]	S08A	Serine											Locus_13810_Transcript_1/1_Confidence_1.000_Length_1882	1882	233	233	7581536	7581536	0.0184707	16.3297	16.3297	0	0.0116038	MER157826 - family S9 non-peptidase homologues (Dipodomys ordii) [S09.UNW]#S09X#	195	42.5121	1e-39
Locus_9974_Transcript_1/1_Confidence_1.000_Length_785	MER191777 - tripeptidyl-peptidase II (Schistosoma mansoni) [S08.090]	S08A	Serine											Locus_14303_Transcript_1/1_Confidence_1.000_Length_150	150	4	4	7581536	7581536	0.136719	3.51732	3.51732	0	0.133023	MER180116 - AtSRP1 g.p. {{Arabidopsis thaliana}} (Ricinus communis) [I04.087]#I04#	40	65	6e-09
Locus_786_Transcript_1/1_Confidence_1.000_Length_254	MER075628 - mycosin-1 (Mycobacterium sp. KMS) [S08.131]	S08A	Serine											Locus_14447_Transcript_1/1_Confidence_1.000_Length_342	342	17	17	7581536	7581536	0.0679169	6.5564	6.5564	0	0.0574008	MER179871 - methionyl aminopeptidase 1 (Schistosoma japonicum) [M24.001]#M24A#	109	46.0177	7e-23
Locus_46_Transcript_1/1_Confidence_1.000_Length_5092	MER191778 - subfamily S8A unassigned peptidases (Schistosoma mansoni) [S08.UPA]	S08A	Serine											Locus_20165_Transcript_2/2_Confidence_1.000_Length_226	226	7	7	7581536	7581536	0.104736	4.08538	4.08538	0	0.0969958	MER108244 - hemoglobinase {trematode} (Opisthorchis viverrini) [C13.007]#C13#	33	75.7576	6e-11
Locus_501_Transcript_1/2_Confidence_1.000_Length_4973	MER041022 - mycosin-1 (Mycobacterium avium) [S08.131]	S08A	Serine											Locus_2606_Transcript_5/9_Confidence_0.238_Length_287	287	18	18	7581536	7581536	0.0660303	8.27244	8.27244	0	0.0556604	MER108244 - hemoglobinase {trematode} (Opisthorchis viverrini) [C13.007]#C13#	54	72.2222	6e-20
Locus_2187_Transcript_3/5_Confidence_0.250_Length_2967	MER075628 - mycosin-1 (Mycobacterium sp. KMS) [S08.131]	S08A	Serine											Locus_4068_Transcript_1/2_Confidence_1.000_Length_771	771	53	53	7581536	7581536	0.0386574	9.06701	9.06701	0	0.02895	MER134671 - family S9 non-peptidase homologues (Populus trichocarpa) [S09.UNW]#S09X#	97	33.6449	3e-09
Locus_2187_Transcript_5/5_Confidence_0.500_Length_4366	MER075628 - mycosin-1 (Mycobacterium sp. KMS) [S08.131]	S08A	Serine											Locus_6876_Transcript_1/1_Confidence_1.000_Length_1162	1162	98	98	7581536	7581536	0.0284596	11.124	11.124	0	0.0200544	MER191780 - site-1 peptidase (Schistosoma mansoni) [S08.063]#S08A#	152	60.3659	3e-46
Locus_1192_Transcript_2/5_Confidence_0.538_Length_1593	MER075628 - mycosin-1 (Mycobacterium sp. KMS) [S08.131]	S08A	Serine											Locus_8407_Transcript_1/1_Confidence_1.000_Length_2268	2268	149	149	7581536	7581536	0.0230907	8.66535	8.66535	0	0.0153372	MER109320 - family S60 non-peptidase homologues (Schistosoma japonicum) [S60.UNW]#S60#	305	76.7213	1e-146
Locus_1192_Transcript_5/5_Confidence_0.615_Length_1493	MER075628 - mycosin-1 (Mycobacterium sp. KMS) [S08.131]	S08A	Serine											Locus_8468_Transcript_1/1_Confidence_1.000_Length_1003	1003	189	189	7581536	7581536	0.0205058	24.8544	24.8544	0	0.0132019	MER149485 - family S9 non-peptidase homologues (Ciona intestinalis) [S09.UNW]#S09X#	229	58.8983	1e-75
Locus_1192_Transcript_4/5_Confidence_0.615_Length_1529	MER075628 - mycosin-1 (Mycobacterium sp. KMS) [S08.131]	S08A	Serine											Locus_4171_Transcript_1/1_Confidence_1.000_Length_1805	1805	296	297	7581536	7581536	0.0163619	21.63	21.7031	-0.00486576	0.00999446	MER188836 - subfamily M16B non-peptidase homologues (Schistosoma mansoni) [M16.UNB]#M16B#	236	58.2278	1e-80
Locus_5507_Transcript_4/6_Confidence_0.462_Length_1717	MER075628 - mycosin-1 (Mycobacterium sp. KMS) [S08.131]	S08A	Serine											Locus_921_Transcript_7/8_Confidence_0.467_Length_1859	1859	810	814	7581536	7581536	0.00984945	57.471	57.7548	-0.00710689	0.0052604	MER166676 - subfamily S8A unassigned peptidases (Trichophyton equinum) [S08.UPA]#S08A#	95	33.6134	3e-07
Locus_5507_Transcript_6/6_Confidence_0.538_Length_1470	MER075628 - mycosin-1 (Mycobacterium sp. KMS) [S08.131]	S08A	Serine											Locus_3831_Transcript_2/2_Confidence_1.000_Length_2341	2341	191	192	7581536	7581536	0.0203452	10.7615	10.8179	-0.00753367	0.0130805	MER143597 - subfamily M14A non-peptidase homologues (Drosophila mojavensis) [M14.UNA]#M14A#	39	67.3913	9e-08
Locus_5507_Transcript_3/6_Confidence_0.308_Length_1379	MER075628 - mycosin-1 (Mycobacterium sp. KMS) [S08.131]	S08A	Serine											Locus_2753_Transcript_1/3_Confidence_0.667_Length_3565	3565	526	529	7581536	7581536	0.0122273	19.4612	19.5722	-0.00820492	0.00688298	MER188965 - subfamily M16C non-peptidase homologues (Schistosoma mansoni) [M16.UNC]#M16C#	318	64.8903	1e-118
Locus_5507_Transcript_2/6_Confidence_0.462_Length_1426	MER075628 - mycosin-1 (Mycobacterium sp. KMS) [S08.131]	S08A	Serine											Locus_107_Transcript_1/1_Confidence_1.000_Length_1054	1054	686	691	7581536	7581536	0.0106518	85.8472	86.4729	-0.0104771	0.00579333	MER183584 - Mername-AA168 protein (Ochotona princeps) [M67.971]#M67X#	100	38.835	3e-13
Locus_2613_Transcript_4/4_Confidence_0.700_Length_2890	MER041022 - mycosin-1 (Mycobacterium avium) [S08.131]	S08A	Serine											Locus_8875_Transcript_1/1_Confidence_1.000_Length_1689	1689	124	125	7581536	7581536	0.0252061	9.68356	9.76165	-0.011588	0.0170805	MER229284 - family S14 non-peptidase homologues (Filobasidiella neoformans) [S14.UNW]#S14#	179	24.8619	2e-08
Locus_12116_Transcript_1/1_Confidence_1.000_Length_700	MER142335 - subfamily S8B unassigned peptidases (Opitutaceae bacterium TAV2) [S08.UPB]	S08B	Serine											Locus_2202_Transcript_1/1_Confidence_1.000_Length_3868	3868	4810	4850	7581536	7581536	0.00373635	164.022	165.386	-0.0119479	0.00165034	MER183453 - subfamily M23B non-peptidase homologues (Ochotona princeps) [M23.UNB]#M23B#	332	35.241	3e-51
Locus_5107_Transcript_1/1_Confidence_1.000_Length_2255	MER192155 - prolyl oligopeptidase (Schistosoma mansoni) [S09.001]	S09A	Serine											Locus_6695_Transcript_1/1_Confidence_1.000_Length_2408	2408	216	218	7581536	7581536	0.019051	11.8315	11.9411	-0.0132968	0.0120549	MER182567 - subfamily M23B non-peptidase homologues (Dickeya dadantii) [M23.UNB]#M23B#	264	21.978	9e-10
Locus_1463_Transcript_1/2_Confidence_1.000_Length_3298	MER192242 - subfamily S9B unassigned peptidases (Schistosoma mansoni) [S09.UPB]	S09B	Serine											Locus_1965_Transcript_2/3_Confidence_0.750_Length_2247	2247	1755	1774	7581536	7581536	0.00638038	103.019	104.134	-0.015535	0.00309063	MER030882 - polyserase-IA unit 2 (Mus musculus) [S01.358]#S01A#	71	53.4247	2e-07
Locus_1463_Transcript_2/2_Confidence_1.000_Length_3029	MER192242 - subfamily S9B unassigned peptidases (Schistosoma mansoni) [S09.UPB]	S09B	Serine											Locus_6619_Transcript_1/1_Confidence_1.000_Length_1618	1618	184	186	7581536	7581536	0.0206146	14.9997	15.1627	-0.0155969	0.0132835	MER142845 - subfamily M23B non-peptidase homologues (Neisseria meningitidis) [M23.UNB]#M23B#	173	27.1739	6e-07
Locus_6282_Transcript_2/2_Confidence_1.000_Length_1733	MER192421 - acylaminoacyl-peptidase (Schistosoma mansoni) [S09.004]	S09C	Serine											Locus_6771_Transcript_1/3_Confidence_0.714_Length_3169	3169	347	351	7581536	7581536	0.014923	14.4428	14.6092	-0.0165354	0.008841	MER235751 - subfamily M23B non-peptidase homologues (Isosphaera pallida) [M23.UNB]#M23B#	298	28.479	8e-09
Locus_1634_Transcript_2/2_Confidence_1.000_Length_3446	MER192366 - subfamily S9C unassigned peptidases (Brugia malayi) [S09.UPC]	S09C	Serine											Locus_2988_Transcript_1/1_Confidence_1.000_Length_2211	2211	221	224	7581536	7581536	0.0187113	13.184	13.3629	-0.0194524	0.0118091	MER149945 - family S9 non-peptidase homologues (Ciona intestinalis) [S09.UNW]#S09X#	148	55.3333	2e-43
Locus_1634_Transcript_1/2_Confidence_1.000_Length_3446	MER192366 - subfamily S9C unassigned peptidases (Brugia malayi) [S09.UPC]	S09C	Serine											Locus_2696_Transcript_1/1_Confidence_1.000_Length_1274	1274	572	580	7581536	7581536	0.0114297	59.2201	60.0484	-0.0200378	0.00632935	MER186687 - YOD1 peptidase (Schistosoma mansoni) [C88.002]#C88#	125	68	2e-45
Locus_6282_Transcript_1/2_Confidence_1.000_Length_2600	MER192421 - acylaminoacyl-peptidase (Schistosoma mansoni) [S09.004]	S09C	Serine											Locus_8800_Transcript_1/1_Confidence_1.000_Length_1721	1721	398	404	7581536	7581536	0.0137706	30.5032	30.963	-0.0215869	0.00799343	MER121120 - family S9 non-peptidase homologues (Chloroherpeton thalassium) [S09.UNW]#S09X#	69	39.1304	2e-07
Locus_44_Transcript_1/1_Confidence_1.000_Length_2116	MER017357 - Mername-AA194 putative peptidase (Mus musculus) [S09.052]	S09X	Serine											Locus_10655_Transcript_1/1_Confidence_1.000_Length_642	642	62	63	7581536	7581536	0.0354702	12.7379	12.9434	-0.0230836	0.0262625	MER069042 - ubiquitin-specific peptidase 11 (Monodelphis domestica) [C19.014]#C19#	51	54.902	4e-08
Locus_9945_Transcript_1/1_Confidence_1.000_Length_3266	MER033276 - hormone-sensitive lipase (Sus scrofa) [S09.993]	S09X	Serine											Locus_10247_Transcript_1/1_Confidence_1.000_Length_2517	2517	228	232	7581536	7581536	0.0182708	11.948	12.1576	-0.025091	0.0114511	MER170796 - metallocarboxypeptidase D peptidase unit 2 (Brachydanio rerio) [M14.016]#M14B#	66	34.8485	7e-06
Locus_8795_Transcript_1/1_Confidence_1.000_Length_2009	MER077970 - protein bat5 (Canis familiaris) [S09.065]	S09X	Serine											Locus_3488_Transcript_1/1_Confidence_1.000_Length_1264	1264	1040	1059	7581536	7581536	0.00798956	108.525	110.507	-0.0261191	0.00403987	MER035522 - 26S proteasome non-ATPase regulatory subunit 7 (Schistosoma japonicum) [M67.973]#M67A#	121	81.8182	1e-52
Locus_3666_Transcript_1/1_Confidence_1.000_Length_1123	MER209172 - family S9 unassigned peptidases (Clonorchis sinensis) [S09.UPW]	S09X	Serine											Locus_2183_Transcript_3/4_Confidence_0.455_Length_1153	1153	584	595	7581536	7581536	0.0110355	66.8077	68.066	-0.0269213	0.0060428	MER194604 - subfamily M23B non-peptidase homologues (Desulfovibrio salexigens) [M23.UNB]#M23B#	185	27.1028	9e-07
Locus_5878_Transcript_1/1_Confidence_1.000_Length_1278	MER235252 - family S9 unassigned peptidases (Variovorax paradoxus) [S09.UPW]	S09X	Serine											Locus_1068_Transcript_1/2_Confidence_1.000_Length_5805	5805	444	453	7581536	7581536	0.0127293	10.0884	10.2929	-0.0289514	0.00721723	MER183046 - subfamily M23B non-peptidase homologues (Ochotona princeps) [M23.UNB]#M23B#	140	24.6479	1e-06
Locus_5456_Transcript_1/1_Confidence_1.000_Length_1528	MER196280 - family S9 unassigned peptidases (Pirellula staleyi) [S09.UPW]	S09X	Serine											Locus_6694_Transcript_1/1_Confidence_1.000_Length_1374	1383	91	93	7581536	7581536	0.0290547	8.67885	8.86959	-0.0313642	0.0205438	MER233828 - subfamily M14B unassigned peptidases (Schistosoma mansoni) [M14.UPB]#M14B#	351	61.236	1e-124
Locus_880_Transcript_1/2_Confidence_1.000_Length_1666	MER017375 - family S9 unassigned peptidases (Caenorhabditis elegans) [S09.UPW]	S09X	Serine											Locus_2312_Transcript_2/3_Confidence_0.714_Length_3421	3421	766	783	7581536	7581536	0.00923264	29.5337	30.1892	-0.0316679	0.00486608	MER183077 - family S9 non-peptidase homologues (Ochotona princeps) [S09.UNW]#S09X#	188	78.1915	5e-92
Locus_880_Transcript_2/2_Confidence_1.000_Length_2656	MER036111 - Mername-AA195 putative peptidase (Brachydanio rerio) [S09.053]	S09X	Serine											Locus_5752_Transcript_1/1_Confidence_1.000_Length_3792	3792	578	591	7581536	7581536	0.0108528	20.1049	20.5571	-0.0320886	0.00592183	MER199470 - family C26 unassigned peptidases (Oropezella sphenoptera) [C26.UPW]#C26#	287	55.0173	4e-86
Locus_9811_Transcript_1/1_Confidence_1.000_Length_2290	MER043374 - family S9 unassigned peptidases (Dictyocaulus viviparus) [S09.UPW]	S09X	Serine											Locus_506_Transcript_1/2_Confidence_1.000_Length_7851	7851	721	738	7581536	7581536	0.00945853	12.113	12.3986	-0.0336216	0.00501097	MER153059 - subfamily M23B non-peptidase homologues (Pichia stipitis) [M23.UNB]#M23B#	181	29.0816	5e-08
Locus_7691_Transcript_1/2_Confidence_1.000_Length_1364	MER158067 - Mername-AA194 putative peptidase (Dipodomys ordii) [S09.052]	S09X	Serine											Locus_5456_Transcript_1/1_Confidence_1.000_Length_1528	1528	158	162	7581536	7581536	0.0217356	13.6388	13.9841	-0.0360693	0.014191	MER196280 - family S9 unassigned peptidases (Pirellula staleyi) [S09.UPW]#S09X#	109	42.8571	2e-18
Locus_7691_Transcript_2/2_Confidence_1.000_Length_1364	MER158067 - Mername-AA194 putative peptidase (Dipodomys ordii) [S09.052]	S09X	Serine											Locus_10486_Transcript_1/1_Confidence_1.000_Length_1238	1238	587	602	7581536	7581536	0.0105237	62.5403	64.1385	-0.036403	0.00570886	MER148299 - family S9 non-peptidase homologues (Ciona intestinalis) [S09.UNW]#S09X#	217	53.719	3e-71
Locus_6891_Transcript_1/1_Confidence_1.000_Length_1502	MER199769 - neuroligin 3 (Tetraodon nigroviridis) [S09.987]	S09X	Serine											Locus_1038_Transcript_1/3_Confidence_0.714_Length_167	167	752	772	7581536	7581536	0.00896165	593.942	609.739	-0.0378682	0.00468798	MER081231 - cathepsin B-like peptidase {platyhelminth} (Clonorchis sinensis) [C01.062]#C01A#	54	75.9259	3e-20
Locus_7013_Transcript_1/1_Confidence_1.000_Length_2137	MER043149 - family S9 unassigned peptidases (Caenorhabditis briggsae) [S09.UPW]	S09X	Serine											Locus_1501_Transcript_1/1_Confidence_1.000_Length_2735	2735	448	460	7581536	7581536	0.0122278	21.6055	22.1842	-0.0381351	0.00688373	MER156018 - family C48 non-peptidase homologues (Dipodomys ordii) [C48.UNW]#C48#	47	46.8085	3e-10
Locus_248_Transcript_1/2_Confidence_1.000_Length_1742	MER097732 - serine carboxypeptidase A (Ornithorhynchus anatinus) [S10.002]	S10	Serine											Locus_3909_Transcript_1/1_Confidence_1.000_Length_3667	3667	886	911	7581536	7581536	0.00790844	31.8688	32.768	-0.0401444	0.00399186	MER053345 - Kell blood-group protein (Pan troglodytes) [M13.090]#M13#	153	27.451	8e-06
Locus_248_Transcript_2/2_Confidence_1.000_Length_1474	MER097732 - serine carboxypeptidase A (Ornithorhynchus anatinus) [S10.002]	S10	Serine											Locus_551_Transcript_2/2_Confidence_1.000_Length_1249	1249	601	618	7581536	7581536	0.010148	63.468	65.2633	-0.0402418	0.00545651	MER031166 - impas 1 peptidase (Schistosoma japonicum) [A22.003]#A22B#	352	52.6912	1e-102
Locus_8424_Transcript_1/1_Confidence_1.000_Length_1348	MER118189 - LACT-1 peptidase (Schistosoma japonicum) [S12.004]	S12	Serine											Locus_829_Transcript_5/5_Confidence_0.615_Length_1246	1246	104	107	7581536	7581536	0.0268556	11.0093	11.3268	-0.0410273	0.0185542	MER232192 - subfamily M23B non-peptidase homologues (Ruminococcus albus) [M23.UNB]#M23B#	106	31.2	3e-07
Locus_13445_Transcript_1/1_Confidence_1.000_Length_1530	MER175683 - Pab87 peptidase (Polaribacter sp. MED152) [S12.008]	S12	Serine											Locus_1717_Transcript_2/2_Confidence_1.000_Length_4108	4108	622	640	7581536	7581536	0.00987614	19.9711	20.5491	-0.0411573	0.0052806	MER174448 - family U62 unassigned peptidases (Gemmatimonas aurantiaca) [U62.UPW]#U62#	43	60.4651	4e-06
Locus_548_Transcript_1/1_Confidence_1.000_Length_1014	MER053454 - peptidase Clp {type 3} (Pan troglodytes) [S14.003]	S14	Serine											Locus_3546_Transcript_3/3_Confidence_0.600_Length_1742	1742	135	139	7581536	7581536	0.0233886	10.2218	10.5247	-0.0421255	0.015583	MER157736 - subfamily M23B non-peptidase homologues (Dipodomys ordii) [M23.UNB]#M23B#	226	27.5862	2e-20
Locus_11921_Transcript_2/2_Confidence_1.000_Length_3153	MER167824 - family S16 unassigned peptidases (Schistosoma japonicum) [S16.UPW]	S16	Serine											Locus_5172_Transcript_2/3_Confidence_0.500_Length_706	706	32	33	7581536	7581536	0.0489207	5.97844	6.16527	-0.0443941	0.0389841	MER035011 - family C19 non-peptidase homologues (Dictyostelium discoideum) [C19.UNW]#C19#	100	26.4706	8e-06
Locus_11921_Transcript_1/2_Confidence_1.000_Length_3153	MER167824 - family S16 unassigned peptidases (Schistosoma japonicum) [S16.UPW]	S16	Serine											Locus_3609_Transcript_1/1_Confidence_1.000_Length_2405	2405	249	257	7581536	7581536	0.0166421	13.6561	14.0949	-0.0456226	0.0101997	MER056511 - ubiquitin-specific peptidase 32 (Bos taurus) [C19.044]#C19#	73	47.9452	1e-11
Locus_13440_Transcript_1/1_Confidence_1.000_Length_1002	MER085513 - mitochondrial inner membrane peptidase 2 (Aedes aegypti) [S26.012]	S26A	Serine											Locus_3777_Transcript_1/2_Confidence_1.000_Length_2479	2479	404	418	7581536	7581536	0.0123488	21.4955	22.2404	-0.0491476	0.00696081	MER135442 - family S9 non-peptidase homologues (Populus trichocarpa) [S09.UNW]#S09X#	70	33.7838	8e-06
Locus_3586_Transcript_1/1_Confidence_1.000_Length_788	MER099442 - signalase {animal} 21 kDa component (Schistosoma japonicum) [S26.010]	S26B	Serine											Locus_449_Transcript_18/18_Confidence_0.560_Length_5001	5001	841	871	7581536	7581536	0.00741312	22.181	22.9723	-0.0505669	0.00370284	MER226383 - subfamily A2A unassigned peptidases (Saccoglossus kowalevskii) [A02.UPA]#A02A#	84	42.2222	8e-06
Locus_7063_Transcript_1/1_Confidence_1.000_Length_1635	MER210244 - dipeptidyl-peptidase II (Schistosoma mansoni) [S28.002]	S28	Serine											Locus_9564_Transcript_1/1_Confidence_1.000_Length_552	552	28	29	7581536	7581536	0.0521584	6.69055	6.9295	-0.0506261	0.0417653	MER224787 - family T3 non-peptidase homologues (Amphimedon queenslandica) [T03.UNW]#T03#	97	58.7629	8e-26
Locus_651_Transcript_1/1_Confidence_1.000_Length_1608	MER144534 - lysosomal Pro-Xaa carboxypeptidase (Clonorchis sinensis) [S28.001]	S28	Serine											Locus_5400_Transcript_1/3_Confidence_0.714_Length_8315	8315	610	634	7581536	7581536	0.00897311	9.67632	10.057	-0.0556736	0.00469685	MER182974 - family S9 non-peptidase homologues (Ochotona princeps) [S09.UNW]#S09X#	192	33.945	9e-26
Locus_2420_Transcript_1/3_Confidence_0.455_Length_590	MER208698 - family S33 unassigned peptidases (Clonorchis sinensis) [S33.UPW]	S33	Serine											Locus_3546_Transcript_2/3_Confidence_0.400_Length_2138	2138	186	194	7581536	7581536	0.0188042	11.4749	11.9684	-0.060754	0.0118783	MER157736 - subfamily M23B non-peptidase homologues (Dipodomys ordii) [M23.UNB]#M23B#	226	27.5862	2e-20
Locus_1245_Transcript_1/2_Confidence_1.000_Length_1662	MER225332 - NDRG3 protein (Anolis carolinensis) [S33.987]	S33	Serine											Locus_5657_Transcript_1/1_Confidence_1.000_Length_2709	2709	318	332	7581536	7581536	0.0134556	15.4832	16.1649	-0.0621565	0.00777872	MER079103 - Tata binding protein associated factor (Brachydanio rerio) [M01.972]#M01#	109	46.789	5e-22
Locus_1245_Transcript_2/2_Confidence_1.000_Length_1629	MER225332 - NDRG3 protein (Anolis carolinensis) [S33.987]	S33	Serine											Locus_7838_Transcript_1/1_Confidence_1.000_Length_1109	1109	158	165	7581536	7581536	0.0205651	18.7918	19.6243	-0.0625415	0.0132483	MER136106 - family S9 non-peptidase homologues (Batrachochytrium dendrobatidis) [S09.UNW]#S09X#	165	28.9941	2e-09
Locus_4829_Transcript_2/2_Confidence_1.000_Length_1743	MER225602 - CGI-58 putative peptidase (Anolis carolinensis) [S33.975]	S33	Serine											Locus_3138_Transcript_2/2_Confidence_1.000_Length_2755	2755	341	357	7581536	7581536	0.0125688	16.3258	17.0919	-0.0661523	0.00710498	MER149313 - family S9 non-peptidase homologues (Ciona intestinalis) [S09.UNW]#S09X#	192	38.8626	3e-32
Locus_4829_Transcript_1/2_Confidence_1.000_Length_1743	MER225602 - CGI-58 putative peptidase (Anolis carolinensis) [S33.975]	S33	Serine											Locus_3385_Transcript_1/1_Confidence_1.000_Length_2285	2285	1430	1499	7581536	7581536	0.00327066	82.5454	86.5283	-0.0679852	0.00141588	MER121701 - family S9 non-peptidase homologues (Chloroherpeton thalassium) [S09.UNW]#S09X#	60	45.1613	7e-07
Locus_2437_Transcript_1/1_Confidence_1.000_Length_2402	MER213698 - family S33 unassigned peptidases (Yarrowia lipolytica) [S33.UPW]	S33	Serine											Locus_1117_Transcript_3/4_Confidence_0.154_Length_3546	3546	1727	1812	7581536	7581536	0.00241662	64.2386	67.4004	-0.0693149	0.000997241	MER216829 - family S9 non-peptidase homologues (Nodularia spumigena) [S09.UNW]#S09X#	192	26.1044	6e-10
Locus_2420_Transcript_2/3_Confidence_0.273_Length_570	MER208698 - family S33 unassigned peptidases (Clonorchis sinensis) [S33.UPW]	S33	Serine											Locus_1589_Transcript_1/1_Confidence_1.000_Length_3931	3931	1025	1077	7581536	7581536	0.00457414	34.3925	36.1373	-0.0713943	0.00208213	MER157888 - subfamily M23B non-peptidase homologues (Dipodomys ordii) [M23.UNB]#M23B#	197	25.3659	6e-06
Locus_2420_Transcript_3/3_Confidence_0.818_Length_1548	MER208698 - family S33 unassigned peptidases (Clonorchis sinensis) [S33.UPW]	S33	Serine											Locus_8592_Transcript_1/2_Confidence_1.000_Length_2858	2858	231	243	7581536	7581536	0.0157382	10.6609	11.2147	-0.0730635	0.00949968	MER231293 - zoocin A (Thermaerobacter marianensis) [M23.005]#M23B#	237	22.314	3e-06
Locus_4349_Transcript_2/2_Confidence_1.000_Length_4149	MER203914 - archaean signal peptide peptidase 1 (Burkholderia sp. CCGE1002) [S49.005]	S49A	Serine											Locus_6708_Transcript_1/1_Confidence_1.000_Length_1785	1785	431	454	7581536	7581536	0.00994604	31.848	33.5475	-0.0750044	0.00532397	MER148188 - family S9 non-peptidase homologues (Ciona intestinalis) [S09.UNW]#S09X#	160	69.375	2e-65
Locus_4349_Transcript_1/2_Confidence_1.000_Length_4149	MER203914 - archaean signal peptide peptidase 1 (Burkholderia sp. CCGE1002) [S49.005]	S49A	Serine											Locus_11942_Transcript_1/1_Confidence_1.000_Length_726	726	55	58	7581536	7581536	0.0359969	9.99238	10.5374	-0.0766213	0.0266857	MER057737 - skin aspartic protease (Macaca mulatta) [A33.001]#A33#	101	34.3137	4e-06
Locus_2145_Transcript_1/1_Confidence_1.000_Length_4199	MER203914 - archaean signal peptide peptidase 1 (Burkholderia sp. CCGE1002) [S49.005]	S49A	Serine											Locus_5708_Transcript_3/3_Confidence_0.667_Length_1731	1731	71	75	7581536	7581536	0.0312142	5.41008	5.71488	-0.0790716	0.0224431	MER224949 - subfamily A2A non-peptidase homologues (Amphimedon queenslandica) [A02.UNA]#A02A#	93	44.086	3e-14
Locus_12470_Transcript_1/2_Confidence_1.000_Length_5824	MER203914 - archaean signal peptide peptidase 1 (Burkholderia sp. CCGE1002) [S49.005]	S49A	Serine											Locus_3299_Transcript_2/2_Confidence_1.000_Length_3237	3237	660	698	7581536	7581536	0.0063624	26.8933	28.4417	-0.080761	0.00308039	MER185689 - family C44 unassigned peptidases (Schistosoma mansoni) [C44.UPW]#C44#	354	66.5738	1e-125
Locus_12470_Transcript_2/2_Confidence_1.000_Length_5958	MER203914 - archaean signal peptide peptidase 1 (Burkholderia sp. CCGE1002) [S49.005]	S49A	Serine											Locus_2606_Transcript_2/9_Confidence_0.143_Length_137	137	17	18	7581536	7581536	0.0660303	16.3671	17.3298	-0.0824622	0.0556207	MER108244 - hemoglobinase {trematode} (Opisthorchis viverrini) [C13.007]#C13#	43	58.1395	3e-10
Locus_3038_Transcript_1/1_Confidence_1.000_Length_2187	MER203914 - archaean signal peptide peptidase 1 (Burkholderia sp. CCGE1002) [S49.005]	S49A	Serine											Locus_921_Transcript_8/8_Confidence_0.467_Length_1841	1841	797	844	7581536	7581536	0.00502481	57.1015	60.4688	-0.0826633	0.00234055	MER166676 - subfamily S8A unassigned peptidases (Trichophyton equinum) [S08.UPA]#S08A#	95	32.4074	8e-08
Locus_981_Transcript_1/1_Confidence_1.000_Length_3907	MER203914 - archaean signal peptide peptidase 1 (Burkholderia sp. CCGE1002) [S49.005]	S49A	Serine											Locus_6925_Transcript_1/1_Confidence_1.000_Length_2031	2031	297	315	7581536	7581536	0.0123756	19.2881	20.4571	-0.0848889	0.00697693	MER209161 - subfamily M23B non-peptidase homologues (Ostreococcus lucimarinus) [M23.UNB]#M23B#	141	31.5152	7e-06
Locus_6995_Transcript_1/1_Confidence_1.000_Length_777	MER054168 - PARL peptidase (Gallus gallus) [S54.009]	S54	Serine											Locus_3340_Transcript_1/1_Confidence_1.000_Length_3777	3777	525	557	7581536	7581536	0.00755699	18.3339	19.4514	-0.0853599	0.00378866	MER157098 - subfamily M23B non-peptidase homologues (Dipodomys ordii) [M23.UNB]#M23B#	154	29.4479	3e-06
Locus_8736_Transcript_1/1_Confidence_1.000_Length_1715	MER110834 - family S54 unassigned peptidases (Schistosoma japonicum) [S54.UPW]	S54	Serine											Locus_3185_Transcript_1/1_Confidence_1.000_Length_2047	2047	527	560	7581536	7581536	0.00733357	33.9575	36.0839	-0.0876239	0.0036469	MER158032 - family S9 non-peptidase homologues (Dipodomys ordii) [S09.UNW]#S09X#	122	29.8507	1e-07
Locus_10216_Transcript_1/1_Confidence_1.000_Length_1434	MER098449 - peptidase homologue similar to hypothetical protein FLJ22341 (Equus caballus) [S54.953]	S54	Serine											Locus_14608_Transcript_1/1_Confidence_1.000_Length_3237	3237	238	253	7581536	7581536	0.0143162	9.69789	10.3091	-0.0881758	0.00840733	MER185277 - family C12 non-peptidase homologues (Schistosoma mansoni) [C12.UNW]#C12#	57	64.9123	4e-17
Locus_2165_Transcript_1/1_Confidence_1.000_Length_5636	MER169102 - nucleoporin 145 (Ixodes scapularis) [S59.001]	S59	Serine											Locus_4952_Transcript_1/1_Confidence_1.000_Length_848	848	866	921	7581536	7581536	0.00404904	134.699	143.254	-0.0888341	0.00181107	MER171163 - proteasome subunit alpha 2 (Haliotis discus) [T01.972]#T01A#	196	71.4286	8e-78
Locus_6548_Transcript_1/1_Confidence_1.000_Length_1417	MER149968 - family S63 unassigned peptidases (Ciona intestinalis) [S63.UPW]	S63	Serine											Locus_2876_Transcript_1/1_Confidence_1.000_Length_1508	1508	1232	1311	7581536	7581536	0.00231952	107.759	114.669	-0.0896654	0.000953726	MER102730 - i-AAA peptidase (Dasypus novemcinctus) [M41.004]#M41#	137	33.7748	1e-08
Locus_4410_Transcript_1/1_Confidence_1.000_Length_835	MER110456 - proteasome subunit alpha 4 (Oryctolagus cuniculus) [T01.973]	T01A	Threonine											Locus_1247_Transcript_8/9_Confidence_0.211_Length_895	895	31	33	7581536	7581536	0.0481681	4.56858	4.86333	-0.0901978	0.0381096	MER135501 - PwSERPIN {{Paragonimus westermani}} (Paragonimus westermani) [I04.067]#I04#	75	46.6667	1e-14
Locus_1345_Transcript_1/1_Confidence_1.000_Length_802	MER035524 - proteasome catalytic subunit 1 (Schistosoma japonicum) [T01.010]	T01A	Threonine											Locus_13575_Transcript_1/1_Confidence_1.000_Length_1254	1254	174	186	7581536	7581536	0.0172117	18.3018	19.564	-0.0962153	0.0106193	MER139238 - family S9 non-peptidase homologues (Ciona savignyi) [S09.UNW]#S09X#	207	40.6699	3e-37
Locus_11267_Transcript_1/1_Confidence_1.000_Length_437	MER121989 - proteasome subunit beta 3 (Xenopus laevis) [T01.983]	T01A	Threonine											Locus_685_Transcript_1/1_Confidence_1.000_Length_1644	1644	1198	1285	7581536	7581536	0.00174411	96.1165	103.097	-0.10114	0.00068946	MER002360 - dipeptidyl-peptidase I (Schistosoma mansoni) [C01.070]#C01A#	237	69.1983	9e-97
Locus_6797_Transcript_1/1_Confidence_1.000_Length_1052	MER123468 - proteasome catalytic subunit 2 (Schistosoma japonicum) [T01.011]	T01A	Threonine											Locus_12466_Transcript_1/1_Confidence_1.000_Length_1143	1143	68	73	7581536	7581536	0.0307109	7.84703	8.42402	-0.102362	0.0220492	MER135240 - family S9 non-peptidase homologues (Batrachochytrium dendrobatidis) [S09.UNW]#S09X#	114	41.6667	8e-16
Locus_4892_Transcript_1/1_Confidence_1.000_Length_902	MER000559 - proteasome subunit beta 4 (Xenopus laevis) [T01.987]	T01A	Threonine											Locus_953_Transcript_1/1_Confidence_1.000_Length_3153	3153	696	748	7581536	7581536	0.00411737	29.1158	31.2911	-0.103951	0.00184444	MER005767 - dihydro-orotase (Homo sapiens) [M38.972]#M38#	288	60.2076	8e-99
Locus_6078_Transcript_1/1_Confidence_1.000_Length_902	MER167436 - proteasome catalytic subunit 3 (Schistosoma japonicum) [T01.012]	T01A	Threonine											Locus_10083_Transcript_1/1_Confidence_1.000_Length_1307	1307	200	215	7581536	7581536	0.0149332	20.1835	21.6973	-0.104337	0.00884821	MER156017 - family S9 non-peptidase homologues (Dipodomys ordii) [S09.UNW]#S09X#	110	46.4912	1e-20
Locus_4952_Transcript_1/1_Confidence_1.000_Length_848	MER171163 - proteasome subunit alpha 2 (Haliotis discus) [T01.972]	T01A	Threonine											Locus_2074_Transcript_1/1_Confidence_1.000_Length_3165	3165	560	602	7581536	7581536	0.00548	23.3376	25.088	-0.104337	0.00258493	MER188964 - eupitrilysin (Schistosoma mansoni) [M16.009]#M16C#	473	59.8377	1e-174
Locus_965_Transcript_1/1_Confidence_1.000_Length_766	MER165974 - subfamily T1A unassigned peptidases (Clonorchis sinensis) [T01.UPA]	T01A	Threonine											Locus_8284_Transcript_1/1_Confidence_1.000_Length_724	724	758	815	7581536	7581536	0.0035822	138.094	148.478	-0.104602	0.00156974	MER080129 - subfamily T1A non-peptidase homologues (Opisthorchis viverrini) [T01.UNA]#T01A#	205	90.2439	3e-98
Locus_1897_Transcript_1/1_Confidence_1.000_Length_603	MER000557 - proteasome subunit alpha 6 (Homo sapiens) [T01.971]	T01A	Threonine											Locus_2748_Transcript_1/1_Confidence_1.000_Length_2535	2535	264	284	7581536	7581536	0.0118324	13.7363	14.7769	-0.105353	0.00660605	MER187893 - family M8 unassigned peptidases (Schistosoma mansoni) [M08.UPW]#M08#	572	51.7182	1e-175
Locus_3191_Transcript_1/1_Confidence_1.000_Length_721	MER056358 - 2410072d24rik protein {mouse} (Canis familiaris) [T01.978]	T01A	Threonine											Locus_2982_Transcript_3/5_Confidence_0.235_Length_131	131	13	14	7581536	7581536	0.074723	13.0893	14.0961	-0.106915	0.0639844	MER183951 - cathepsin B-like peptidase {platyhelminth} (Opisthorchis viverrini) [C01.062]#C01A#	40	92.5	3e-18
Locus_2061_Transcript_1/2_Confidence_1.000_Length_1217	MER119795 - glycosylasparaginase precursor (Schistosoma japonicum) [T02.001]	T02	Threonine											Locus_775_Transcript_3/4_Confidence_0.684_Length_463	463	1870	2014	7581536	7581536	0.000443572	532.725	573.748	-0.107025	0.000149924	MER048391 - CSCP3 peptidase {{Clonorchis}-type} (Opisthorchis viverrini) [C01.130]#C01A#	125	96	4e-70
Locus_11602_Transcript_1/1_Confidence_1.000_Length_623	MER181375 - taspase-1 (Ixodes scapularis) [T02.004]	T02	Threonine											Locus_1965_Transcript_1/3_Confidence_0.750_Length_1549	1549	650	702	7581536	7581536	0.00399265	55.3484	59.7762	-0.111031	0.00177863	MER030882 - polyserase-IA unit 2 (Mus musculus) [S01.358]#S01A#	71	53.5211	2e-08
Locus_2061_Transcript_2/2_Confidence_1.000_Length_904	MER119795 - glycosylasparaginase precursor (Schistosoma japonicum) [T02.001]	T02	Threonine											Locus_2319_Transcript_1/2_Confidence_1.000_Length_1588	1588	100	108	7581536	7581536	0.0237053	8.30601	8.97049	-0.111031	0.0158731	MER080476 - Mername-AA253 peptidase (Brachydanio rerio) [C02.028]#C02A#	180	71.1111	2e-73
Locus_3297_Transcript_1/1_Confidence_1.000_Length_1335	MER119795 - glycosylasparaginase precursor (Schistosoma japonicum) [T02.001]	T02	Threonine											Locus_7821_Transcript_1/1_Confidence_1.000_Length_966	966	250	270	7581536	7581536	0.0119109	34.1355	36.8663	-0.111031	0.00666084	MER156476 - family S54 non-peptidase homologues (Dipodomys ordii) [S54.UNW]#S54#	146	57.1429	6e-46
Locus_9638_Transcript_1/3_Confidence_0.600_Length_756	MER174448 - family U62 unassigned peptidases (Gemmatimonas aurantiaca) [U62.UPW]	U62	Unassigned											Locus_6855_Transcript_2/2_Confidence_1.000_Length_3640	3640	445	481	7581536	7581536	0.00651368	16.1251	17.4296	-0.112232	0.00316331	MER156310 - family S9 non-peptidase homologues (Dipodomys ordii) [S09.UNW]#S09X#	181	39.0476	2e-32
Locus_9638_Transcript_3/3_Confidence_0.600_Length_951	MER174448 - family U62 unassigned peptidases (Gemmatimonas aurantiaca) [U62.UPW]	U62	Unassigned											Locus_835_Transcript_8/9_Confidence_0.074_Length_1954	1954	135	146	7581536	7581536	0.0191855	9.1128	9.85533	-0.113009	0.0121508	MER200446 - subfamily A2A unassigned peptidases (Solanum demissum) [A02.UPA]#A02A#	87	39.3258	5e-11
Locus_1717_Transcript_2/2_Confidence_1.000_Length_4108	MER174448 - family U62 unassigned peptidases (Gemmatimonas aurantiaca) [U62.UPW]	U62	Unassigned											Locus_11870_Transcript_1/1_Confidence_1.000_Length_1642	1642	122	132	7581536	7581536	0.0205536	9.80008	10.6034	-0.113657	0.0132376	MER078218 - family C19 non-peptidase homologues (Trichomonas vaginalis) [C19.UNW]#C19#	70	47.2973	5e-09
Locus_1717_Transcript_1/2_Confidence_1.000_Length_4129	MER174448 - family U62 unassigned peptidases (Gemmatimonas aurantiaca) [U62.UPW]	U62	Unassigned											Locus_3777_Transcript_2/2_Confidence_1.000_Length_2458	2458	348	377	7581536	7581536	0.00829814	18.6741	20.2303	-0.115477	0.00424189	MER135442 - family S9 non-peptidase homologues (Populus trichocarpa) [S09.UNW]#S09X#	70	33.7838	8e-06
Locus_8550_Transcript_1/1_Confidence_1.000_Length_3125	MER174448 - family U62 unassigned peptidases (Gemmatimonas aurantiaca) [U62.UPW]	U62	Unassigned											Locus_11806_Transcript_1/1_Confidence_1.000_Length_2329	2329	549	595	7581536	7581536	0.00467949	31.0918	33.6969	-0.116084	0.00213628	MER167467 - subfamily M23B non-peptidase homologues (Bacillus weihenstephanensis) [M23.UNB]#M23B#	249	22.6054	4e-10
Locus_5323_Transcript_1/1_Confidence_1.000_Length_1014	MER235255 - family U69 unassigned peptidases (Variovorax paradoxus) [U69.UPW]	U69	Unassigned											Locus_775_Transcript_1/4_Confidence_0.789_Length_412	412	1999	2168	7581536	7581536	0.000200712	639.968	694.073	-0.117086	6.297e-05	MER048391 - CSCP3 peptidase {{Clonorchis}-type} (Opisthorchis viverrini) [C01.130]#C01A#	125	97.6	5e-72
Locus_9107_Transcript_1/1_Confidence_1.000_Length_560	MER234759 - family U69 unassigned peptidases (Mesorhizobium ciceri) [U69.UPW]	U69	Unassigned											Locus_1835_Transcript_1/1_Confidence_1.000_Length_716	716	662	718	7581536	7581536	0.0034487	121.952	132.268	-0.117153	0.00150376	MER165985 - subfamily T1A non-peptidase homologues (Clonorchis sinensis) [T01.UNA]#T01A#	143	95.1049	3e-75
														Locus_7297_Transcript_1/2_Confidence_1.000_Length_2817	2817	245	266	7581536	7581536	0.0114657	11.4715	12.4548	-0.118644	0.00635294	MER190366 - subfamily M28B unassigned peptidases (Schistosoma mansoni) [M28.UPB]#M28B#	270	58.3026	9e-92
														Locus_562_Transcript_4/4_Confidence_0.429_Length_2214	2214	104	113	7581536	7581536	0.0224633	6.19582	6.73199	-0.119739	0.014852	MER183467 - family S9 non-peptidase homologues (Ochotona princeps) [S09.UNW]#S09X#	193	69.4301	3e-75
														Locus_3297_Transcript_1/1_Confidence_1.000_Length_1335	1335	402	437	7581536	7581536	0.0066395	39.718	43.1761	-0.120438	0.00323348	MER119795 - glycosylasparaginase precursor (Schistosoma japonicum) [T02.001]#T02#	196	63.2653	3e-66
														Locus_2960_Transcript_2/2_Confidence_1.000_Length_3775	3775	821	895	7581536	7581536	0.00195357	28.6859	31.2715	-0.124505	0.000784897	MER194095 - subfamily M23B non-peptidase homologues (Paenibacillus sp. JDR-2) [M23.UNB]#M23B#	133	32.8467	5e-06
														Locus_4068_Transcript_2/2_Confidence_1.000_Length_1425	1425	165	180	7581536	7581536	0.0155036	15.2726	16.661	-0.125531	0.0092622	MER152400 - family S9 non-peptidase homologues (Chloroflexus aggregans) [S09.UNW]#S09X#	95	33.945	9e-07
														Locus_9166_Transcript_1/1_Confidence_1.000_Length_750	750	88	96	7581536	7581536	0.024704	15.4762	16.8831	-0.125531	0.0166896	MER119314 - family M79 unassigned peptidases (Schistosoma japonicum) [M79.UPW]#M79#	119	63.8655	2e-40
														Locus_18463_Transcript_1/1_Confidence_1.000_Length_697	697	131	143	7581536	7581536	0.0185309	24.7903	27.0611	-0.126448	0.0116692	MER196013 - subfamily M23B non-peptidase homologues (Stenotrophomonas maltophilia) [M23.UNB]#M23B#	46	47.8261	6e-06
														Locus_1750_Transcript_1/1_Confidence_1.000_Length_4255	4255	518	566	7581536	7581536	0.00418825	16.0573	17.5453	-0.12785	0.00188073	MER229296 - family S14 non-peptidase homologues (Candida glabrata) [S14.UNW]#S14#	315	33.7423	4e-49
														Locus_1787_Transcript_2/3_Confidence_0.714_Length_2076	2076	386	422	7581536	7581536	0.00629637	24.5246	26.8119	-0.128642	0.00304311	MER085383 - impas 1 peptidase (Aedes aegypti) [A22.003]#A22B#	77	40.2597	3e-09
														Locus_6270_Transcript_2/2_Confidence_1.000_Length_2064	2064	497	544	7581536	7581536	0.00428135	31.7607	34.7642	-0.130361	0.00193114	MER069042 - ubiquitin-specific peptidase 11 (Monodelphis domestica) [C19.014]#C19#	82	38.9474	8e-10
														Locus_115_Transcript_2/4_Confidence_0.625_Length_325	325	1688	1848	7581536	7581536	0.000179649	685.065	750	-0.13065	5.57556e-05	MER081231 - cathepsin B-like peptidase {platyhelminth} (Clonorchis sinensis) [C01.062]#C01A#	90	80	2e-40
														Locus_7421_Transcript_2/2_Confidence_1.000_Length_1015	1015	399	438	7581536	7581536	0.0055609	51.8501	56.9182	-0.134542	0.00262801	MER199525 - subfamily S41A non-peptidase homologues (Tetraodon nigroviridis) [S41.UNA]#S41A#	58	49.1525	2e-08
														Locus_4177_Transcript_1/1_Confidence_1.000_Length_2639	2639	744	817	7581536	7581536	0.00183248	37.1857	40.8343	-0.135033	0.00072962	MER154909 - subfamily M23B non-peptidase homologues (Thermomicrobium roseum) [M23.UNB]#M23B#	273	23.6364	5e-06
														Locus_4892_Transcript_1/1_Confidence_1.000_Length_902	902	692	761	7581536	7581536	0.00203425	101.191	111.281	-0.137124	0.00082197	MER000559 - proteasome subunit beta 4 (Xenopus laevis) [T01.987]#T01A#	201	52.1739	1e-56
														Locus_5986_Transcript_1/1_Confidence_1.000_Length_1516	1516	150	165	7581536	7581536	0.0157303	13.0507	14.3558	-0.137504	0.00949368	MER230322 - subfamily M23B non-peptidase homologues (Corynebacterium pseudotuberculosis) [M23.UNB]#M23B#	256	26.5574	3e-06
														Locus_775_Transcript_4/4_Confidence_0.842_Length_463	463	2811	3095	7581536	7581536	5.61185e-06	800.797	881.703	-0.138856	1.36617e-06	MER048391 - CSCP3 peptidase {{Clonorchis}-type} (Opisthorchis viverrini) [C01.130]#C01A#	125	100	1e-72
														Locus_775_Transcript_2/4_Confidence_0.842_Length_1129	1129	2408	2655	7581536	7581536	1.35377e-05	281.323	310.18	-0.140876	3.47238e-06	MER048391 - CSCP3 peptidase {{Clonorchis}-type} (Opisthorchis viverrini) [C01.130]#C01A#	101	100	4e-57
														Locus_2960_Transcript_1/2_Confidence_1.000_Length_4219	4219	927	1023	7581536	7581536	0.000850506	28.981	31.9822	-0.142165	0.000307073	MER194095 - subfamily M23B non-peptidase homologues (Paenibacillus sp. JDR-2) [M23.UNB]#M23B#	133	32.8467	5e-06
														Locus_10940_Transcript_1/1_Confidence_1.000_Length_527	527	248	274	7581536	7581536	0.0091428	62.0703	68.5777	-0.143836	0.00480661	MER161305 - subfamily M23B non-peptidase homologues (Debaryomyces hansenii) [M23.UNB]#M23B#	44	57.7778	4e-06
														Locus_13329_Transcript_1/1_Confidence_1.000_Length_433	433	19	21	7581536	7581536	0.0597003	5.78773	6.39697	-0.14439	0.0491712	MER148625 - antigen CD109 (Ciona intestinalis) [I39.006]#I39#	127	33.0827	1e-06
														Locus_3898_Transcript_1/1_Confidence_1.000_Length_1380	1380	133	147	7581536	7581536	0.0168042	12.712	14.0502	-0.14439	0.0103159	MER191776 - subfamily S8A non-peptidase homologues (Schistosoma mansoni) [S08.UNA]#S08A#	152	86.1842	2e-73
														Locus_539_Transcript_1/1_Confidence_1.000_Length_2838	2838	1050	1162	7581536	7581536	0.000497831	48.8	54.0053	-0.146221	0.000170083	MER157674 - subfamily M23B non-peptidase homologues (Dipodomys ordii) [M23.UNB]#M23B#	207	27.4882	2e-15
														Locus_624_Transcript_1/1_Confidence_1.000_Length_3172	3172	730	808	7581536	7581536	0.00140787	30.3552	33.5986	-0.146459	0.000538675	MER148149 - subfamily M23B non-peptidase homologues (Ciona intestinalis) [M23.UNB]#M23B#	302	20.4268	3e-11
														Locus_2749_Transcript_1/1_Confidence_1.000_Length_990	990	569	632	7581536	7581536	0.00220648	75.8088	84.2024	-0.151496	0.000900246	MER078897 - eukaryotic translation initiation factor 3 subunit 5 (Xenopus tropicalis) [M67.974]#M67X#	259	44.3182	1e-59
														Locus_5368_Transcript_1/1_Confidence_1.000_Length_1889	1889	377	419	7581536	7581536	0.00467178	26.324	29.2567	-0.152386	0.00213239	MER149665 - subfamily M23B non-peptidase homologues (Ciona intestinalis) [M23.UNB]#M23B#	167	53.8922	2e-43
														Locus_12356_Transcript_1/1_Confidence_1.000_Length_127	127	1743	1938	7581536	7581536	3.75241e-05	1810.24	2012.76	-0.152996	1.0288e-05	MER030882 - polyserase-IA unit 2 (Mus musculus) [S01.358]#S01A#	40	72.5	8e-06
														Locus_10752_Transcript_1/1_Confidence_1.000_Length_2030	2030	168	187	7581536	7581536	0.0127406	10.9158	12.1503	-0.154577	0.00722564	MER013513 - calpain {{Schistosoma} sp.} (Schistosoma japonicum) [C02.023]#C02A#	179	59.7765	8e-78
														Locus_11727_Transcript_1/1_Confidence_1.000_Length_1220	1220	395	440	7581536	7581536	0.00410864	42.7051	47.5703	-0.155651	0.0018402	MER149551 - family S9 non-peptidase homologues (Ciona intestinalis) [S09.UNW]#S09X#	152	42.4242	4e-34
														Locus_2188_Transcript_1/1_Confidence_1.000_Length_1570	1570	628	700	7581536	7581536	0.00155523	52.7598	58.8086	-0.15659	0.000605299	MER190825 - farnesylated-protein converting enzyme 1 (Schistosoma mansoni) [M48.003]#M48A#	293	65.529	1e-116
														Locus_7062_Transcript_2/2_Confidence_1.000_Length_7405	7405	557	621	7581536	7581536	0.00204398	9.9214	11.0614	-0.156916	0.000826557	MER199845 - subfamily M23B non-peptidase homologues (Homo sapiens) [M23.UNB]#M23B#	283	35.9873	4e-52
														Locus_2227_Transcript_1/1_Confidence_1.000_Length_1883	1883	2044	2280	7581536	7581536	9.66492e-06	143.177	159.708	-0.157639	2.42662e-06	MER128165 - family S9 non-peptidase homologues (Meiothermus ruber) [S09.UNW]#S09X#	153	24.8408	8e-06
														Locus_2896_Transcript_2/2_Confidence_1.000_Length_1643	1643	2212	2470	7581536	7581536	4.75975e-06	177.578	198.291	-0.15916	1.14802e-06	MER005412 - CSCP3 peptidase {{Clonorchis}-type} (Clonorchis sinensis) [C01.130]#C01A#	91	80.2198	4e-37
														Locus_1065_Transcript_1/1_Confidence_1.000_Length_4352	4352	2696	3011	7581536	7581536	8.8306e-07	81.7097	91.2567	-0.159422	1.94722e-07	MER149698 - family S9 non-peptidase homologues (Ciona intestinalis) [S09.UNW]#S09X#	228	72.4576	1e-101
														Locus_6148_Transcript_1/1_Confidence_1.000_Length_2197	2197	665	743	7581536	7581536	0.0012258	39.924	44.6068	-0.160008	0.000461774	MER196013 - subfamily M23B non-peptidase homologues (Stenotrophomonas maltophilia) [M23.UNB]#M23B#	66	41.0256	3e-07
														Locus_1717_Transcript_1/2_Confidence_1.000_Length_4129	4129	596	667	7581536	7581536	0.00152635	19.039	21.3071	-0.162374	0.000592467	MER174448 - family U62 unassigned peptidases (Gemmatimonas aurantiaca) [U62.UPW]#U62#	43	60.4651	4e-06
														Locus_2085_Transcript_1/1_Confidence_1.000_Length_1623	1623	295	331	7581536	7581536	0.00566712	23.9743	26.9	-0.166116	0.00268481	MER180646 - Xaa-Pro dipeptidase {bacteria-type} (Beggiatoa sp. PS) [M24.003]#M24B#	99	54.5455	2e-25
														Locus_1038_Transcript_3/3_Confidence_0.714_Length_220	220	1485	1667	7581536	7581536	3.70734e-05	890.321	999.438	-0.166791	1.01525e-05	MER081231 - cathepsin B-like peptidase {platyhelminth} (Clonorchis sinensis) [C01.062]#C01A#	71	76.0563	7e-31
														Locus_3244_Transcript_3/4_Confidence_0.500_Length_3926	3926	745	837	7581536	7581536	0.000691097	25.0293	28.1202	-0.167987	0.000243717	MER182567 - subfamily M23B non-peptidase homologues (Dickeya dadantii) [M23.UNB]#M23B#	250	24.6622	2e-06
														Locus_7278_Transcript_1/1_Confidence_1.000_Length_1920	1920	311	350	7581536	7581536	0.00491408	21.365	24.0442	-0.17044	0.00227891	MER183555 - family S9 non-peptidase homologues (Ochotona princeps) [S09.UNW]#S09X#	235	36.5145	3e-43
														Locus_1591_Transcript_1/1_Confidence_1.000_Length_1252	1252	394	444	7581536	7581536	0.00310265	41.5083	46.7758	-0.172364	0.00133231	MER169324 - glycosylphosphatidylinositol:protein transamidase (Nasonia vitripennis) [C13.005]#C13#	265	67.5472	1e-108
														Locus_1670_Transcript_3/4_Confidence_0.455_Length_1635	1635	1392	1571	7581536	7581536	3.2825e-05	112.296	126.736	-0.174524	8.90734e-06	MER052779 - cathepsin D (Opisthorchis viverrini) [A01.009]#A01A#	331	100	0
														Locus_6096_Transcript_1/1_Confidence_1.000_Length_1357	1357	193	218	7581536	7581536	0.00920689	18.7595	21.1894	-0.175727	0.00484992	MER157387 - family S9 non-peptidase homologues (Dipodomys ordii) [S09.UNW]#S09X#	181	58.5635	9e-62
														Locus_2693_Transcript_1/2_Confidence_1.000_Length_3489	3489	376	425	7581536	7581536	0.00315112	14.2144	16.0669	-0.17673	0.00135806	MER164247 - subfamily M23B non-peptidase homologues (Neisseria meningitidis) [M23.UNB]#M23B#	138	32.6241	2e-06
														Locus_1704_Transcript_1/1_Confidence_1.000_Length_1429	1429	236	267	7581536	7581536	0.00684865	21.7832	24.6446	-0.178053	0.00335294	MER147842 - family S9 non-peptidase homologues (Ciona savignyi) [S09.UNW]#S09X#	179	32.0755	2e-20
														Locus_1670_Transcript_2/4_Confidence_0.545_Length_1803	1803	1357	1536	7581536	7581536	2.91415e-05	99.272	112.367	-0.178757	7.84925e-06	MER052779 - cathepsin D (Opisthorchis viverrini) [A01.009]#A01A#	331	100	0
														Locus_829_Transcript_3/5_Confidence_0.538_Length_1283	1283	106	120	7581536	7581536	0.0172094	10.8974	12.3367	-0.17897	0.0106172	MER232192 - subfamily M23B non-peptidase homologues (Ruminococcus albus) [M23.UNB]#M23B#	106	31.2	3e-07
														Locus_4097_Transcript_1/1_Confidence_1.000_Length_1041	1041	82	93	7581536	7581536	0.0213494	10.3898	11.7835	-0.181607	0.0138839	MER187719 - mitochondrial intermediate peptidase (Schistosoma mansoni) [M03.006]#M03A#	189	62.4339	2e-62
														Locus_7861_Transcript_1/1_Confidence_1.000_Length_1328	1328	266	302	7581536	7581536	0.00535332	26.4196	29.9952	-0.183122	0.00251378	MER175472 - subfamily M23B non-peptidase homologues (Bacillus sp. NRRL B-14911) [M23.UNB]#M23B#	231	18.75	9e-06
														Locus_6603_Transcript_1/1_Confidence_1.000_Length_791	791	205	233	7581536	7581536	0.00779586	34.1838	38.8528	-0.184706	0.00392877	MER075628 - mycosin-1 (Mycobacterium sp. KMS) [S08.131]#S08A#	114	33.5821	2e-08
														Locus_11573_Transcript_1/1_Confidence_1.000_Length_1954	1954	131	149	7581536	7581536	0.0133782	8.84279	10.0578	-0.185746	0.00768666	MER229200 - subfamily M23B non-peptidase homologues (Candida glabrata) [M23.UNB]#M23B#	207	23.7443	2e-07
														Locus_847_Transcript_2/2_Confidence_1.000_Length_995	995	1975	2252	7581536	7581536	6.98706e-07	261.81	298.53	-0.189354	1.52499e-07	MER183952 - cathepsin B-like peptidase {platyhelminth} (Opisthorchis viverrini) [C01.062]#C01A#	253	94.8617	1e-150
														Locus_4082_Transcript_2/2_Confidence_1.000_Length_2502	2502	702	801	7581536	7581536	0.000394701	37.0077	42.2268	-0.190331	0.00013163	MER099280 - subfamily C2A unassigned peptidases (Schistosoma japonicum) [C02.UPA]#C02A#	234	64.4351	1e-89
														Locus_8069_Transcript_1/1_Confidence_1.000_Length_1693	1693	233	266	7581536	7581536	0.00600278	18.1527	20.7237	-0.191096	0.00287565	MER183666 - family S9 non-peptidase homologues (Ochotona princeps) [S09.UNW]#S09X#	185	68.6486	3e-78
														Locus_8198_Transcript_1/1_Confidence_1.000_Length_1604	1604	478	546	7581536	7581536	0.00130417	39.3067	44.8984	-0.19189	0.00049486	MER188836 - subfamily M16B non-peptidase homologues (Schistosoma mansoni) [M16.UNB]#M16B#	236	58.5774	7e-80
														Locus_11274_Transcript_1/2_Confidence_1.000_Length_741	741	84	96	7581536	7581536	0.0199429	14.9522	17.0882	-0.192645	0.0127233	MER069042 - ubiquitin-specific peptidase 11 (Monodelphis domestica) [C19.014]#C19#	98	26.5306	4e-07
														Locus_1670_Transcript_1/4_Confidence_0.636_Length_1799	1799	1358	1552	7581536	7581536	1.14649e-05	99.5661	113.79	-0.192645	2.90618e-06	MER052779 - cathepsin D (Opisthorchis viverrini) [A01.009]#A01A#	331	100	0
														Locus_7935_Transcript_2/2_Confidence_1.000_Length_1857	1857	375	429	7581536	7581536	0.00229599	26.6356	30.4711	-0.194087	0.000941748	MER102435 - carboxypeptidase N (Dasypus novemcinctus) [M14.004]#M14B#	278	48.7633	5e-67
														Locus_3834_Transcript_1/1_Confidence_1.000_Length_1662	1662	1288	1474	7581536	7581536	1.44299e-05	102.218	116.979	-0.194604	3.72093e-06	MER105620 - FtsH peptidase (Victivallis vadensis) [M41.001]#M41#	66	40.9091	5e-06
														Locus_3191_Transcript_1/1_Confidence_1.000_Length_721	721	966	1107	7581536	7581536	7.23463e-05	176.72	202.514	-0.19656	2.0797e-05	MER056358 - 2410072d24rik protein {mouse} (Canis familiaris) [T01.978]#T01A#	164	64.0244	3e-58
														Locus_14261_Transcript_1/1_Confidence_1.000_Length_526	526	41	47	7581536	7581536	0.0346368	10.2811	11.7857	-0.197037	0.0253908	MER212524 - subfamily M23B non-peptidase homologues (Bacillus selenitireducens) [M23.UNB]#M23B#	91	26.5306	1e-06
														Locus_7271_Transcript_1/1_Confidence_1.000_Length_1534	1534	967	1110	7581536	7581536	6.3616e-05	83.1465	95.4422	-0.198972	1.80983e-05	MER147465 - family S9 non-peptidase homologues (Ciona savignyi) [S09.UNW]#S09X#	208	81.7308	1e-104
														Locus_449_Transcript_15/18_Confidence_0.320_Length_3421	3421	405	467	7581536	7581536	0.00149134	15.6151	18.0056	-0.205501	0.000577322	MER224983 - subfamily A2A non-peptidase homologues (Amphimedon queenslandica) [A02.UNA]#A02A#	91	35.1648	3e-06
														Locus_7935_Transcript_1/2_Confidence_1.000_Length_1857	1857	367	424	7581536	7581536	0.00182019	26.0674	30.116	-0.208284	0.000724144	MER102435 - carboxypeptidase N (Dasypus novemcinctus) [M14.004]#M14B#	278	48.7633	5e-67
														Locus_2701_Transcript_2/2_Confidence_1.000_Length_1309	1309	192	222	7581536	7581536	0.00661936	19.3466	22.3695	-0.209453	0.00322181	MER135127 - family S9 non-peptidase homologues (Batrachochytrium dendrobatidis) [S09.UNW]#S09X#	187	46.2766	4e-45
														Locus_2469_Transcript_3/5_Confidence_0.615_Length_1266	1266	491	568	7581536	7581536	0.000745931	51.1553	59.1776	-0.210168	0.000265152	MER148277 - subfamily M23B non-peptidase homologues (Ciona intestinalis) [M23.UNB]#M23B#	182	35.7143	9e-24
														Locus_2187_Transcript_5/5_Confidence_0.500_Length_4366	4366	1286	1491	7581536	7581536	3.90065e-06	38.8508	45.044	-0.21339	9.3063e-07	MER075628 - mycosin-1 (Mycobacterium sp. KMS) [S08.131]#S08A#	104	37.5	8e-07
														Locus_6797_Transcript_1/1_Confidence_1.000_Length_1052	1052	951	1105	7581536	7581536	2.74424e-05	119.236	138.545	-0.216529	7.34861e-06	MER123468 - proteasome catalytic subunit 2 (Schistosoma japonicum) [T01.011]#T01A#	202	71.2871	3e-82
														Locus_835_Transcript_4/9_Confidence_0.370_Length_2353	2353	74	86	7581536	7581536	0.0201268	4.14813	4.8208	-0.216811	0.0128835	MER226356 - subfamily A2A non-peptidase homologues (Saccoglossus kowalevskii) [A02.UNA]#A02A#	91	38.7097	3e-08
														Locus_8846_Transcript_1/2_Confidence_1.000_Length_2703	2703	211	246	7581536	7581536	0.00489047	10.2963	12.0042	-0.221415	0.00226364	MER053621 - ubiquitin-specific peptidase 21 (Canis familiaris) [C19.034]#C19#	56	42.8571	5e-06
														Locus_2896_Transcript_1/2_Confidence_1.000_Length_341	341	2329	2717	7581536	7581536	1.84443e-09	900.861	1050.94	-0.222304	3.1848e-10	MER005412 - CSCP3 peptidase {{Clonorchis}-type} (Clonorchis sinensis) [C01.130]#C01A#	104	79.8077	2e-44
														Locus_11487_Transcript_1/1_Confidence_1.000_Length_997	997	66	77	7581536	7581536	0.0218698	8.73155	10.1868	-0.222392	0.0143014	MER191776 - subfamily S8A non-peptidase homologues (Schistosoma mansoni) [S08.UNA]#S08A#	173	84.9711	4e-90
														Locus_663_Transcript_7/8_Confidence_0.300_Length_4141	4141	1270	1486	7581536	7581536	1.59307e-06	40.4521	47.3322	-0.226606	3.61716e-07	MER075628 - mycosin-1 (Mycobacterium sp. KMS) [S08.131]#S08A#	102	35.7143	5e-07
														Locus_71_Transcript_3/5_Confidence_0.538_Length_6857	6857	1667	1952	7581536	7581536	8.79476e-08	32.066	37.5481	-0.227699	1.73656e-08	MER229295 - family S14 non-peptidase homologues (Candida glabrata) [S14.UNW]#S14#	303	41.875	1e-66
														Locus_2240_Transcript_1/1_Confidence_1.000_Length_1118	1118	608	712	7581536	7581536	0.000182287	71.7306	84.0003	-0.227806	5.66549e-05	MER041022 - mycosin-1 (Mycobacterium avium) [S08.131]#S08A#	72	34.8837	6e-06
														Locus_1513_Transcript_3/10_Confidence_0.348_Length_1036	1036	210	246	7581536	7581536	0.00451593	26.7364	31.3197	-0.228269	0.00205182	MER152257 - subfamily M23B non-peptidase homologues (Bifidobacterium animalis) [M23.UNB]#M23B#	165	26.7857	2e-06
														Locus_4758_Transcript_1/1_Confidence_1.000_Length_668	668	362	425	7581536	7581536	0.00114259	71.4784	83.918	-0.231473	0.000427076	MER076212 - subfamily A1B non-peptidase homologues (Oryza sativa) [A01.UNB]#A01B#	115	31.9328	3e-06
														Locus_6127_Transcript_1/1_Confidence_1.000_Length_2325	2325	307	361	7581536	7581536	0.00174117	17.4164	20.4799	-0.23376	0.000688228	MER148803 - family S9 non-peptidase homologues (Ciona intestinalis) [S09.UNW]#S09X#	205	46.2882	2e-48
														Locus_847_Transcript_1/2_Confidence_1.000_Length_1031	1031	2230	2625	7581536	7581536	5.93009e-10	285.292	335.825	-0.235274	9.87276e-11	MER183952 - cathepsin B-like peptidase {platyhelminth} (Opisthorchis viverrini) [C01.062]#C01A#	253	99.6047	1e-160
														Locus_1198_Transcript_1/1_Confidence_1.000_Length_3340	3340	1980	2332	7581536	7581536	3.45453e-09	78.1919	92.0926	-0.236067	6.06489e-10	MER148703 - subfamily M23B non-peptidase homologues (Ciona intestinalis) [M23.UNB]#M23B#	235	31.5217	9e-27
														Locus_7062_Transcript_1/2_Confidence_1.000_Length_7396	7396	543	640	7581536	7581536	0.000217154	9.6838	11.4137	-0.23712	6.84683e-05	MER199845 - subfamily M23B non-peptidase homologues (Homo sapiens) [M23.UNB]#M23B#	283	35.9873	4e-52
														Locus_2288_Transcript_2/2_Confidence_1.000_Length_1538	1538	155	183	7581536	7581536	0.00681344	13.2929	15.6941	-0.239575	0.00333297	MER194438 - subfamily M23B non-peptidase homologues (Vibrio sp. Ex25) [M23.UNB]#M23B#	272	24.7273	8e-06
														Locus_10535_Transcript_1/1_Confidence_1.000_Length_410	410	22	26	7581536	7581536	0.0486467	7.07753	8.36435	-0.241008	0.038629	MER114557 - family S9 non-peptidase homologues (Emericella nidulans) [S09.UNW]#S09X#	66	44.7761	6e-06
														Locus_7377_Transcript_1/1_Confidence_1.000_Length_3421	3421	489	578	7581536	7581536	0.000298091	18.8538	22.2853	-0.241235	9.66817e-05	MER124357 - family S9 non-peptidase homologues (Culex pipiens) [S09.UNW]#S09X#	95	38.5417	3e-07
														Locus_1670_Transcript_4/4_Confidence_0.727_Length_1807	1807	1360	1612	7581536	7581536	1.66135e-07	99.2713	117.666	-0.245245	3.37715e-08	MER052779 - cathepsin D (Opisthorchis viverrini) [A01.009]#A01A#	331	100	0
														Locus_1636_Transcript_1/1_Confidence_1.000_Length_5543	5543	1478	1755	7581536	7581536	4.87281e-08	35.17	41.7614	-0.247825	9.38668e-09	MER189140 - aspartyl aminopeptidase (Schistosoma mansoni) [M18.002]#M18#	504	60.5941	1e-175
														Locus_5325_Transcript_1/1_Confidence_1.000_Length_1331	1331	126	150	7581536	7581536	0.00847143	12.4863	14.8647	-0.251539	0.00434953	MER103526 - ADAMTS20 peptidase {mouse-type} (Cavia porcellus) [M12.188]#M12B#	85	32.9545	2e-06
														Locus_4012_Transcript_1/1_Confidence_1.000_Length_2374	2374	795	947	7581536	7581536	1.25404e-05	44.1702	52.6153	-0.25241	3.19693e-06	MER190700 - family M41 non-peptidase homologues (Schistosoma mansoni) [M41.UNW]#M41#	272	56.25	5e-88
														Locus_9539_Transcript_1/1_Confidence_1.000_Length_1000	1000	251	299	7581536	7581536	0.00209595	33.1067	39.4379	-0.252458	0.000850184	MER158032 - family S9 non-peptidase homologues (Dipodomys ordii) [S09.UNW]#S09X#	247	86.2348	1e-131
														Locus_6282_Transcript_1/2_Confidence_1.000_Length_2600	2600	350	417	7581536	7581536	0.000771827	17.7557	21.1546	-0.252692	0.000275411	MER192421 - acylaminoacyl-peptidase (Schistosoma mansoni) [S09.004]#S09C#	233	59.8291	6e-76
														Locus_3600_Transcript_1/1_Confidence_1.000_Length_1128	1128	938	1121	7581536	7581536	2.56598e-06	109.682	131.081	-0.257126	5.97461e-07	MER098212 - proliferation-association protein 1 (Macaca fascicularis) [M24.973]#M24X#	281	56.1837	2e-87
														Locus_4932_Transcript_1/1_Confidence_1.000_Length_1055	1055	250	299	7581536	7581536	0.00191303	31.2558	37.3819	-0.258217	0.000766382	MER232192 - subfamily M23B non-peptidase homologues (Ruminococcus albus) [M23.UNB]#M23B#	194	31.6327	2e-11
														Locus_346_Transcript_1/1_Confidence_1.000_Length_1159	1159	620	742	7581536	7581536	4.56364e-05	70.5588	84.4429	-0.259151	1.27027e-05	MER236114 - subfamily M23B non-peptidase homologues (Thermoanaerobacter brockii) [M23.UNB]#M23B#	266	20.5224	8e-08
														Locus_4829_Transcript_1/2_Confidence_1.000_Length_1743	1743	349	418	7581536	7581536	0.000646266	26.4101	31.6316	-0.260276	0.000226766	MER225602 - CGI-58 putative peptidase (Anolis carolinensis) [S33.975]#S33#	99	51.5152	2e-23
														Locus_2244_Transcript_1/1_Confidence_1.000_Length_4490	4490	1424	1706	7581536	7581536	2.13953e-08	41.8318	50.1159	-0.260669	3.98653e-09	MER156009 - subfamily M23B non-peptidase homologues (Dipodomys ordii) [M23.UNB]#M23B#	157	26.8571	2e-08
														Locus_2469_Transcript_5/5_Confidence_0.615_Length_1217	1217	508	609	7581536	7581536	0.000123811	55.0574	66.0039	-0.261614	3.72921e-05	MER148277 - subfamily M23B non-peptidase homologues (Ciona intestinalis) [M23.UNB]#M23B#	218	32.1101	4e-25
														Locus_17526_Transcript_1/1_Confidence_1.000_Length_550	550	15	18	7581536	7581536	0.0603706	3.59726	4.31671	-0.263034	0.0498735	MER135501 - PwSERPIN {{Paragonimus westermani}} (Paragonimus westermani) [I04.067]#I04#	29	44.8276	6e-07
														Locus_3579_Transcript_1/1_Confidence_1.000_Length_2270	2270	637	765	7581536	7581536	3.07695e-05	37.0132	44.4507	-0.264166	8.31618e-06	MER053974 - nardilysin (Gallus gallus) [M16.005]#M16A#	60	40	6e-06
														Locus_4593_Transcript_1/1_Confidence_1.000_Length_4292	4292	1500	1802	7581536	7581536	6.87281e-09	46.0972	55.3781	-0.264637	1.23173e-09	MER135161 - subfamily M23B non-peptidase homologues (Batrachochytrium dendrobatidis) [M23.UNB]#M23B#	276	20.678	9e-06
														Locus_341_Transcript_3/4_Confidence_0.286_Length_1574	1574	1113	1338	7581536	7581536	2.60958e-07	93.2681	112.123	-0.265625	5.41159e-08	MER081230 - SmCB2 peptidase {{Schistosoma}-type} (Clonorchis sinensis) [C01.061]#C01A#	116	86.2069	3e-55
														Locus_4410_Transcript_1/1_Confidence_1.000_Length_835	835	541	651	7581536	7581536	7.19672e-05	85.4582	102.834	-0.267029	2.06793e-05	MER110456 - proteasome subunit alpha 4 (Oryctolagus cuniculus) [T01.973]#T01A#	93	68.8172	2e-32
														Locus_1216_Transcript_1/1_Confidence_1.000_Length_952	952	263	317	7581536	7581536	0.00134149	36.4386	43.9203	-0.26942	0.000510583	MER069042 - ubiquitin-specific peptidase 11 (Monodelphis domestica) [C19.014]#C19#	52	51.9231	1e-06
														Locus_951_Transcript_1/1_Confidence_1.000_Length_1773	1773	375	452	7581536	7581536	0.000384474	27.8975	33.6258	-0.269432	0.000127973	MER145798 - family M50 non-peptidase homologues (Ciona savignyi) [M50.UNW]#M50X#	141	61.7021	2e-43
														Locus_4134_Transcript_2/2_Confidence_1.000_Length_1664	1664	199	240	7581536	7581536	0.00280948	15.774	19.024	-0.270266	0.00119242	MER122866 - mitochondrial intermediate cleaving peptidase 55 kDa (Schistosoma japonicum) [M24.026]#M24B#	237	50.8403	1e-70
														Locus_663_Transcript_6/8_Confidence_0.550_Length_9483	9483	1067	1290	7581536	7581536	2.12966e-07	14.8409	17.9427	-0.273811	4.38045e-08	MER075628 - mycosin-1 (Mycobacterium sp. KMS) [S08.131]#S08A#	102	35.7143	1e-06
														Locus_2430_Transcript_1/1_Confidence_1.000_Length_3433	3433	841	1017	7581536	7581536	2.2011e-06	32.3121	39.0742	-0.274142	5.08967e-07	MER148397 - subfamily M24B non-peptidase homologues (Ciona intestinalis) [M24.UNB]#M24B#	237	46.8354	1e-57
														Locus_2774_Transcript_2/2_Confidence_1.000_Length_1905	1905	109	132	7581536	7581536	0.00859139	7.547	9.13949	-0.27621	0.00442493	MER118194 - family M38 non-peptidase homologues (Syntrophomonas wolfei) [M38.UNW]#M38#	87	42.8571	1e-08
														Locus_8751_Transcript_1/1_Confidence_1.000_Length_1945	1945	532	645	7581536	7581536	5.10536e-05	36.0774	43.7404	-0.277873	1.43193e-05	MER078725 - family S9 non-peptidase homologues (Leptothrix cholodnii) [S09.UNW]#S09X#	109	37.8378	2e-12
														Locus_6855_Transcript_1/2_Confidence_1.000_Length_3643	3643	419	508	7581536	7581536	0.00018236	15.1704	18.3928	-0.277878	5.66848e-05	MER156310 - family S9 non-peptidase homologues (Dipodomys ordii) [S09.UNW]#S09X#	181	39.0476	2e-32
														Locus_2469_Transcript_4/5_Confidence_0.615_Length_1179	1179	475	577	7581536	7581536	8.72856e-05	53.1401	64.5513	-0.280644	2.54772e-05	MER148277 - subfamily M23B non-peptidase homologues (Ciona intestinalis) [M23.UNB]#M23B#	218	32.1101	3e-25
														Locus_835_Transcript_6/9_Confidence_0.481_Length_3002	3002	142	173	7581536	7581536	0.0048975	6.23908	7.60113	-0.284881	0.00226748	MER226356 - subfamily A2A non-peptidase homologues (Saccoglossus kowalevskii) [A02.UNA]#A02A#	91	38.7097	4e-08
														Locus_2740_Transcript_1/1_Confidence_1.000_Length_1285	1285	2350	2873	7581536	7581536	2.25432e-14	241.217	294.9	-0.289897	2.83046e-15	MER171212 - subfamily C1A unassigned peptidases (Clonorchis sinensis) [C01.UPA]#C01A#	263	92.3954	1e-153
														Locus_1513_Transcript_8/10_Confidence_0.348_Length_955	955	238	291	7581536	7581536	0.00121947	32.8713	40.1913	-0.290058	0.000458949	MER152257 - subfamily M23B non-peptidase homologues (Bifidobacterium animalis) [M23.UNB]#M23B#	181	26.3441	2e-06
														Locus_71_Transcript_2/5_Confidence_0.462_Length_6570	6570	1549	1894	7581536	7581536	2.06622e-10	31.0977	38.024	-0.290099	3.34204e-11	MER229295 - family S14 non-peptidase homologues (Candida glabrata) [S14.UNW]#S14#	303	41.875	1e-66
														Locus_1372_Transcript_1/1_Confidence_1.000_Length_1968	1968	296	362	7581536	7581536	0.000567385	19.8385	24.262	-0.290393	0.000196763	MER148149 - subfamily M23B non-peptidase homologues (Ciona intestinalis) [M23.UNB]#M23B#	275	19.0311	1e-07
														Locus_6811_Transcript_3/3_Confidence_0.714_Length_2163	2163	143	175	7581536	7581536	0.00447852	8.72012	10.6715	-0.29134	0.00203194	MER170973 - subfamily M23B non-peptidase homologues (Coprococcus eutactus) [M23.UNB]#M23B#	258	24.2718	3e-06
														Locus_71_Transcript_5/5_Confidence_0.538_Length_6857	6857	1636	2003	7581536	7581536	5.91202e-11	31.4697	38.5292	-0.29199	9.16117e-12	MER229295 - family S14 non-peptidase homologues (Candida glabrata) [S14.UNW]#S14#	303	41.875	1e-66
														Locus_918_Transcript_1/1_Confidence_1.000_Length_1064	1064	1031	1263	7581536	7581536	6.59421e-08	127.809	156.569	-0.29281	1.28722e-08	MER021971 - Poh1 peptidase (Schistosoma mansoni) [M67.001]#M67A#	313	89.1374	1e-164
														Locus_362_Transcript_4/10_Confidence_0.362_Length_443	443	1202	1477	7581536	7581536	5.60483e-09	357.885	439.764	-0.297233	9.99086e-10	MER041022 - mycosin-1 (Mycobacterium avium) [S08.131]#S08A#	55	44.7761	9e-07
														Locus_2317_Transcript_1/1_Confidence_1.000_Length_1267	1267	214	263	7581536	7581536	0.00147494	22.2782	27.3793	-0.297452	0.000570259	MER122440 - subfamily C14A unassigned peptidases (Schistosoma japonicum) [C14.UPA]#C14A#	236	61.0169	2e-78
														Locus_5507_Transcript_4/6_Confidence_0.462_Length_1717	1717	592	729	7581536	7581536	8.95164e-06	45.4773	56.0015	-0.300322	2.23638e-06	MER075628 - mycosin-1 (Mycobacterium sp. KMS) [S08.131]#S08A#	102	38.9313	4e-11
														Locus_8366_Transcript_1/1_Confidence_1.000_Length_2793	2793	390	481	7581536	7581536	0.000116109	18.4177	22.7152	-0.302563	3.4725e-05	MER199135 - subfamily M3A non-peptidase homologues (Schistosoma mansoni) [M03.UNA]#M03A#	477	39.501	1e-102
														Locus_11921_Transcript_1/2_Confidence_1.000_Length_3153	3153	417	515	7581536	7581536	7.52861e-05	17.4444	21.544	-0.304525	2.16995e-05	MER167824 - family S16 unassigned peptidases (Schistosoma japonicum) [S16.UPW]#S16#	121	78.5124	7e-50
														Locus_3825_Transcript_2/2_Confidence_1.000_Length_1878	1878	897	1108	7581536	7581536	1.32289e-07	62.9999	77.8192	-0.304778	2.66151e-08	MER183300 - family S9 non-peptidase homologues (Ochotona princeps) [S09.UNW]#S09X#	183	82.5137	3e-89
														Locus_2701_Transcript_1/2_Confidence_1.000_Length_1006	1006	155	192	7581536	7581536	0.0029825	20.3225	25.1736	-0.308838	0.00127508	MER135127 - family S9 non-peptidase homologues (Batrachochytrium dendrobatidis) [S09.UNW]#S09X#	187	46.2766	3e-45
														Locus_5498_Transcript_2/2_Confidence_1.000_Length_2595	2595	174	216	7581536	7581536	0.00210643	8.84412	10.9789	-0.311944	0.000854688	MER147465 - family S9 non-peptidase homologues (Ciona savignyi) [S09.UNW]#S09X#	208	79.8077	1e-100
														Locus_9650_Transcript_1/3_Confidence_0.667_Length_1348	1348	58	72	7581536	7581536	0.0165043	5.6752	7.04507	-0.311944	0.010096	MER060103 - family S9 non-peptidase homologues (Cyanothece sp. PCC8801) [S09.UNW]#S09X#	87	33.7079	8e-07
														Locus_197_Transcript_1/1_Confidence_1.000_Length_2034	2034	470	585	7581536	7581536	2.31366e-05	30.4782	37.9357	-0.315776	6.1324e-06	MER041022 - mycosin-1 (Mycobacterium avium) [S08.131]#S08A#	59	46.9697	8e-07
														Locus_234_Transcript_5/7_Confidence_0.389_Length_3670	3670	1954	2434	7581536	7581536	2.27931e-14	70.2265	87.4777	-0.316899	2.86367e-15	MER018903 - cystatin C (Saimiri sciureus) [I25.004]#I25B#	109	30.8333	8e-08
														Locus_754_Transcript_4/4_Confidence_0.667_Length_1686	1686	241	301	7581536	7581536	0.000618184	18.8539	23.5479	-0.32073	0.000216092	MER159488 - subfamily M23B non-peptidase homologues (Lyngbya sp. PCC 8106) [M23.UNB]#M23B#	322	23.5465	9e-06
														Locus_10928_Transcript_1/1_Confidence_1.000_Length_317	317	28	35	7581536	7581536	0.0341149	11.6504	14.563	-0.321928	0.0249069	MER108244 - hemoglobinase {trematode} (Opisthorchis viverrini) [C13.007]#C13#	105	80	2e-45
														Locus_14369_Transcript_1/1_Confidence_1.000_Length_249	249	8	10	7581536	7581536	0.0834618	4.23773	5.29716	-0.321928	0.0748062	MER108244 - hemoglobinase {trematode} (Opisthorchis viverrini) [C13.007]#C13#	82	70.7317	4e-30
														Locus_11105_Transcript_1/1_Confidence_1.000_Length_1792	1792	108	135	7581536	7581536	0.00572218	7.94929	9.93662	-0.321928	0.00271457	MER093527 - oligopeptidase A (Enterobacter sp. 638) [M03.004]#M03A#	305	22.8125	1e-10
														Locus_12619_Transcript_1/1_Confidence_1.000_Length_131	131	4	5	7581536	7581536	0.123047	4.02746	5.03433	-0.321928	0.116642	MER204884 - subfamily A1A unassigned peptidases (Schistosoma mansoni) [A01.UPA]#A01A#	33	54.5455	6e-07
														Locus_15069_Transcript_1/1_Confidence_1.000_Length_958	958	80	100	7581536	7581536	0.0098132	11.0146	13.7682	-0.321928	0.00523907	MER149503 - family S9 non-peptidase homologues (Ciona intestinalis) [S09.UNW]#S09X#	83	59.0361	6e-33
														Locus_1192_Transcript_5/5_Confidence_0.615_Length_1493	1493	866	1084	7581536	7581536	4.52201e-08	76.5069	95.7662	-0.323926	8.68911e-09	MER075628 - mycosin-1 (Mycobacterium sp. KMS) [S08.131]#S08A#	123	37.9562	1e-07
														Locus_9400_Transcript_1/1_Confidence_1.000_Length_2173	2173	538	674	7581536	7581536	5.50814e-06	32.6562	40.9113	-0.325142	1.33937e-06	MER093527 - oligopeptidase A (Enterobacter sp. 638) [M03.004]#M03A#	296	26.0317	1e-11
														Locus_2693_Transcript_2/2_Confidence_1.000_Length_3101	3101	244	306	7581536	7581536	0.000515718	10.3784	13.0155	-0.326651	0.000176981	MER164247 - subfamily M23B non-peptidase homologues (Neisseria meningitidis) [M23.UNB]#M23B#	138	32.6241	2e-06
														Locus_2588_Transcript_2/2_Confidence_1.000_Length_1563	1563	775	972	7581536	7581536	1.40719e-07	65.4012	82.0257	-0.32676	2.83902e-08	MER035520 - methionyl aminopeptidase 2 (Schistosoma japonicum) [M24.002]#M24A#	323	86.3777	1e-169
														Locus_5417_Transcript_2/3_Confidence_0.714_Length_2734	2734	554	695	7581536	7581536	3.90389e-06	26.7272	33.5297	-0.327127	9.31559e-07	MER232776 - zoocin A (Bacillus cellulosilyticus) [M23.005]#M23B#	219	22.3684	9e-06
														Locus_1247_Transcript_7/9_Confidence_0.211_Length_1074	1074	39	49	7581536	7581536	0.0241515	4.78964	6.01776	-0.329308	0.0162397	MER135501 - PwSERPIN {{Paragonimus westermani}} (Paragonimus westermani) [I04.067]#I04#	101	45.5446	4e-18
														Locus_386_Transcript_1/1_Confidence_1.000_Length_2286	2286	234	294	7581536	7581536	0.000573395	13.5015	16.9634	-0.329308	0.0001991	MER079519 - leucyl aminopeptidase {animal} (Aedes aegypti) [M17.001]#M17#	204	52.3364	5e-51
														Locus_2738_Transcript_1/1_Confidence_1.000_Length_1906	1906	522	658	7581536	7581536	4.53432e-06	36.1235	45.535	-0.334038	1.09074e-06	MER126803 - Xaa-Pro dipeptidase {eukaryote} (Schistosoma japonicum) [M24.007]#M24B#	295	72.8814	1e-130
														Locus_2588_Transcript_1/2_Confidence_1.000_Length_1566	1566	824	1039	7581536	7581536	3.70464e-08	69.403	87.5118	-0.334479	7.06199e-09	MER035520 - methionyl aminopeptidase 2 (Schistosoma japonicum) [M24.002]#M24A#	323	86.3777	1e-169
														Locus_663_Transcript_4/8_Confidence_0.400_Length_6554	6554	388	490	7581536	7581536	3.57312e-05	7.80851	9.86126	-0.336725	9.75766e-06	MER075628 - mycosin-1 (Mycobacterium sp. KMS) [S08.131]#S08A#	102	35.7143	7e-07
														Locus_5281_Transcript_2/3_Confidence_0.500_Length_1931	1931	399	504	7581536	7581536	2.94223e-05	27.2542	34.4264	-0.337035	7.92961e-06	MER198203 - subfamily M23B non-peptidase homologues (Thioalkalivibrio sp. K90mix) [M23.UNB]#M23B#	193	28.7736	4e-06
														Locus_1192_Transcript_2/5_Confidence_0.538_Length_1593	1593	839	1060	7581536	7581536	2.32806e-08	69.4687	87.7673	-0.337322	4.35839e-09	MER075628 - mycosin-1 (Mycobacterium sp. KMS) [S08.131]#S08A#	110	38.7097	4e-07
														Locus_5417_Transcript_1/3_Confidence_0.714_Length_2736	2736	544	688	7581536	7581536	2.48481e-06	26.2256	33.1677	-0.338802	5.77962e-07	MER232776 - zoocin A (Bacillus cellulosilyticus) [M23.005]#M23B#	257	22.9323	8e-08
														Locus_6811_Transcript_2/3_Confidence_0.714_Length_2162	2162	131	166	7581536	7581536	0.00294761	7.99205	10.1273	-0.341616	0.00125816	MER170973 - subfamily M23B non-peptidase homologues (Coprococcus eutactus) [M23.UNB]#M23B#	258	24.2718	3e-06
														Locus_9107_Transcript_1/1_Confidence_1.000_Length_560	560	37	47	7581536	7581536	0.0240674	8.71478	11.0701	-0.345135	0.0161687	MER234759 - family U69 unassigned peptidases (Mesorhizobium ciceri) [U69.UPW]#U69#	142	29.4118	3e-06
														Locus_3666_Transcript_1/1_Confidence_1.000_Length_1123	1123	736	937	7581536	7581536	5.44141e-08	86.4452	110.053	-0.348343	1.05323e-08	MER209172 - family S9 unassigned peptidases (Clonorchis sinensis) [S09.UPW]#S09X#	109	96.3303	2e-57
														Locus_8565_Transcript_1/1_Confidence_1.000_Length_1797	1797	351	447	7581536	7581536	4.35558e-05	25.7633	32.8097	-0.348804	1.20904e-05	MER003237 - mycosin-1 (Mycobacterium tuberculosis) [S08.131]#S08A#	120	34.8148	2e-09
														Locus_5417_Transcript_3/3_Confidence_0.714_Length_2771	2771	548	698	7581536	7581536	1.33508e-06	26.0848	33.2247	-0.349051	3.00295e-07	MER232776 - zoocin A (Bacillus cellulosilyticus) [M23.005]#M23B#	257	22.9323	8e-08
														Locus_4829_Transcript_2/2_Confidence_1.000_Length_1743	1743	347	442	7581536	7581536	4.62936e-05	26.2588	33.4478	-0.349111	1.28894e-05	MER225602 - CGI-58 putative peptidase (Anolis carolinensis) [S33.975]#S33#	99	51.5152	2e-23
														Locus_7691_Transcript_2/2_Confidence_1.000_Length_1364	1364	222	283	7581536	7581536	0.000444952	21.4675	27.3662	-0.350242	0.000150408	MER158067 - Mername-AA194 putative peptidase (Dipodomys ordii) [S09.052]#S09X#	259	49.4208	2e-63
														Locus_972_Transcript_1/1_Confidence_1.000_Length_1361	1361	218	278	7581536	7581536	0.000474473	21.1272	26.942	-0.350757	0.000161207	MER069042 - ubiquitin-specific peptidase 11 (Monodelphis domestica) [C19.014]#C19#	64	44.4444	7e-09
														Locus_1897_Transcript_1/1_Confidence_1.000_Length_603	603	305	389	7581536	7581536	9.33437e-05	66.7153	85.0893	-0.350961	2.74441e-05	MER000557 - proteasome subunit alpha 6 (Homo sapiens) [T01.971]#T01A#	116	61.2069	7e-39
														Locus_2982_Transcript_1/5_Confidence_0.471_Length_444	444	196	250	7581536	7581536	0.000717758	58.2259	74.2677	-0.351074	0.0002541	MER183951 - cathepsin B-like peptidase {platyhelminth} (Opisthorchis viverrini) [C01.062]#C01A#	147	99.3197	9e-89
														Locus_2283_Transcript_1/1_Confidence_1.000_Length_2098	2098	459	588	7581536	7581536	4.30559e-06	28.8569	36.967	-0.357322	1.03329e-06	MER149768 - family M50 non-peptidase homologues (Ciona intestinalis) [M50.UNW]#M50X#	65	72.3077	3e-19
														Locus_880_Transcript_1/2_Confidence_1.000_Length_1666	1666	262	336	7581536	7581536	0.000166786	20.7429	26.6016	-0.358894	5.14688e-05	MER017375 - family S9 unassigned peptidases (Caenorhabditis elegans) [S09.UPW]#S09X#	219	54.7945	2e-63
														Locus_6908_Transcript_1/1_Confidence_1.000_Length_1427	1427	684	878	7581536	7581536	5.77738e-08	63.223	81.1546	-0.360225	1.1222e-08	MER105620 - FtsH peptidase (Victivallis vadensis) [M41.001]#M41#	67	35.8209	3e-06
														Locus_5708_Transcript_2/3_Confidence_0.667_Length_1731	1731	49	63	7581536	7581536	0.0157662	3.73372	4.8005	-0.36257	0.00951849	MER226381 - subfamily A2A non-peptidase homologues (Saccoglossus kowalevskii) [A02.UNA]#A02A#	93	40.8602	1e-14
														Locus_10650_Transcript_1/1_Confidence_1.000_Length_1410	1410	101	130	7581536	7581536	0.00426008	9.44811	12.1609	-0.364156	0.00191709	MER147634 - subfamily M23B non-peptidase homologues (Ciona savignyi) [M23.UNB]#M23B#	142	24.6667	1e-06
														Locus_362_Transcript_10/10_Confidence_0.447_Length_661	661	1441	1855	7581536	7581536	3.33837e-14	287.545	370.156	-0.364349	4.23314e-15	MER003237 - mycosin-1 (Mycobacterium tuberculosis) [S08.131]#S08A#	80	36.9369	3e-06
														Locus_12020_Transcript_1/1_Confidence_1.000_Length_859	859	135	174	7581536	7581536	0.0019379	20.7292	26.7177	-0.366128	0.000777512	MER104100 - aminopeptidase P1 (Erinaceus europaeus) [M24.009]#M24B#	77	49.4118	9e-16
														Locus_1513_Transcript_10/10_Confidence_0.391_Length_940	940	211	272	7581536	7581536	0.000384445	29.6072	38.1666	-0.366364	0.000127948	MER152257 - subfamily M23B non-peptidase homologues (Bifidobacterium animalis) [M23.UNB]#M23B#	185	25.7895	2e-07
														Locus_8846_Transcript_2/2_Confidence_1.000_Length_2703	2703	207	267	7581536	7581536	0.000409866	10.1011	13.0289	-0.367209	0.000137149	MER053621 - ubiquitin-specific peptidase 21 (Canis familiaris) [C19.034]#C19#	56	42.8571	5e-06
														Locus_6811_Transcript_1/3_Confidence_0.571_Length_1856	1856	103	133	7581536	7581536	0.00386521	7.31985	9.45184	-0.368782	0.00171564	MER170973 - subfamily M23B non-peptidase homologues (Coprococcus eutactus) [M23.UNB]#M23B#	258	24.2718	3e-06
														Locus_4082_Transcript_1/2_Confidence_1.000_Length_2469	2469	658	851	7581536	7581536	4.36696e-08	35.1518	45.4623	-0.371072	8.37189e-09	MER099280 - subfamily C2A unassigned peptidases (Schistosoma japonicum) [C02.UPA]#C02A#	234	64.4351	9e-90
														Locus_6700_Transcript_1/1_Confidence_1.000_Length_1685	1685	253	328	7581536	7581536	0.000130039	19.8045	25.6754	-0.374558	3.93245e-05	MER069042 - ubiquitin-specific peptidase 11 (Monodelphis domestica) [C19.014]#C19#	40	62.5	2e-07
														Locus_663_Transcript_2/8_Confidence_0.500_Length_4104	4104	237	308	7581536	7581536	0.000166722	7.617	9.89888	-0.378043	5.14422e-05	MER075628 - mycosin-1 (Mycobacterium sp. KMS) [S08.131]#S08A#	102	35.7143	5e-07
														Locus_8659_Transcript_1/1_Confidence_1.000_Length_233	233	10	13	7581536	7581536	0.0681916	5.66092	7.35919	-0.378512	0.0576768	MER107263 - subfamily M12B unassigned peptidases (Echinops telfairi) [M12.UPB]#M12B#	41	53.6585	8e-06
														Locus_948_Transcript_13/25_Confidence_1.000_Length_141	141	10	13	7581536	7581536	0.0681916	9.35457	12.1609	-0.378512	0.0576796	MER224883 - family T3 non-peptidase homologues (Amphimedon queenslandica) [T03.UNW]#T03#	39	64.1026	5e-08
														Locus_10723_Transcript_1/1_Confidence_1.000_Length_737	737	189	246	7581536	7581536	0.000455651	33.8249	44.0261	-0.380272	0.000154391	MER232192 - subfamily M23B non-peptidase homologues (Ruminococcus albus) [M23.UNB]#M23B#	172	26.0116	4e-07
														Locus_1086_Transcript_3/7_Confidence_0.429_Length_6007	6007	348	453	7581536	7581536	1.4298e-05	7.64125	9.9468	-0.380424	3.68347e-06	MER053345 - Kell blood-group protein (Pan troglodytes) [M13.090]#M13#	155	33.5484	2e-09
														Locus_3570_Transcript_1/1_Confidence_1.000_Length_3168	3168	430	560	7581536	7581536	2.45004e-06	17.903	23.3155	-0.38109	5.69383e-07	MER153890 - family S9 non-peptidase homologues (Cyanothece sp. PCC 7425) [S09.UNW]#S09X#	58	44.8276	5e-08
														Locus_1192_Transcript_4/5_Confidence_0.615_Length_1529	1529	864	1127	7581536	7581536	2.45003e-10	74.5331	97.2208	-0.383384	3.98055e-11	MER075628 - mycosin-1 (Mycobacterium sp. KMS) [S08.131]#S08A#	91	40	9e-08
														Locus_2548_Transcript_1/1_Confidence_1.000_Length_3361	3361	1246	1631	7581536	7581536	4.50941e-14	48.8981	64.0071	-0.388453	5.76513e-15	MER185278 - ubiquitinyl hydrolase-UCH37 (Schistosoma mansoni) [C12.005]#C12#	218	68.9498	5e-87
														Locus_829_Transcript_2/5_Confidence_0.615_Length_1276	1276	103	135	7581536	7581536	0.003013	10.6471	13.9549	-0.390315	0.00128982	MER232192 - subfamily M23B non-peptidase homologues (Ruminococcus albus) [M23.UNB]#M23B#	106	31.2	3e-07
														Locus_663_Transcript_1/8_Confidence_0.400_Length_6856	6856	369	486	7581536	7581536	4.48051e-06	7.09902	9.34993	-0.397335	1.07743e-06	MER075628 - mycosin-1 (Mycobacterium sp. KMS) [S08.131]#S08A#	102	35.7143	8e-07
														Locus_71_Transcript_1/5_Confidence_0.538_Length_6890	6890	1538	2027	7581536	7581536	1.65153e-17	29.4429	38.8041	-0.398291	1.79899e-18	MER229295 - family S14 non-peptidase homologues (Candida glabrata) [S14.UNW]#S14#	303	40.1813	1e-65
														Locus_663_Transcript_3/8_Confidence_0.300_Length_3352	3352	188	248	7581536	7581536	0.00030648	7.3977	9.75867	-0.399607	9.97595e-05	MER075628 - mycosin-1 (Mycobacterium sp. KMS) [S08.131]#S08A#	102	35.7143	4e-07
														Locus_2242_Transcript_2/3_Confidence_0.750_Length_4924	4924	830	1100	7581536	7581536	5.4114e-11	22.2332	29.4657	-0.40632	8.36587e-12	MER053345 - Kell blood-group protein (Pan troglodytes) [M13.090]#M13#	166	30.1205	1e-07
														Locus_783_Transcript_1/1_Confidence_1.000_Length_1311	1311	177	235	7581536	7581536	0.000330078	17.8079	23.6433	-0.408911	0.000108395	MER183633 - family S9 non-peptidase homologues (Ochotona princeps) [S09.UNW]#S09X#	200	66	2e-79
														Locus_8424_Transcript_1/1_Confidence_1.000_Length_1348	1348	151	201	7581536	7581536	0.000608528	14.7751	19.6675	-0.412647	0.000212448	MER118189 - LACT-1 peptidase (Schistosoma japonicum) [S12.004]#S12#	163	66.8712	1e-60
														Locus_14034_Transcript_1/1_Confidence_1.000_Length_365	365	24	32	7581536	7581536	0.0302191	8.67284	11.5638	-0.415037	0.0215492	MER142824 - family S9 non-peptidase homologues (Ciona savignyi) [S09.UNW]#S09X#	60	41.6667	4e-07
														Locus_9806_Transcript_1/1_Confidence_1.000_Length_614	614	39	52	7581536	7581536	0.0165953	8.37797	11.1706	-0.415037	0.010165	MER199354 - subfamily A2A non-peptidase homologues (Oryza sativa) [A02.UNA]#A02A#	67	39.7059	4e-07
														Locus_4134_Transcript_1/2_Confidence_1.000_Length_1684	1684	208	278	7581536	7581536	0.000116128	16.2916	21.7744	-0.418501	3.47353e-05	MER122866 - mitochondrial intermediate cleaving peptidase 55 kDa (Schistosoma japonicum) [M24.026]#M24B#	237	50.8403	1e-70
														Locus_3831_Transcript_1/2_Confidence_1.000_Length_2347	2347	157	211	7581536	7581536	0.000394026	8.82327	11.858	-0.426478	0.000131342	MER143597 - subfamily M14A non-peptidase homologues (Drosophila mojavensis) [M14.UNA]#M14A#	39	67.3913	9e-08
														Locus_1552_Transcript_1/1_Confidence_1.000_Length_1294	1294	1536	2073	7581536	7581536	2.58101e-20	156.567	211.304	-0.432542	2.47558e-21	MER102730 - i-AAA peptidase (Dasypus novemcinctus) [M41.004]#M41#	100	36.9369	1e-06
														Locus_9650_Transcript_2/3_Confidence_0.667_Length_1299	1299	57	77	7581536	7581536	0.00777653	5.78773	7.81852	-0.433897	0.00391716	MER060103 - family S9 non-peptidase homologues (Cyanothece sp. PCC8801) [S09.UNW]#S09X#	87	33.7079	8e-07
														Locus_13461_Transcript_1/1_Confidence_1.000_Length_1823	1823	187	253	7581536	7581536	0.000133653	13.53	18.3053	-0.436099	4.0514e-05	MER097934 - Kae1 putative peptidase (Ornithorhynchus anatinus) [M22.003]#M22#	238	72.6891	1e-102
														Locus_71_Transcript_4/5_Confidence_0.462_Length_6571	6571	1464	1984	7581536	7581536	5.53047e-20	29.3868	39.8247	-0.438496	5.39564e-21	MER229295 - family S14 non-peptidase homologues (Candida glabrata) [S14.UNW]#S14#	303	41.875	1e-66
														Locus_5822_Transcript_1/1_Confidence_1.000_Length_1668	1668	427	580	7581536	7581536	1.08865e-07	33.7656	45.8643	-0.441817	2.17275e-08	MER152963 - family S9 non-peptidase homologues (Pichia stipitis) [S09.UNW]#S09X#	182	39.8964	7e-35
														Locus_663_Transcript_8/8_Confidence_0.550_Length_7110	7110	377	513	7581536	7581536	3.98779e-07	6.99382	9.51679	-0.444394	8.44424e-08	MER075628 - mycosin-1 (Mycobacterium sp. KMS) [S08.131]#S08A#	102	35.7143	8e-07
														Locus_12146_Transcript_1/1_Confidence_1.000_Length_946	946	216	294	7581536	7581536	4.48138e-05	30.1166	40.992	-0.444785	1.24594e-05	MER075628 - mycosin-1 (Mycobacterium sp. KMS) [S08.131]#S08A#	120	31.6901	8e-06
														Locus_6432_Transcript_1/1_Confidence_1.000_Length_796	796	60	82	7581536	7581536	0.0061112	9.94217	13.5876	-0.450661	0.00293888	MER031318 - family C48 unassigned peptidases (Schistosoma japonicum) [C48.UPW]#C48#	157	50	3e-38
														Locus_2187_Transcript_3/5_Confidence_0.250_Length_2967	2967	882	1206	7581536	7581536	9.65561e-14	39.2097	53.6133	-0.451379	1.26275e-14	MER075628 - mycosin-1 (Mycobacterium sp. KMS) [S08.131]#S08A#	104	37.5	5e-07
														Locus_14710_Transcript_1/1_Confidence_1.000_Length_894	894	38	52	7581536	7581536	0.0142245	5.60646	7.672	-0.452512	0.00834205	MER081231 - cathepsin B-like peptidase {platyhelminth} (Clonorchis sinensis) [C01.062]#C01A#	219	66.21	2e-91
														Locus_12116_Transcript_1/1_Confidence_1.000_Length_700	700	35	48	7581536	7581536	0.0159017	6.59497	9.04453	-0.455679	0.00961818	MER142335 - subfamily S8B unassigned peptidases (Opitutaceae bacterium TAV2) [S08.UPB]#S08B#	85	33.3333	2e-06
														Locus_1849_Transcript_2/2_Confidence_1.000_Length_423	423	216	297	7581536	7581536	2.89908e-05	67.3529	92.6102	-0.459432	7.80632e-06	MER081231 - cathepsin B-like peptidase {platyhelminth} (Clonorchis sinensis) [C01.062]#C01A#	82	75.6098	4e-36
														Locus_663_Transcript_5/8_Confidence_0.550_Length_7041	7041	399	549	7581536	7581536	8.75707e-08	7.47449	10.2844	-0.460417	1.72806e-08	MER075628 - mycosin-1 (Mycobacterium sp. KMS) [S08.131]#S08A#	102	35.7143	8e-07
														Locus_2288_Transcript_1/2_Confidence_1.000_Length_1436	1436	122	168	7581536	7581536	0.000607742	11.2059	15.4311	-0.46158	0.000212149	MER194438 - subfamily M23B non-peptidase homologues (Vibrio sp. Ex25) [M23.UNB]#M23B#	272	24.7273	8e-06
														Locus_2982_Transcript_4/5_Confidence_0.471_Length_459	459	238	328	7581536	7581536	1.28544e-05	68.3923	94.2549	-0.462734	3.28161e-06	MER183951 - cathepsin B-like peptidase {platyhelminth} (Opisthorchis viverrini) [C01.062]#C01A#	152	99.3421	1e-92
														Locus_3821_Transcript_2/3_Confidence_0.714_Length_5809	5809	372	513	7581536	7581536	1.7138e-07	8.44665	11.6482	-0.463656	3.49066e-08	MER146120 - subfamily M23B non-peptidase homologues (Ciona savignyi) [M23.UNB]#M23B#	226	23.7226	7e-12
														Locus_7691_Transcript_1/2_Confidence_1.000_Length_1364	1364	182	251	7581536	7581536	7.76544e-05	17.5995	24.2718	-0.463749	2.24476e-05	MER158067 - Mername-AA194 putative peptidase (Dipodomys ordii) [S09.052]#S09X#	259	49.4208	2e-63
														Locus_11921_Transcript_2/2_Confidence_1.000_Length_3153	3153	403	557	7581536	7581536	5.34108e-08	16.8587	23.301	-0.466897	1.03316e-08	MER167824 - family S16 unassigned peptidases (Schistosoma japonicum) [S16.UPW]#S16#	121	78.5124	7e-50
														Locus_3532_Transcript_2/3_Confidence_0.714_Length_2948	2948	323	447	7581536	7581536	6.42848e-07	14.4517	19.9997	-0.468741	1.39843e-07	MER126531 - cytosol alanyl aminopeptidase (Nematostella vectensis) [M01.010]#M01#	221	63.3929	2e-84
														Locus_7719_Transcript_1/1_Confidence_1.000_Length_908	908	44	61	7581536	7581536	0.00987874	6.3916	8.86108	-0.471306	0.00528279	MER191649 - subfamily S8A unassigned peptidases (Aedes aegypti) [S08.UPA]#S08A#	83	71.2644	6e-29
														Locus_3155_Transcript_2/3_Confidence_0.400_Length_1634	1634	110	153	7581536	7581536	0.00072925	8.8794	12.3504	-0.476028	0.000258754	MER168924 - ubiquitin-specific peptidase 14 (Acyrthosiphon pisum) [C19.015]#C19#	40	87.5	2e-14
														Locus_7207_Transcript_1/1_Confidence_1.000_Length_2613	2613	308	429	7581536	7581536	6.91178e-07	15.5473	21.6551	-0.478047	1.508e-07	MER107176 - collagen alpha 3{VI} chain (Echinops telfairi) [I02.968]#I02#	51	52.9412	4e-11
														Locus_3244_Transcript_2/4_Confidence_0.500_Length_3841	3841	553	773	7581536	7581536	1.21006e-10	18.9899	26.5447	-0.483189	1.92369e-11	MER148149 - subfamily M23B non-peptidase homologues (Ciona intestinalis) [M23.UNB]#M23B#	290	21.6393	2e-10
														Locus_4785_Transcript_1/1_Confidence_1.000_Length_1711	1711	653	913	7581536	7581536	3.91115e-12	50.3392	70.3823	-0.483532	5.61137e-13	MER108244 - hemoglobinase {trematode} (Opisthorchis viverrini) [C13.007]#C13#	246	59.7561	3e-87
														Locus_826_Transcript_1/1_Confidence_1.000_Length_1170	1170	1476	2065	7581536	7581536	2.87555e-24	166.396	232.797	-0.484449	2.4139e-25	MER069042 - ubiquitin-specific peptidase 11 (Monodelphis domestica) [C19.014]#C19#	145	27.3973	9e-07
														Locus_7063_Transcript_1/1_Confidence_1.000_Length_1635	1635	229	321	7581536	7581536	7.57228e-06	18.474	25.8958	-0.487226	1.87505e-06	MER210244 - dipeptidyl-peptidase II (Schistosoma mansoni) [S28.002]#S28#	441	61.678	1e-169
														Locus_2469_Transcript_1/5_Confidence_0.692_Length_759	759	194	272	7581536	7581536	2.656e-05	33.7134	47.2683	-0.48755	7.08991e-06	MER148277 - subfamily M23B non-peptidase homologues (Ciona intestinalis) [M23.UNB]#M23B#	168	34.5238	7e-20
														Locus_13099_Transcript_1/1_Confidence_1.000_Length_428	428	27	38	7581536	7581536	0.0196267	8.32076	11.7107	-0.49304	0.0124767	MER135207 - family S9 non-peptidase homologues (Batrachochytrium dendrobatidis) [S09.UNW]#S09X#	65	44.6154	3e-13
														Locus_3824_Transcript_1/1_Confidence_1.000_Length_753	753	95	134	7581536	7581536	0.000949646	16.6407	23.4721	-0.496234	0.000347673	MER157864 - family M50 non-peptidase homologues (Dipodomys ordii) [M50.UNW]#M50X#	58	68.9655	3e-17
														Locus_1086_Transcript_2/7_Confidence_0.381_Length_5560	5560	333	471	7581536	7581536	9.67397e-08	7.89973	11.1735	-0.500205	1.91987e-08	MER053345 - Kell blood-group protein (Pan troglodytes) [M13.090]#M13#	155	33.5484	2e-09
														Locus_3821_Transcript_1/3_Confidence_0.714_Length_5419	5419	360	510	7581536	7581536	3.11557e-08	8.76246	12.4135	-0.5025	5.89776e-09	MER146120 - subfamily M23B non-peptidase homologues (Ciona savignyi) [M23.UNB]#M23B#	226	23.7226	6e-12
														Locus_8_Transcript_4/4_Confidence_0.667_Length_1157	1157	636	901	7581536	7581536	1.10388e-12	72.5048	102.715	-0.5025	1.53187e-13	MER135501 - PwSERPIN {{Paragonimus westermani}} (Paragonimus westermani) [I04.067]#I04#	290	49.3103	3e-78
														Locus_1086_Transcript_5/7_Confidence_0.381_Length_5353	5353	362	513	7581536	7581536	2.81469e-08	8.91978	12.6405	-0.502969	5.30334e-09	MER053345 - Kell blood-group protein (Pan troglodytes) [M13.090]#M13#	155	33.5484	2e-09
														Locus_3707_Transcript_1/2_Confidence_1.000_Length_3057	3057	280	397	7581536	7581536	6.01416e-07	12.0811	17.1292	-0.503712	1.30274e-07	MER099224 - subfamily S41A non-peptidase homologues (Coprothermobacter proteolyticus) [S41.UNA]#S41A#	54	48.1481	2e-06
														Locus_115_Transcript_1/4_Confidence_0.500_Length_251	251	724	1033	7581536	7581536	1.32804e-14	380.459	542.837	-0.512779	1.64398e-15	MER081231 - cathepsin B-like peptidase {platyhelminth} (Clonorchis sinensis) [C01.062]#C01A#	59	91.5254	3e-29
														Locus_115_Transcript_3/4_Confidence_0.250_Length_199	199	273	391	7581536	7581536	4.15716e-07	180.947	259.159	-0.518268	8.81958e-08	MER081231 - cathepsin B-like peptidase {platyhelminth} (Clonorchis sinensis) [C01.062]#C01A#	35	94.2857	3e-14
														Locus_6678_Transcript_1/1_Confidence_1.000_Length_1160	1160	239	343	7581536	7581536	1.47244e-06	27.1758	39.0013	-0.521198	3.32848e-07	MER164247 - subfamily M23B non-peptidase homologues (Neisseria meningitidis) [M23.UNB]#M23B#	117	30.7692	3e-08
														Locus_2879_Transcript_2/2_Confidence_1.000_Length_1305	1305	186	268	7581536	7581536	1.11056e-05	18.7995	27.0874	-0.52693	2.81286e-06	MER135501 - PwSERPIN {{Paragonimus westermani}} (Paragonimus westermani) [I04.067]#I04#	351	50.4274	1e-101
														Locus_1086_Transcript_7/7_Confidence_0.381_Length_5311	5311	333	480	7581536	7581536	2.23587e-08	8.2701	11.9209	-0.527512	4.17682e-09	MER053345 - Kell blood-group protein (Pan troglodytes) [M13.090]#M13#	155	33.5484	2e-09
														Locus_1086_Transcript_6/7_Confidence_0.476_Length_6371	6371	403	583	7581536	7581536	8.6214e-10	8.34335	12.0699	-0.532716	1.4537e-10	MER053345 - Kell blood-group protein (Pan troglodytes) [M13.090]#M13#	155	33.5484	2e-09
														Locus_4187_Transcript_2/3_Confidence_0.583_Length_592	592	112	163	7581536	7581536	0.00021022	24.9539	36.3169	-0.541373	6.61724e-05	MER108244 - hemoglobinase {trematode} (Opisthorchis viverrini) [C13.007]#C13#	152	51.3158	4e-43
														Locus_829_Transcript_4/5_Confidence_0.615_Length_1209	1209	92	134	7581536	7581536	0.000532341	10.037	14.6191	-0.542527	0.000183584	MER232192 - subfamily M23B non-peptidase homologues (Ruminococcus albus) [M23.UNB]#M23B#	106	31.2	3e-07
														Locus_3027_Transcript_1/1_Confidence_1.000_Length_3807	3807	721	1051	7581536	7581536	3.6396e-16	24.9802	36.4135	-0.543692	4.19262e-17	MER152533 - subfamily M23B non-peptidase homologues (Haemophilus parasuis) [M23.UNB]#M23B#	241	23.8281	2e-06
														Locus_10672_Transcript_1/1_Confidence_1.000_Length_948	948	166	242	7581536	7581536	1.62486e-05	23.0963	33.6705	-0.543824	4.21145e-06	MER069042 - ubiquitin-specific peptidase 11 (Monodelphis domestica) [C19.014]#C19#	56	37.5	7e-07
														Locus_9638_Transcript_1/3_Confidence_0.600_Length_756	756	61	89	7581536	7581536	0.00238872	10.6427	15.5278	-0.544996	0.000984868	MER174448 - family U62 unassigned peptidases (Gemmatimonas aurantiaca) [U62.UPW]#U62#	63	49.2063	2e-06
														Locus_1086_Transcript_4/7_Confidence_0.381_Length_5818	5818	340	497	7581536	7581536	5.18005e-09	7.70811	11.2674	-0.547711	9.2087e-10	MER053345 - Kell blood-group protein (Pan troglodytes) [M13.090]#M13#	155	33.5484	2e-09
														Locus_8_Transcript_1/4_Confidence_0.667_Length_1206	1206	577	844	7581536	7581536	1.18421e-13	63.1061	92.3077	-0.548672	1.55393e-14	MER135501 - PwSERPIN {{Paragonimus westermani}} (Paragonimus westermani) [I04.067]#I04#	239	50.2092	8e-74
														Locus_11274_Transcript_2/2_Confidence_1.000_Length_646	646	45	66	7581536	7581536	0.00521429	9.18804	13.4758	-0.552541	0.00244054	MER069042 - ubiquitin-specific peptidase 11 (Monodelphis domestica) [C19.014]#C19#	107	25.6637	7e-07
														Locus_6282_Transcript_2/2_Confidence_1.000_Length_1733	1733	141	207	7581536	7581536	4.00986e-05	10.7316	15.7549	-0.553936	1.10599e-05	MER192421 - acylaminoacyl-peptidase (Schistosoma mansoni) [S09.004]#S09C#	233	59.8291	4e-76
														Locus_3532_Transcript_1/3_Confidence_0.286_Length_2062	2062	180	266	7581536	7581536	4.57738e-06	11.514	17.0151	-0.563429	1.10238e-06	MER126531 - cytosol alanyl aminopeptidase (Nematostella vectensis) [M01.010]#M01#	221	63.3929	1e-84
														Locus_271_Transcript_2/5_Confidence_0.100_Length_139	139	80	119	7581536	7581536	0.000615062	75.9133	112.921	-0.57289	0.000214977	MER081231 - cathepsin B-like peptidase {platyhelminth} (Clonorchis sinensis) [C01.062]#C01A#	46	84.7826	6e-20
														Locus_4792_Transcript_1/1_Confidence_1.000_Length_702	702	573	854	7581536	7581536	8.66546e-15	107.661	160.459	-0.575701	1.06295e-15	MER200451 - subfamily T1A non-peptidase homologues (Clonorchis sinensis) [T01.UNA]#T01A#	189	94.709	4e-98
														Locus_115_Transcript_4/4_Confidence_0.625_Length_327	327	1825	2722	7581536	7581536	1.26595e-41	736.136	1097.95	-0.576771	6.63562e-43	MER081231 - cathepsin B-like peptidase {platyhelminth} (Clonorchis sinensis) [C01.062]#C01A#	94	84.0426	2e-45
														Locus_3821_Transcript_3/3_Confidence_0.714_Length_5800	5800	372	555	7581536	7581536	1.69593e-10	8.45975	12.6214	-0.577185	2.72403e-11	MER146120 - subfamily M23B non-peptidase homologues (Ciona savignyi) [M23.UNB]#M23B#	226	23.7226	7e-12
														Locus_1410_Transcript_3/3_Confidence_0.800_Length_3016	3016	421	629	7581536	7581536	1.23637e-11	18.4117	27.5082	-0.57924	1.82846e-12	MER147591 - subfamily S1B unassigned peptidases (Ciona savignyi) [S01.UPB]#S01B#	267	40.6667	3e-52
														Locus_9088_Transcript_1/2_Confidence_1.000_Length_1305	1305	97	145	7581536	7581536	0.000216813	9.80402	14.6555	-0.579996	6.83262e-05	MER213437 - family S33 non-peptidase homologues (Filobasidiella neoformans) [S33.UNW]#S33#	20	75	9e-16
														Locus_204_Transcript_2/8_Confidence_0.407_Length_561	561	1436	2148	7581536	7581536	8.17422e-34	337.625	505.027	-0.580938	5.09555e-35	MER173095 - subfamily S8A non-peptidase homologues (Nasonia vitripennis) [S08.UNA]#S08A#	158	30.4348	1e-06
														Locus_9973_Transcript_1/1_Confidence_1.000_Length_3349	3349	548	820	7581536	7581536	1.65647e-14	21.5828	32.2955	-0.581448	2.06519e-15	MER113482 - family M13 unassigned peptidases (Strongylocentrotus purpuratus) [M13.UPW]#M13#	425	38.9791	5e-91
														Locus_1247_Transcript_3/9_Confidence_0.158_Length_429	429	16	24	7581536	7581536	0.0285818	4.91932	7.37899	-0.584963	0.0201509	MER117797 - serpin B6 (Pongo pygmaeus) [I04.011]#I04#	141	39.0071	5e-20
														Locus_14176_Transcript_1/1_Confidence_1.000_Length_230	230	6	9	7581536	7581536	0.0763702	3.44085	5.16128	-0.584963	0.0654931	MER147845 - family S9 non-peptidase homologues (Ciona savignyi) [S09.UNW]#S09X#	67	44.7761	6e-08
														Locus_17814_Transcript_1/1_Confidence_1.000_Length_810	810	40	60	7581536	7581536	0.00542193	6.51355	9.77033	-0.584963	0.00255145	MER191611 - subfamily S8A unassigned peptidases (Homo sapiens) [S08.UPA]#S08A#	235	71.9149	1e-101
														Locus_20236_Transcript_1/1_Confidence_1.000_Length_113	113	2	3	7581536	7581536	0.156249	2.3345	3.50175	-0.584963	0.153595	MER108244 - hemoglobinase {trematode} (Opisthorchis viverrini) [C13.007]#C13#	36	69.4444	3e-09
														Locus_5688_Transcript_1/1_Confidence_1.000_Length_146	146	4	6	7581536	7581536	0.102539	3.61368	5.42052	-0.584963	0.0944873	MER006038 - kallikrein-related peptidase 12 (Homo sapiens) [S01.020]#S01A#	23	86.9565	1e-06
														Locus_1410_Transcript_1/3_Confidence_0.800_Length_2570	2570	346	520	7581536	7581536	3.14352e-10	17.7577	26.6878	-0.58774	5.13251e-11	MER147591 - subfamily S1B unassigned peptidases (Ciona savignyi) [S01.UPB]#S01B#	210	40.7563	1e-37
														Locus_5507_Transcript_2/6_Confidence_0.462_Length_1426	1426	455	687	7581536	7581536	5.958e-13	42.0857	63.5448	-0.594444	8.16512e-14	MER075628 - mycosin-1 (Mycobacterium sp. KMS) [S08.131]#S08A#	102	38.9313	4e-11
														Locus_3707_Transcript_2/2_Confidence_1.000_Length_3044	3044	285	431	7581536	7581536	4.7019e-09	12.3493	18.6756	-0.596726	8.32847e-10	MER099224 - subfamily S41A non-peptidase homologues (Coprothermobacter proteolyticus) [S41.UNA]#S41A#	54	48.1481	2e-06
														Locus_9638_Transcript_3/3_Confidence_0.600_Length_951	951	113	171	7581536	7581536	6.20566e-05	15.6726	23.7169	-0.597674	1.76222e-05	MER174448 - family U62 unassigned peptidases (Gemmatimonas aurantiaca) [U62.UPW]#U62#	63	49.2063	3e-06
														Locus_5507_Transcript_3/6_Confidence_0.308_Length_1379	1379	450	681	7581536	7581536	5.83172e-13	43.0419	65.1367	-0.59773	7.98737e-14	MER075628 - mycosin-1 (Mycobacterium sp. KMS) [S08.131]#S08A#	102	38.9313	3e-11
														Locus_8298_Transcript_1/1_Confidence_1.000_Length_2223	2223	250	379	7581536	7581536	2.65986e-08	14.8335	22.4876	-0.60027	5.00093e-09	MER043843 - family S9 non-peptidase homologues (Schistosoma bovis) [S09.UNW]#S09X#	405	68.642	1e-168
														Locus_1247_Transcript_4/9_Confidence_0.211_Length_990	990	29	44	7581536	7581536	0.0100684	3.86372	5.8622	-0.601451	0.00540403	MER135501 - PwSERPIN {{Paragonimus westermani}} (Paragonimus westermani) [I04.067]#I04#	75	46.6667	1e-14
														Locus_1849_Transcript_1/2_Confidence_1.000_Length_428	428	170	259	7581536	7581536	1.8002e-06	52.3899	79.8176	-0.607417	4.11565e-07	MER081231 - cathepsin B-like peptidase {platyhelminth} (Clonorchis sinensis) [C01.062]#C01A#	83	74.6988	4e-36
														Locus_460_Transcript_1/1_Confidence_1.000_Length_1654	1654	2206	3379	7581536	7581536	6.919e-57	175.919	269.461	-0.615164	2.81518e-58	MER137694 - mitochondrial processing peptidase beta-subunit (Clonorchis sinensis) [M16.003]#M16B#	230	98.6957	1e-132
														Locus_149_Transcript_1/3_Confidence_0.857_Length_723	723	1871	2868	7581536	7581536	7.65571e-49	341.333	523.219	-0.616235	3.50852e-50	MER060741 - subfamily S1B unassigned peptidases (Ehrlichia chaffeensis) [S01.UPB]#S01B#	128	30.4688	7e-06
														Locus_8067_Transcript_1/1_Confidence_1.000_Length_1401	1401	202	311	7581536	7581536	1.54177e-07	19.0176	29.2796	-0.622559	3.1217e-08	MER145804 - family S9 non-peptidase homologues (Ciona savignyi) [S09.UNW]#S09X#	65	43.038	4e-08
														Locus_8550_Transcript_1/1_Confidence_1.000_Length_3125	3125	375	578	7581536	7581536	4.56308e-12	15.8279	24.3961	-0.624179	6.58702e-13	MER174448 - family U62 unassigned peptidases (Gemmatimonas aurantiaca) [U62.UPW]#U62#	51	50	1e-06
														Locus_3825_Transcript_1/2_Confidence_1.000_Length_1902	1902	914	1409	7581536	7581536	7.03313e-26	63.3838	97.711	-0.624406	5.57633e-27	MER183300 - family S9 non-peptidase homologues (Ochotona princeps) [S09.UNW]#S09X#	183	82.5137	3e-89
														Locus_2718_Transcript_1/1_Confidence_1.000_Length_1983	1983	1054	1625	7581536	7581536	1.84415e-29	70.1069	108.087	-0.624565	1.29846e-30	MER033266 - dihydropyrimidinase (Homo sapiens) [M38.973]#M38#	399	61.6541	1e-141
														Locus_15956_Transcript_1/1_Confidence_1.000_Length_244	244	11	17	7581536	7581536	0.0399988	5.94628	9.18971	-0.628031	0.0301585	MER149503 - family S9 non-peptidase homologues (Ciona intestinalis) [S09.UNW]#S09X#	54	40.7407	6e-06
														Locus_11267_Transcript_1/1_Confidence_1.000_Length_437	437	260	406	7581536	7581536	1.55924e-09	78.4756	122.543	-0.642968	2.67545e-10	MER121989 - proteasome subunit beta 3 (Xenopus laevis) [T01.983]#T01A#	11	72.7273	1e-31
														Locus_3512_Transcript_3/3_Confidence_0.714_Length_2819	2819	568	887	7581536	7581536	5.23603e-18	26.5764	41.5022	-0.643043	5.57736e-19	MER157466 - family S9 non-peptidase homologues (Dipodomys ordii) [S09.UNW]#S09X#	173	55.4286	5e-53
														Locus_5507_Transcript_6/6_Confidence_0.538_Length_1470	1470	524	823	7581536	7581536	3.26739e-17	47.0172	73.8457	-0.651326	3.5985e-18	MER075628 - mycosin-1 (Mycobacterium sp. KMS) [S08.131]#S08A#	102	38.9313	4e-11
														Locus_3667_Transcript_1/2_Confidence_1.000_Length_4236	4236	225	354	7581536	7581536	8.64421e-09	7.00599	11.0228	-0.653824	1.56205e-09	MER222996 - subfamily S1B unassigned peptidases (Thermoanaerobacterium thermosaccharolyticum) [S01.UPB]#S01B#	180	26.7677	1e-06
														Locus_8_Transcript_2/4_Confidence_0.667_Length_1157	1157	641	1010	7581536	7581536	8.75799e-21	73.0748	115.141	-0.655959	8.25953e-22	MER135501 - PwSERPIN {{Paragonimus westermani}} (Paragonimus westermani) [I04.067]#I04#	290	49.3103	6e-78
														Locus_149_Transcript_3/3_Confidence_0.857_Length_727	727	2218	3506	7581536	7581536	1.80725e-66	402.411	636.093	-0.660567	6.35156e-68	MER060741 - subfamily S1B unassigned peptidases (Ehrlichia chaffeensis) [S01.UPB]#S01B#	128	30.4688	7e-06
														Locus_8_Transcript_3/4_Confidence_0.667_Length_1166	1166	631	999	7581536	7581536	6.43515e-21	71.3795	113.008	-0.662845	6.04047e-22	MER135501 - PwSERPIN {{Paragonimus westermani}} (Paragonimus westermani) [I04.067]#I04#	290	49.3103	3e-78
														Locus_4034_Transcript_1/1_Confidence_1.000_Length_1640	1640	116	185	7581536	7581536	8.0826e-06	9.32947	14.8789	-0.6734	2.00953e-06	MER043196 - family S33 non-peptidase homologues (Drosophila melanogaster) [S33.UNW]#S33#	270	37.4558	3e-48
														Locus_3683_Transcript_1/2_Confidence_1.000_Length_3067	3067	487	779	7581536	7581536	2.01505e-17	20.9439	33.5017	-0.677702	2.19982e-18	MER156737 - family S9 non-peptidase homologues (Dipodomys ordii) [S09.UNW]#S09X#	221	54.7085	2e-71
														Locus_15054_Transcript_1/1_Confidence_1.000_Length_195	195	5	8	7581536	7581536	0.0785522	3.38204	5.41126	-0.678072	0.0687178	MER183613 - subfamily M23B non-peptidase homologues (Ochotona princeps) [M23.UNB]#M23B#	41	63.4146	8e-08
														Locus_17652_Transcript_1/1_Confidence_1.000_Length_727	727	35	56	7581536	7581536	0.00371635	6.35004	10.1601	-0.678072	0.00163897	MER071621 - ubiquitinyl hydrolase-BAP1 (Apis mellifera) [C12.004]#C12#	48	81.25	7e-17
														Locus_965_Transcript_1/1_Confidence_1.000_Length_766	766	432	694	7581536	7581536	5.33489e-16	74.3871	119.502	-0.683904	6.19479e-17	MER165974 - subfamily T1A unassigned peptidases (Clonorchis sinensis) [T01.UPA]#T01A#	193	99.4819	1e-107
														Locus_5323_Transcript_1/1_Confidence_1.000_Length_1014	1014	285	458	7581536	7581536	2.23661e-11	37.0723	59.5759	-0.684386	3.37238e-12	MER235255 - family U69 unassigned peptidases (Variovorax paradoxus) [U69.UPW]#U69#	73	45.5696	6e-09
														Locus_15056_Transcript_1/1_Confidence_1.000_Length_565	565	18	29	7581536	7581536	0.0162311	4.2021	6.77006	-0.688056	0.00988456	MER019337 - paracaspase (Caenorhabditis elegans) [C14.026]#C14B#	129	31.8841	1e-15
														Locus_6324_Transcript_1/1_Confidence_1.000_Length_1877	1877	2232	3599	7581536	7581536	3.07726e-73	156.846	252.907	-0.689259	9.77674e-75	MER183300 - family S9 non-peptidase homologues (Ochotona princeps) [S09.UNW]#S09X#	178	53.3333	6e-51
														Locus_1578_Transcript_1/1_Confidence_1.000_Length_1016	1016	88	143	7581536	7581536	3.63228e-05	11.4244	18.5646	-0.70044	9.93963e-06	MER167605 - subfamily A1A non-peptidase homologues (Trichoplax adhaerens) [A01.UNA]#A01A#	300	31.5961	8e-28
														Locus_17665_Transcript_1/1_Confidence_1.000_Length_265	265	8	13	7581536	7581536	0.0485158	3.98187	6.47054	-0.70044	0.0384588	MER108244 - hemoglobinase {trematode} (Opisthorchis viverrini) [C13.007]#C13#	86	59.3023	6e-27
														Locus_5172_Transcript_3/3_Confidence_0.667_Length_605	605	32	52	7581536	7581536	0.00403659	6.9765	11.3368	-0.70044	0.00180485	MER035011 - family C19 non-peptidase homologues (Dictyostelium discoideum) [C19.UNW]#C19#	100	26.4706	6e-06
														Locus_19460_Transcript_1/1_Confidence_1.000_Length_170	170	115	187	7581536	7581536	4.07035e-06	89.2261	145.089	-0.701404	9.73241e-07	MER069042 - ubiquitin-specific peptidase 11 (Monodelphis domestica) [C19.014]#C19#	35	68.5714	1e-08
														Locus_3667_Transcript_2/2_Confidence_1.000_Length_4215	4215	208	339	7581536	7581536	2.31908e-09	6.50891	10.6083	-0.704702	4.02954e-10	MER222996 - subfamily S1B unassigned peptidases (Thermoanaerobacterium thermosaccharolyticum) [S01.UPB]#S01B#	180	26.7677	1e-06
														Locus_271_Transcript_4/5_Confidence_0.150_Length_211	211	488	796	7581536	7581536	7.2228e-19	305.056	497.592	-0.705887	7.37163e-20	MER081231 - cathepsin B-like peptidase {platyhelminth} (Clonorchis sinensis) [C01.062]#C01A#	70	75.7143	2e-30
														Locus_8736_Transcript_1/1_Confidence_1.000_Length_1715	1715	296	483	7581536	7581536	2.11048e-12	22.7651	37.1472	-0.706426	2.98469e-13	MER110834 - family S54 unassigned peptidases (Schistosoma japonicum) [S54.UPW]#S54#	138	66.6667	1e-49
														Locus_5511_Transcript_1/1_Confidence_1.000_Length_794	794	78	128	7581536	7581536	6.23453e-05	12.9574	21.2634	-0.714598	1.77092e-05	MER145640 - family S9 non-peptidase homologues (Ciona savignyi) [S09.UNW]#S09X#	56	42.8571	2e-06
														Locus_9750_Transcript_1/1_Confidence_1.000_Length_261	261	14	23	7581536	7581536	0.0222175	7.07506	11.6233	-0.716207	0.0146644	MER053669 - ubiquitin-specific peptidase 35 (Canis familiaris) [C19.059]#C19#	53	43.3962	2e-06
														Locus_5910_Transcript_1/1_Confidence_1.000_Length_1469	1469	909	1494	7581536	7581536	4.84864e-34	81.6178	134.144	-0.716828	3.01275e-35	MER149665 - subfamily M23B non-peptidase homologues (Ciona intestinalis) [M23.UNB]#M23B#	167	62.8743	6e-51
														Locus_3512_Transcript_1/3_Confidence_0.571_Length_2798	2798	493	813	7581536	7581536	7.17402e-20	23.2403	38.3253	-0.721668	7.03369e-21	MER157466 - family S9 non-peptidase homologues (Dipodomys ordii) [S09.UNW]#S09X#	173	55.4286	5e-53
														Locus_4017_Transcript_5/5_Confidence_0.692_Length_1687	1687	86	142	7581536	7581536	2.61476e-05	6.72398	11.1024	-0.723482	6.97668e-06	MER150014 - subfamily M23B non-peptidase homologues (Ciona intestinalis) [M23.UNB]#M23B#	202	23.445	7e-09
														Locus_3683_Transcript_2/2_Confidence_1.000_Length_3016	3016	502	829	7581536	7581536	2.67514e-20	21.9541	36.2548	-0.723685	2.56909e-21	MER156737 - family S9 non-peptidase homologues (Dipodomys ordii) [S09.UNW]#S09X#	221	54.7085	2e-71
														Locus_5573_Transcript_1/1_Confidence_1.000_Length_942	942	90	149	7581536	7581536	1.6952e-05	12.6019	20.8631	-0.727315	4.40532e-06	MER170928 - subfamily S8A non-peptidase homologues (Toxoplasma gondii) [S08.UNA]#S08A#	95	38.7755	1e-05
														Locus_2613_Transcript_1/4_Confidence_0.600_Length_2570	2570	744	1235	7581536	7581536	1.71922e-29	38.1841	63.3836	-0.731137	1.20774e-30	MER041022 - mycosin-1 (Mycobacterium avium) [S08.131]#S08A#	71	42.6829	3e-09
														Locus_8183_Transcript_1/1_Confidence_1.000_Length_195	195	53	88	7581536	7581536	0.00042938	35.8496	59.5238	-0.731511	0.000144696	MER183951 - cathepsin B-like peptidase {platyhelminth} (Opisthorchis viverrini) [C01.062]#C01A#	23	86.9565	6e-07
														Locus_16124_Transcript_1/1_Confidence_1.000_Length_272	272	9	15	7581536	7581536	0.0389667	4.36432	7.27386	-0.736966	0.0292489	MER079655 - hemoglobinase {trematode} (Fasciola gigantica) [C13.007]#C13#	46	76.087	5e-15
														Locus_18251_Transcript_1/1_Confidence_1.000_Length_241	241	3	5	7581536	7581536	0.109375	1.6419	2.7365	-0.736966	0.10174	MER108266 - family C13 unassigned peptidases (Chlamydomonas reinhardtii) [C13.UPW]#C13#	28	71.4286	5e-06
														Locus_8226_Transcript_1/1_Confidence_1.000_Length_2898	2898	177	295	7581536	7581536	6.35924e-09	8.05597	13.4266	-0.736966	1.13663e-09	MER100998 - alpha-2-macroglobulin (Echinops telfairi) [I39.001]#I39#	126	28.5714	3e-06
														Locus_548_Transcript_1/1_Confidence_1.000_Length_1014	1014	259	432	7581536	7581536	4.887e-12	33.6903	56.1938	-0.738079	7.07032e-13	MER053454 - peptidase Clp {type 3} (Pan troglodytes) [S14.003]#S14#	192	68.2292	7e-72
														Locus_223_Transcript_2/3_Confidence_0.333_Length_2059	2059	3198	5338	7581536	7581536	7.8853e-121	204.864	341.952	-0.739129	1.51391e-122	MER099287 - calpain {{Schistosoma} sp.} (Schistosoma haematobium) [C02.023]#C02A#	257	69.6498	1e-109
														Locus_2879_Transcript_1/2_Confidence_1.000_Length_1305	1305	183	306	7581536	7581536	3.01484e-09	18.4962	30.9281	-0.741688	5.27721e-10	MER135501 - PwSERPIN {{Paragonimus westermani}} (Paragonimus westermani) [I04.067]#I04#	351	50.7123	1e-102
														Locus_2613_Transcript_4/4_Confidence_0.700_Length_2890	2890	817	1368	7581536	7581536	2.78647e-33	37.2878	62.4354	-0.74366	1.75714e-34	MER041022 - mycosin-1 (Mycobacterium avium) [S08.131]#S08A#	71	42.6829	3e-09
														Locus_2355_Transcript_1/1_Confidence_1.000_Length_677	677	81	136	7581536	7581536	2.43348e-05	15.7812	26.4968	-0.747613	6.46757e-06	MER156536 - subfamily M23B non-peptidase homologues (Dipodomys ordii) [M23.UNB]#M23B#	52	67.3077	1e-11
														Locus_581_Transcript_1/1_Confidence_1.000_Length_5728	5728	680	1143	7581536	7581536	1.47382e-28	15.6584	26.32	-0.749219	1.06968e-29	MER188188 - subfamily M12A unassigned peptidases (Schistosoma mansoni) [M12.UPA]#M12A#	190	96.3158	1e-110
														Locus_4597_Transcript_1/2_Confidence_1.000_Length_2553	2553	1960	3297	7581536	7581536	1.25843e-77	101.262	170.338	-0.7503	3.75047e-79	MER190702 - family M41 unassigned peptidases (Schistosoma mansoni) [M41.UPW]#M41#	227	86.7841	1e-112
														Locus_4017_Transcript_3/5_Confidence_0.692_Length_1484	1484	95	160	7581536	7581536	5.94183e-06	8.44369	14.221	-0.752072	1.4527e-06	MER150014 - subfamily M23B non-peptidase homologues (Ciona intestinalis) [M23.UNB]#M23B#	202	23.445	6e-09
														Locus_1004_Transcript_1/1_Confidence_1.000_Length_3725	3725	1565	2638	7581536	7581536	4.53876e-63	55.4154	93.4096	-0.753282	1.68629e-64	MER149530 - subfamily M23B non-peptidase homologues (Ciona intestinalis) [M23.UNB]#M23B#	201	30.198	7e-23
														Locus_3856_Transcript_1/1_Confidence_1.000_Length_819	819	133	226	7581536	7581536	1.11296e-07	21.4196	36.3971	-0.764897	2.22395e-08	MER127709 - family C56 non-peptidase homologues (Denitrovibrio acetiphilus) [C56.UNW]#C56#	156	46.5409	6e-30
														Locus_12029_Transcript_1/1_Confidence_1.000_Length_365	365	10	17	7581536	7581536	0.0314276	3.61368	6.14326	-0.765535	0.0226129	MER010954 - matriptase (Rattus norvegicus) [S01.302]#S01A#	84	42.6966	3e-11
														Locus_16370_Transcript_1/1_Confidence_1.000_Length_284	284	10	17	7581536	7581536	0.0314276	4.64434	7.89539	-0.765535	0.0226167	MER124659 - family C19 non-peptidase homologues (Physcomitrella patens) [C19.UNW]#C19#	49	50	6e-07
														Locus_1100_Transcript_2/2_Confidence_1.000_Length_3865	3865	624	1066	7581536	7581536	4.03419e-28	21.295	36.379	-0.77259	2.96686e-29	MER003083 - Kuzbanian peptidase {non-mammalian} (Drosophila melanogaster) [M12.211]#M12B#	244	43.1507	4e-53
														Locus_858_Transcript_3/5:2_Confidence_0.636_Length_7684	7684	697	1194	7581536	7581536	1.89492e-31	11.9643	20.4956	-0.776572	1.26419e-32	MER053345 - Kell blood-group protein (Pan troglodytes) [M13.090]#M13#	158	32.2981	7e-06
														Locus_858_Transcript_2/5_Confidence_0.636_Length_7708	7708	695	1191	7581536	7581536	2.07656e-31	11.8928	20.3804	-0.777089	1.38704e-32	MER053345 - Kell blood-group protein (Pan troglodytes) [M13.090]#M13#	158	32.2981	7e-06
														Locus_3532_Transcript_3/3_Confidence_0.714_Length_2948	2948	298	512	7581536	7581536	5.47185e-15	13.3331	22.9079	-0.780831	6.65053e-16	MER126531 - cytosol alanyl aminopeptidase (Nematostella vectensis) [M01.010]#M01#	221	63.3929	2e-84
														Locus_8197_Transcript_1/1_Confidence_1.000_Length_1698	1698	111	191	7581536	7581536	5.2375e-07	8.6224	14.8367	-0.783013	1.12546e-07	MER053345 - Kell blood-group protein (Pan troglodytes) [M13.090]#M13#	156	30.7692	2e-06
														Locus_4261_Transcript_1/1_Confidence_1.000_Length_406	406	15	26	7581536	7581536	0.0144228	4.87313	8.44676	-0.793549	0.00847979	MER108244 - hemoglobinase {trematode} (Opisthorchis viverrini) [C13.007]#C13#	90	46.6667	1e-20
														Locus_3862_Transcript_5/5_Confidence_0.692_Length_2761	2761	497	866	7581536	7581536	1.21465e-24	23.7428	41.3708	-0.801121	1.00696e-25	MER099210 - subfamily C2A unassigned peptidases (Schistosoma japonicum) [C02.UPA]#C02A#	259	79.5367	1e-122
														Locus_2613_Transcript_2/4_Confidence_0.700_Length_2907	2907	777	1360	7581536	7581536	9.41591e-38	35.2548	61.7073	-0.80762	5.37036e-39	MER196013 - subfamily M23B non-peptidase homologues (Stenotrophomonas maltophilia) [M23.UNB]#M23B#	69	39.4366	5e-06
														Locus_1463_Transcript_1/2_Confidence_1.000_Length_3298	3298	221	390	7581536	7581536	8.72846e-13	8.83862	15.5976	-0.819428	1.2053e-13	MER192242 - subfamily S9B unassigned peptidases (Schistosoma mansoni) [S09.UPB]#S09B#	262	58.5551	6e-92
														Locus_470_Transcript_1/1_Confidence_1.000_Length_1503	1503	1632	2885	7581536	7581536	2.07128e-79	143.22	253.18	-0.82193	6.0066e-81	MER012043 - cathepsin F (Paragonimus westermani) [C01.018]#C01A#	216	80.0926	1e-105
														Locus_3512_Transcript_2/3_Confidence_0.571_Length_2864	2864	500	885	7581536	7581536	3.15614e-26	23.0271	40.758	-0.823749	2.47958e-27	MER157466 - family S9 non-peptidase homologues (Dipodomys ordii) [S09.UNW]#S09X#	173	55.4286	5e-53
														Locus_858_Transcript_4/5_Confidence_0.636_Length_7011	7011	636	1130	7581536	7581536	3.8395e-33	11.9652	21.2589	-0.829224	2.42735e-34	MER053345 - Kell blood-group protein (Pan troglodytes) [M13.090]#M13#	158	32.2981	7e-06
														Locus_3862_Transcript_4/5_Confidence_0.692_Length_2746	2746	521	928	7581536	7581536	7.5299e-28	25.0253	44.5749	-0.832841	5.5982e-29	MER099210 - subfamily C2A unassigned peptidases (Schistosoma japonicum) [C02.UPA]#C02A#	259	79.5367	1e-122
														Locus_7368_Transcript_1/3_Confidence_0.714_Length_1033	1033	219	391	7581536	7581536	3.55275e-13	27.9632	49.9251	-0.836238	4.81035e-14	MER033186 - 1300019j08rik protein (Homo sapiens) [M38.980]#M38#	220	54.0909	1e-62
														Locus_6078_Transcript_1/1_Confidence_1.000_Length_902	902	813	1459	7581536	7581536	3.16404e-43	118.885	213.349	-0.843653	1.59492e-44	MER167436 - proteasome catalytic subunit 3 (Schistosoma japonicum) [T01.012]#T01A#	198	79.798	2e-91
														Locus_4873_Transcript_1/1_Confidence_1.000_Length_1627	1627	1247	2242	7581536	7581536	2.33062e-65	101.093	181.757	-0.846325	8.35941e-67	MER179867 - subfamily M16B non-peptidase homologues (Schistosoma japonicum) [M16.UNB]#M16B#	231	52.1368	7e-62
														Locus_3862_Transcript_1/5_Confidence_0.692_Length_2743	2743	486	874	7581536	7581536	4.76858e-27	23.3697	42.027	-0.846677	3.65635e-28	MER099210 - subfamily C2A unassigned peptidases (Schistosoma japonicum) [C02.UPA]#C02A#	259	79.5367	1e-122
														Locus_968_Transcript_3/10_Confidence_0.194_Length_1078	1078	364	656	7581536	7581536	5.09115e-21	44.5375	80.2653	-0.849757	4.77072e-22	MER148277 - subfamily M23B non-peptidase homologues (Ciona intestinalis) [M23.UNB]#M23B#	85	52.9412	3e-16
														Locus_1463_Transcript_2/2_Confidence_1.000_Length_3029	3029	213	389	7581536	7581536	7.79993e-14	9.2752	16.9392	-0.868917	1.01474e-14	MER192242 - subfamily S9B unassigned peptidases (Schistosoma mansoni) [S09.UPB]#S09B#	262	58.5551	6e-92
														Locus_14013_Transcript_1/1_Confidence_1.000_Length_432	432	12	22	7581536	7581536	0.0159592	3.66387	6.7171	-0.874469	0.00965872	MER000842 - family C13 non-peptidase homologues (Schistosoma mansoni) [C13.UNW]#C13#	87	51.7241	2e-20
														Locus_3862_Transcript_2/5_Confidence_0.692_Length_2791	2791	501	922	7581536	7581536	3.87607e-30	23.6767	43.5726	-0.879956	2.67621e-31	MER099210 - subfamily C2A unassigned peptidases (Schistosoma japonicum) [C02.UPA]#C02A#	259	79.5367	1e-122
														Locus_2078_Transcript_8/8_Confidence_0.655_Length_361	361	346	646	7581536	7581536	1.29016e-22	126.419	236.03	-0.900762	1.13745e-23	MER030882 - polyserase-IA unit 2 (Mus musculus) [S01.358]#S01A#	83	40.9639	4e-07
														Locus_6173_Transcript_2/4_Confidence_0.667_Length_878	878	226	422	7581536	7581536	1.37585e-15	33.9513	63.3958	-0.90092	1.62691e-16	MER176448 - family C56 non-peptidase homologues (Monodelphis domestica) [C56.UNW]#C56#	69	50	2e-14
														Locus_3862_Transcript_3/5_Confidence_0.692_Length_2761	2761	447	835	7581536	7581536	1.459e-28	21.3542	39.8899	-0.901501	1.05834e-29	MER099210 - subfamily C2A unassigned peptidases (Schistosoma japonicum) [C02.UPA]#C02A#	259	79.5367	1e-122
														Locus_6173_Transcript_4/4_Confidence_0.667_Length_827	827	237	443	7581536	7581536	2.74683e-16	37.7995	70.6547	-0.90242	3.14986e-17	MER176448 - family C56 non-peptidase homologues (Monodelphis domestica) [C56.UNW]#C56#	69	62.3188	2e-17
														Locus_9635_Transcript_1/3_Confidence_0.714_Length_3151	3151	123	230	7581536	7581536	1.55867e-09	5.14872	9.62769	-0.902976	2.67384e-10	MER110604 - insulysin (Oryzias latipes) [M16.002]#M16A#	173	34.104	4e-24
														Locus_625_Transcript_1/1_Confidence_1.000_Length_815	815	24	45	7581536	7581536	0.00195294	3.88415	7.28279	-0.906891	0.000784566	MER102852 - family S9 non-peptidase homologues (Cyanothece sp. ATCC 51142) [S09.UNW]#S09X#	27	51.8519	1e-12
														Locus_858_Transcript_1/5_Confidence_0.636_Length_7576	7576	632	1186	7581536	7581536	5.5426e-40	11.0032	20.6485	-0.908108	2.99203e-41	MER053345 - Kell blood-group protein (Pan troglodytes) [M13.090]#M13#	158	32.2981	7e-06
														Locus_1867_Transcript_2/2_Confidence_1.000_Length_1210	1210	155	294	7581536	7581536	6.26612e-12	16.8962	32.0483	-0.923548	9.10836e-13	MER103219 - thimet oligopeptidase (Schistosoma japonicum) [M03.001]#M03A#	295	68.1356	1e-116
														Locus_6173_Transcript_3/4_Confidence_0.667_Length_830	830	203	386	7581536	7581536	4.8365e-15	32.2597	61.3412	-0.927121	5.86666e-16	MER176448 - family C56 non-peptidase homologues (Monodelphis domestica) [C56.UNW]#C56#	69	62.3188	2e-17
														Locus_223_Transcript_3/3_Confidence_0.667_Length_2404	2404	4918	9430	7581536	7581536	1.40624753602839e-316	269.834	517.392	-0.939186	1.24261956519886e-318	MER099287 - calpain {{Schistosoma} sp.} (Schistosoma haematobium) [C02.023]#C02A#	257	69.6498	1e-109
														Locus_9638_Transcript_2/3_Confidence_0.600_Length_861	861	84	162	7581536	7581536	9.19832e-08	12.8682	24.8173	-0.947533	1.82104e-08	MER041022 - mycosin-1 (Mycobacterium avium) [S08.131]#S08A#	77	39.7727	4e-08
														Locus_7284_Transcript_1/1_Confidence_1.000_Length_481	481	59	114	7581536	7581536	4.37188e-06	16.1789	31.261	-0.950247	1.05008e-06	MER170928 - subfamily S8A non-peptidase homologues (Toxoplasma gondii) [S08.UNA]#S08A#	128	36.7188	4e-07
														Locus_1539_Transcript_2/2_Confidence_1.000_Length_7762	7762	3714	7184	7581536	7581536	2.86765e-247	63.1119	122.077	-0.951814	3.1214e-249	MER200424 - subfamily M23B non-peptidase homologues (Mus musculus) [M23.UNB]#M23B#	279	26.2976	6e-11
														Locus_2078_Transcript_5/8_Confidence_0.345_Length_340	340	313	606	7581536	7581536	3.15496e-23	121.425	235.091	-0.953155	2.72196e-24	MER030882 - polyserase-IA unit 2 (Mus musculus) [S01.358]#S01A#	80	40	4e-06
														Locus_4017_Transcript_4/5_Confidence_0.692_Length_1642	1642	83	161	7581536	7581536	8.30733e-08	6.66727	12.9329	-0.955877	1.63531e-08	MER147838 - subfamily M23B non-peptidase homologues (Ciona savignyi) [M23.UNB]#M23B#	257	23.1047	7e-06
														Locus_2982_Transcript_5/5_Confidence_0.529_Length_801	801	205	400	7581536	7581536	2.18253e-16	33.757	65.8674	-0.964376	2.49487e-17	MER183951 - cathepsin B-like peptidase {platyhelminth} (Opisthorchis viverrini) [C01.062]#C01A#	188	93.617	1e-110
														Locus_2078_Transcript_4/8_Confidence_0.655_Length_358	358	310	605	7581536	7581536	1.31106e-23	114.215	222.903	-0.964667	1.11901e-24	MER030882 - polyserase-IA unit 2 (Mus musculus) [S01.358]#S01A#	83	40.9639	4e-07
														Locus_4017_Transcript_1/5_Confidence_0.692_Length_1657	1657	82	161	7581536	7581536	5.65171e-08	6.52731	12.8158	-0.973365	1.09711e-08	MER232738 - subfamily M23B non-peptidase homologues (Bacillus cellulosilyticus) [M23.UNB]#M23B#	257	24.2537	1e-06
														Locus_5281_Transcript_3/3_Confidence_0.667_Length_2077	2077	842	1655	7581536	7581536	2.42782e-61	53.471	105.1	-0.974939	9.2639e-63	MER198203 - subfamily M23B non-peptidase homologues (Thioalkalivibrio sp. K90mix) [M23.UNB]#M23B#	193	28.7736	4e-06
														Locus_9635_Transcript_2/3_Confidence_0.714_Length_3151	3151	122	240	7581536	7581536	6.89681e-11	5.10686	10.0463	-0.976153	1.07343e-11	MER110604 - insulysin (Oryzias latipes) [M16.002]#M16A#	173	34.104	4e-24
														Locus_415_Transcript_2/4_Confidence_0.619_Length_3463	3463	3573	7033	7581536	7581536	9.16232e-253	136.089	267.874	-0.977004	9.86264e-255	MER149530 - subfamily M23B non-peptidase homologues (Ciona intestinalis) [M23.UNB]#M23B#	198	38.8889	2e-38
														Locus_7368_Transcript_3/3_Confidence_0.714_Length_1534	1534	371	731	7581536	7581536	1.2358e-28	31.9	62.8543	-0.978452	8.93957e-30	MER225721 - family M38 non-peptidase homologues (Anolis carolinensis) [M38.UNW]#M38#	320	57.5	1e-103
														Locus_5171_Transcript_1/1_Confidence_1.000_Length_2093	2093	382	754	7581536	7581536	1.41661e-29	24.0734	47.5166	-0.980992	9.93455e-31	MER077390 - family M1 non-peptidase homologues (Kribbella flavida) [M01.UNW]#M01#	136	59.5588	1e-43
														Locus_12974_Transcript_2/2_Confidence_1.000_Length_763	763	40	79	7581536	7581536	5.74553e-05	6.91478	13.6567	-0.981853	1.62302e-05	MER159124 - subfamily M23B non-peptidase homologues (Staphylococcus carnosus) [M23.UNB]#M23B#	137	28.6713	7e-06
														Locus_2078_Transcript_1/8_Confidence_0.621_Length_367	367	315	623	7581536	7581536	5.83038e-25	113.211	223.906	-0.98388	4.77259e-26	MER030882 - polyserase-IA unit 2 (Mus musculus) [S01.358]#S01A#	83	40.9639	4e-07
														Locus_6173_Transcript_1/4_Confidence_0.667_Length_873	873	224	445	7581536	7581536	1.14379e-18	33.8436	67.2339	-0.990307	1.18114e-19	MER176448 - family C56 non-peptidase homologues (Monodelphis domestica) [C56.UNW]#C56#	69	62.3188	2e-17
														Locus_968_Transcript_6/10_Confidence_0.444_Length_1233	1233	575	1144	7581536	7581536	2.1315e-44	61.5103	122.379	-0.992453	1.0556e-45	MER148277 - subfamily M23B non-peptidase homologues (Ciona intestinalis) [M23.UNB]#M23B#	216	52.3148	5e-53
														Locus_30_Transcript_2/2_Confidence_1.000_Length_2269	2269	11609	23110	7581536	7581536	0	674.844	1343.41	-0.993274	0	MER229164 - subfamily M23B non-peptidase homologues (Filobasidiella neoformans) [M23.UNB]#M23B#	139	25.1748	7e-07
														Locus_18481_Transcript_2/2_Confidence_1.000_Length_107	107	1.0001	2	7581536	7581536	0.187445	1.23283	2.46541	-0.999856	0.185548	MER108244 - hemoglobinase {trematode} (Opisthorchis viverrini) [C13.007]#C13#	34	73.5294	3e-09
														Locus_12280_Transcript_1/1_Confidence_1.000_Length_275	275	7	14	7581536	7581536	0.0277233	3.35744	6.71488	-1	0.0194599	MER171766 - methionyl aminopeptidase 1 (Nematostella vectensis) [M24.001]#M24A#	75	59.2105	1e-18
														Locus_18020_Transcript_1/1_Confidence_1.000_Length_132	132	3	6	7581536	7581536	0.0820312	2.99771	5.99543	-1	0.0733197	MER108244 - hemoglobinase {trematode} (Opisthorchis viverrini) [C13.007]#C13#	42	66.6667	7e-13
														Locus_9669_Transcript_1/3_Confidence_0.704_Length_422	422	33	66	7581536	7581536	0.000155756	10.3144	20.6288	-1	4.77146e-05	MER108244 - hemoglobinase {trematode} (Opisthorchis viverrini) [C13.007]#C13#	80	73.75	2e-32
														Locus_9669_Transcript_2/3_Confidence_0.667_Length_349	349	36	72	7581536	7581536	8.95979e-05	13.6057	27.2113	-1	2.6206e-05	MER108244 - hemoglobinase {trematode} (Opisthorchis viverrini) [C13.007]#C13#	77	74.026	2e-31
														Locus_1539_Transcript_1/2_Confidence_1.000_Length_7754	7754	3528	7115	7581536	7581536	7.74204e-271	60.013	121.03	-1.01201	7.74297e-273	MER200424 - subfamily M23B non-peptidase homologues (Mus musculus) [M23.UNB]#M23B#	279	26.2976	6e-11
														Locus_2078_Transcript_2/8_Confidence_0.586_Length_365	365	347	701	7581536	7581536	4.29978e-29	125.395	253.319	-1.01448	3.05856e-30	MER030882 - polyserase-IA unit 2 (Mus musculus) [S01.358]#S01A#	83	40.9639	4e-07
														Locus_7002_Transcript_1/1_Confidence_1.000_Length_1573	1573	207	421	7581536	7581536	1.17958e-18	17.3574	35.3017	-1.02419	1.21952e-19	MER159438 - SmCL3 peptidase {{Schistosoma mansoni}} (Clonorchis sinensis) [C01.152]#C01A#	221	73.7557	8e-95
														Locus_6878_Transcript_1/1_Confidence_1.000_Length_3683	3683	374	761	7581536	7581536	7.30621e-32	13.3941	27.2537	-1.02486	4.79803e-33	MER056470 - ubiquitin-specific peptidase 35 (Bos taurus) [C19.059]#C19#	70	47.619	9e-07
														Locus_108_Transcript_2/3_Confidence_0.471_Length_4956	4956	8709	17779	7581536	7581536	0	231.782	473.172	-1.0296	0	MER229295 - family S14 non-peptidase homologues (Candida glabrata) [S14.UNW]#S14#	306	42.9487	2e-64
														Locus_943_Transcript_8/9_Confidence_0.450_Length_1830	1830	110	225	7581536	7581536	4.12984e-11	7.92838	16.2171	-1.03242	6.34479e-12	MER108244 - hemoglobinase {trematode} (Opisthorchis viverrini) [C13.007]#C13#	122	49.1803	5e-29
														Locus_9669_Transcript_3/3_Confidence_0.926_Length_262	262	40	82	7581536	7581536	2.3943e-05	20.1373	41.2815	-1.03562	6.36056e-06	MER108244 - hemoglobinase {trematode} (Opisthorchis viverrini) [C13.007]#C13#	86	74.4186	1e-35
														Locus_5164_Transcript_1/1_Confidence_1.000_Length_1311	1311	738	1520	7581536	7581536	8.06877e-63	74.25	152.927	-1.04238	3.01076e-64	MER232738 - subfamily M23B non-peptidase homologues (Bacillus cellulosilyticus) [M23.UNB]#M23B#	229	22.3629	6e-07
														Locus_7088_Transcript_1/1_Confidence_1.000_Length_1127	1127	39	81	7581536	7581536	2.12798e-05	4.5644	9.4799	-1.05445	5.60263e-06	MER152984 - family S9 non-peptidase homologues (Pichia stipitis) [S09.UNW]#S09X#	91	36.0825	7e-06
														Locus_1867_Transcript_1/2_Confidence_1.000_Length_2300	2300	473	983	7581536	7581536	2.63952e-42	27.1254	56.3727	-1.05535	1.35915e-43	MER187718 - subfamily M3A unassigned peptidases (Schistosoma mansoni) [M03.UPA]#M03A#	663	65.512	0
														Locus_3450_Transcript_1/2_Confidence_1.000_Length_2454	2454	908	1892	7581536	7581536	1.54055e-79	48.8039	101.693	-1.05915	4.45515e-81	MER157674 - subfamily M23B non-peptidase homologues (Dipodomys ordii) [M23.UNB]#M23B#	226	34.5133	1e-32
														Locus_2982_Transcript_2/5_Confidence_0.412_Length_841	841	232	484	7581536	7581536	3.34094e-22	36.386	75.9088	-1.06088	2.98306e-23	MER183951 - cathepsin B-like peptidase {platyhelminth} (Opisthorchis viverrini) [C01.062]#C01A#	201	92.5373	1e-117
														Locus_852_Transcript_2/8_Confidence_0.364_Length_702	702	11	23	7581536	7581536	0.00832654	2.0668	4.32149	-1.06413	0.00426076	MER108244 - hemoglobinase {trematode} (Opisthorchis viverrini) [C13.007]#C13#	119	58.8235	1e-36
														Locus_968_Transcript_9/10_Confidence_0.417_Length_1725	1725	515	1082	7581536	7581536	2.22261e-47	39.3787	82.7334	-1.07106	1.04091e-48	MER148277 - subfamily M23B non-peptidase homologues (Ciona intestinalis) [M23.UNB]#M23B#	224	43.75	3e-44
														Locus_914_Transcript_1/1_Confidence_1.000_Length_2647	2647	525	1109	7581536	7581536	4.80842e-49	26.1606	55.2612	-1.07887	2.19592e-50	MER158042 - family S9 non-peptidase homologues (Dipodomys ordii) [S09.UNW]#S09X#	183	83.0601	2e-89
														Locus_5479_Transcript_3/6_Confidence_0.688_Length_3583	3583	253	535	7581536	7581536	5.94975e-25	9.31358	19.6947	-1.0804	4.87508e-26	MER235312 - subfamily S8A non-peptidase homologues (Variovorax paradoxus) [S08.UNA]#S08A#	382	22.9219	2e-12
														Locus_3765_Transcript_1/1_Confidence_1.000_Length_1390	1390	1041	2219	7581536	7581536	2.07478e-97	98.7822	210.565	-1.09194	4.87507e-99	MER159501 - leucine aminopeptidase {{Fasciola}-type} (Clonorchis sinensis) [M17.011]#M17#	448	91.7411	0
														Locus_204_Transcript_1/8_Confidence_0.556_Length_727	727	1888	4033	7581536	7581536	1.28061e-175	342.539	731.706	-1.09499	1.78998e-177	MER173095 - subfamily S8A non-peptidase homologues (Nasonia vitripennis) [S08.UNA]#S08A#	168	30.2326	1e-06
														Locus_3339_Transcript_1/1_Confidence_1.000_Length_4922	4922	722	1556	7581536	7581536	1.21223e-70	19.3481	41.6976	-1.10777	4.01205e-72	MER172368 - subfamily S8A non-peptidase homologues (Branchiostoma floridae) [S08.UNA]#S08A#	226	23.8095	1e-07
														Locus_204_Transcript_8/8_Confidence_0.556_Length_727	727	1886	4082	7581536	7581536	1.2266e-182	342.176	740.596	-1.11395	1.65537e-184	MER173095 - subfamily S8A non-peptidase homologues (Nasonia vitripennis) [S08.UNA]#S08A#	168	30.2326	1e-06
														Locus_5172_Transcript_1/3_Confidence_0.667_Length_616	616	24	52	7581536	7581536	0.000249323	5.13894	11.1344	-1.11548	7.96827e-05	MER035011 - family C19 non-peptidase homologues (Dictyostelium discoideum) [C19.UNW]#C19#	100	26.4706	7e-06
														Locus_9635_Transcript_3/3_Confidence_0.714_Length_3151	3151	120	260	7581536	7581536	7.47993e-14	5.02314	10.8835	-1.11548	9.71606e-15	MER110604 - insulysin (Oryzias latipes) [M16.002]#M16A#	173	34.104	4e-24
														Locus_108_Transcript_3/3_Confidence_0.882_Length_6139	6139	11773	25631	7581536	7581536	0	252.949	550.694	-1.12241	0	MER229295 - family S14 non-peptidase homologues (Candida glabrata) [S14.UNW]#S14#	306	42.9487	3e-64
														Locus_5479_Transcript_1/6_Confidence_0.688_Length_3583	3583	231	507	7581536	7581536	1.70402e-25	8.5037	18.664	-1.13409	1.36749e-26	MER235312 - subfamily S8A non-peptidase homologues (Variovorax paradoxus) [S08.UNA]#S08A#	382	22.9219	2e-12
														Locus_16088_Transcript_1/1_Confidence_1.000_Length_577	577	15	33	7581536	7581536	0.00194202	3.42893	7.54364	-1.1375	0.000779632	MER060472 - hemoglobinase {trematode} (Schistosoma mansoni) [C13.007]#C13#	80	46.25	2e-16
														Locus_968_Transcript_8/10_Confidence_0.389_Length_1477	1477	637	1411	7581536	7581536	7.13713e-68	56.8855	126.005	-1.14735	2.47106e-69	MER148277 - subfamily M23B non-peptidase homologues (Ciona intestinalis) [M23.UNB]#M23B#	232	45.2586	5e-47
														Locus_5479_Transcript_5/6_Confidence_0.688_Length_3583	3583	228	506	7581536	7581536	5.71596e-26	8.39326	18.6272	-1.1501	4.5274e-27	MER235312 - subfamily S8A non-peptidase homologues (Variovorax paradoxus) [S08.UNA]#S08A#	343	24.3094	6e-10
														Locus_5479_Transcript_2/6_Confidence_0.688_Length_3583	3583	231	513	7581536	7581536	2.50032e-26	8.5037	18.8848	-1.15107	1.95831e-27	MER235312 - subfamily S8A non-peptidase homologues (Variovorax paradoxus) [S08.UNA]#S08A#	382	23.2323	2e-12
														Locus_5479_Transcript_4/6_Confidence_0.688_Length_3583	3583	238	531	7581536	7581536	2.12137e-27	8.76139	19.5475	-1.15775	1.60187e-28	MER235312 - subfamily S8A non-peptidase homologues (Variovorax paradoxus) [S08.UNA]#S08A#	382	23.1738	2e-13
														Locus_7368_Transcript_2/3_Confidence_0.714_Length_1486	1486	294	656	7581536	7581536	2.64163e-33	26.0958	58.2275	-1.15788	1.66368e-34	MER225721 - family M38 non-peptidase homologues (Anolis carolinensis) [M38.UNW]#M38#	320	57.5	1e-103
														Locus_7571_Transcript_1/3_Confidence_0.500_Length_646	646	17	38	7581536	7581536	0.000947135	3.47104	7.75879	-1.16046	0.000346412	MER000843 - hemoglobinase {trematode} (Schistosoma japonicum) [C13.007]#C13#	106	44.8598	3e-18
														Locus_975_Transcript_4/10_Confidence_0.769_Length_3035	3035	927	2076	7581536	7581536	9.01893e-101	40.2869	90.2218	-1.16317	1.99962e-102	MER232192 - subfamily M23B non-peptidase homologues (Ruminococcus albus) [M23.UNB]#M23B#	132	38.8489	4e-13
														Locus_3514_Transcript_1/1_Confidence_1.000_Length_1401	1401	4067	9108	7581536	7581536	0	382.894	857.487	-1.16317	0	MER148277 - subfamily M23B non-peptidase homologues (Ciona intestinalis) [M23.UNB]#M23B#	230	51.3043	1e-57
														Locus_4017_Transcript_2/5_Confidence_0.692_Length_1689	1689	73	164	7581536	7581536	4.59088e-10	5.7008	12.8073	-1.16773	7.56757e-11	MER150014 - subfamily M23B non-peptidase homologues (Ciona intestinalis) [M23.UNB]#M23B#	202	23.445	7e-09
														Locus_3450_Transcript_2/2_Confidence_1.000_Length_2450	2450	845	1901	7581536	7581536	2.63411e-93	45.4918	102.343	-1.16974	6.43266e-95	MER157674 - subfamily M23B non-peptidase homologues (Dipodomys ordii) [M23.UNB]#M23B#	226	34.5133	1e-32
														Locus_13781_Transcript_1/4_Confidence_0.086_Length_145	145	4	9	7581536	7581536	0.0436401	3.6386	8.18686	-1.16993	0.0334737	MER108244 - hemoglobinase {trematode} (Opisthorchis viverrini) [C13.007]#C13#	48	72.9167	3e-17
														Locus_975_Transcript_5/10:2_Confidence_0.404_Length_1572	1572	430	972	7581536	7581536	2.27095e-49	36.0794	81.5561	-1.17662	1.03163e-50	MER232192 - subfamily M23B non-peptidase homologues (Ruminococcus albus) [M23.UNB]#M23B#	130	39.4161	4e-13
														Locus_968_Transcript_4/10_Confidence_0.500_Length_2048	2048	540	1224	7581536	7581536	7.62894e-62	34.7782	78.8305	-1.18057	2.89261e-63	MER148277 - subfamily M23B non-peptidase homologues (Ciona intestinalis) [M23.UNB]#M23B#	217	51.1521	1e-52
														Locus_415_Transcript_1/4_Confidence_0.667_Length_3032	3032	4085	9445	7581536	7581536	0	177.707	410.881	-1.20921	0	MER149530 - subfamily M23B non-peptidase homologues (Ciona intestinalis) [M23.UNB]#M23B#	198	38.8889	2e-38
														Locus_5641_Transcript_2/2_Confidence_1.000_Length_3467	3467	156	364	7581536	7581536	4.99237e-21	5.9349	13.8481	-1.22239	4.67414e-22	MER111262 - ADAM15 peptidase (Oryzias latipes) [M12.215]#M12B#	165	36.4706	4e-18
														Locus_968_Transcript_2/10_Confidence_0.472_Length_1314	1314	532	1248	7581536	7581536	4.64912e-67	53.4022	125.274	-1.23012	1.62272e-68	MER148277 - subfamily M23B non-peptidase homologues (Ciona intestinalis) [M23.UNB]#M23B#	232	52.1552	6e-58
														Locus_5113_Transcript_3/4_Confidence_0.545_Length_1614	1614	97	228	7581536	7581536	3.84051e-14	7.92704	18.6326	-1.23298	4.88836e-15	MER056470 - ubiquitin-specific peptidase 35 (Bos taurus) [C19.059]#C19#	69	43.5897	5e-06
														Locus_852_Transcript_8/8_Confidence_0.364_Length_760	760	14	33	7581536	7581536	0.00121376	2.42973	5.72721	-1.23704	0.000456556	MER108244 - hemoglobinase {trematode} (Opisthorchis viverrini) [C13.007]#C13#	119	58.8235	1e-36
														Locus_5113_Transcript_1/4_Confidence_0.636_Length_1668	1668	101	239	7581536	7581536	7.12743e-15	7.98671	18.8993	-1.24266	8.70281e-16	MER104268 - family C19 unassigned peptidases (Erinaceus europaeus) [C19.UPW]#C19#	60	46.1538	7e-06
														Locus_415_Transcript_4/4_Confidence_0.714_Length_3971	3971	5073	12020	7581536	7581536	0	168.503	399.252	-1.24453	0	MER149530 - subfamily M23B non-peptidase homologues (Ciona intestinalis) [M23.UNB]#M23B#	198	38.8889	2e-38
														Locus_1891_Transcript_3/6_Confidence_0.405_Length_1088	1088	80	190	7581536	7581536	2.53434e-12	9.69848	23.0339	-1.24793	3.59941e-13	MER108244 - hemoglobinase {trematode} (Opisthorchis viverrini) [C13.007]#C13#	246	60.5691	9e-91
														Locus_488_Transcript_2/6_Confidence_0.643_Length_3234	3234	316	754	7581536	7581536	1.0601e-42	12.8881	30.7521	-1.25464	5.41186e-44	MER064292 - family S9 non-peptidase homologues (Anaeromyxobacter sp. Fw109-5) [S09.UNW]#S09X#	59	45.7627	9e-08
														Locus_5326_Transcript_1/3_Confidence_0.308_Length_740	740	149	356	7581536	7581536	2.04164e-21	26.5581	63.4543	-1.25656	1.88608e-22	MER069042 - ubiquitin-specific peptidase 11 (Monodelphis domestica) [C19.014]#C19#	17	70.5882	4e-17
														Locus_10709_Transcript_1/1_Confidence_1.000_Length_470	470	56	134	7581536	7581536	2.17669e-09	15.7157	37.6054	-1.25873	3.77426e-10	MER108244 - hemoglobinase {trematode} (Opisthorchis viverrini) [C13.007]#C13#	51	64.7059	4e-15
														Locus_975_Transcript_2/10:2_Confidence_0.692_Length_3025	3025	858	2056	7581536	7581536	5.27653e-113	37.4115	89.648	-1.26079	1.07663e-114	MER232192 - subfamily M23B non-peptidase homologues (Ruminococcus albus) [M23.UNB]#M23B#	132	38.8489	4e-13
														Locus_975_Transcript_6/10_Confidence_0.346_Length_1568	1568	425	1022	7581536	7581536	8.80134e-58	35.7508	85.9701	-1.26586	3.5351e-59	MER232192 - subfamily M23B non-peptidase homologues (Ruminococcus albus) [M23.UNB]#M23B#	130	39.4161	4e-13
														Locus_968_Transcript_10/10_Confidence_0.472_Length_1477	1477	597	1444	7581536	7581536	2.0073e-81	53.3134	128.952	-1.27427	5.66787e-83	MER148277 - subfamily M23B non-peptidase homologues (Ciona intestinalis) [M23.UNB]#M23B#	232	52.1552	7e-58
														Locus_2078_Transcript_7/8_Confidence_0.586_Length_593	593	1284	3165	7581536	7581536	3.76883e-181	285.597	703.982	-1.30156	5.11654e-183	MER194604 - subfamily M23B non-peptidase homologues (Desulfovibrio salexigens) [M23.UNB]#M23B#	150	33.758	3e-07
														Locus_975_Transcript_10/10_Confidence_0.750_Length_3029	3029	855	2114	7581536	7581536	1.68368e-122	37.2314	92.0552	-1.30598	3.19194e-124	MER232192 - subfamily M23B non-peptidase homologues (Ruminococcus albus) [M23.UNB]#M23B#	132	38.8489	4e-13
														Locus_8740_Transcript_1/1_Confidence_1.000_Length_1948	1948	257	639	7581536	7581536	4.41977e-39	17.4015	43.2668	-1.31405	2.45336e-40	MER043196 - family S33 non-peptidase homologues (Drosophila melanogaster) [S33.UNW]#S33#	271	30.1003	5e-32
														Locus_17673_Transcript_1/1_Confidence_1.000_Length_278	278	4	10	7581536	7581536	0.0305481	1.89783	4.74458	-1.32193	0.021877	MER084325 - subfamily M14D non-peptidase homologues (Tetrahymena thermophila) [M14.UND]#M14D#	76	37.6623	4e-06
														Locus_18900_Transcript_1/1_Confidence_1.000_Length_368	368	6	15	7581536	7581536	0.0129375	2.15053	5.37633	-1.32193	0.00737581	MER108244 - hemoglobinase {trematode} (Opisthorchis viverrini) [C13.007]#C13#	88	56.8182	8e-25
														Locus_4096_Transcript_3/3_Confidence_0.714_Length_6981	6981	377	944	7581536	7581536	3.03609e-57	7.12306	17.836	-1.32422	1.22799e-58	MER135027 - subfamily M23B non-peptidase homologues (Populus trichocarpa) [M23.UNB]#M23B#	146	26.4151	1e-06
														Locus_968_Transcript_5/10_Confidence_0.222_Length_1164	1164	298	748	7581536	7581536	4.93601e-46	33.7681	84.7601	-1.32773	2.37314e-47	MER183302 - subfamily M23B non-peptidase homologues (Ochotona princeps) [M23.UNB]#M23B#	151	45.0331	7e-31
														Locus_5641_Transcript_1/2_Confidence_1.000_Length_3513	3513	152	386	7581536	7581536	2.65823e-25	5.707	14.4928	-1.34453	2.14713e-26	MER111262 - ADAM15 peptidase (Oryzias latipes) [M12.215]#M12B#	165	36.4706	4e-18
														Locus_488_Transcript_1/6_Confidence_0.571_Length_3238	3238	303	776	7581536	7581536	3.46392e-49	12.3427	31.6102	-1.35674	1.58052e-50	MER064292 - family S9 non-peptidase homologues (Anaeromyxobacter sp. Fw109-5) [S09.UNW]#S09X#	59	45.7627	9e-08
														Locus_975_Transcript_1/10_Confidence_0.346_Length_1568	1568	372	956	7581536	7581536	2.31932e-60	31.2925	80.4183	-1.36171	9.01758e-62	MER232192 - subfamily M23B non-peptidase homologues (Ruminococcus albus) [M23.UNB]#M23B#	130	39.4161	4e-13
														Locus_6997_Transcript_2/2_Confidence_1.000_Length_1810	1810	110	287	7581536	7581536	3.93457e-20	8.01599	20.9144	-1.38355	3.81494e-21	MER227613 - family M38 non-peptidase homologues (Caldicellulosiruptor hydrothermalis) [M38.UNW]#M38#	89	42.8571	3e-08
														Locus_852_Transcript_5/8_Confidence_0.318_Length_889	889	18	47	7581536	7581536	6.75059e-05	2.67063	6.97331	-1.38466	1.93242e-05	MER108244 - hemoglobinase {trematode} (Opisthorchis viverrini) [C13.007]#C13#	140	57.8571	3e-44
														Locus_4096_Transcript_2/3_Confidence_0.714_Length_7002	7002	379	993	7581536	7581536	1.74775e-64	7.13937	18.7055	-1.3896	6.36708e-66	MER135027 - subfamily M23B non-peptidase homologues (Populus trichocarpa) [M23.UNB]#M23B#	146	26.4151	1e-06
														Locus_4696_Transcript_1/2_Confidence_1.000_Length_1445	1445	160	420	7581536	7581536	1.08293e-28	14.6048	38.3375	-1.39232	7.79453e-30	MER170928 - subfamily S8A non-peptidase homologues (Toxoplasma gondii) [S08.UNA]#S08A#	185	24.8677	6e-08
														Locus_6997_Transcript_1/2_Confidence_1.000_Length_1810	1810	116	306	7581536	7581536	1.19238e-21	8.45322	22.299	-1.39941	1.08956e-22	MER227613 - family M38 non-peptidase homologues (Caldicellulosiruptor hydrothermalis) [M38.UNW]#M38#	89	42.8571	3e-08
														Locus_975_Transcript_9/10_Confidence_0.423_Length_1638	1638	417	1101	7581536	7581536	4.59094e-72	33.5788	88.6577	-1.4007	1.48808e-73	MER232192 - subfamily M23B non-peptidase homologues (Ruminococcus albus) [M23.UNB]#M23B#	132	38.8489	2e-13
														Locus_4096_Transcript_1/3_Confidence_0.714_Length_6981	6981	371	981	7581536	7581536	1.28131e-64	7.00969	18.5351	-1.40283	4.64725e-66	MER135027 - subfamily M23B non-peptidase homologues (Populus trichocarpa) [M23.UNB]#M23B#	146	26.4151	1e-06
														Locus_968_Transcript_7/10_Confidence_0.222_Length_811	811	285	754	7581536	7581536	2.92785e-50	46.3518	122.629	-1.4036	1.3124e-51	MER148277 - subfamily M23B non-peptidase homologues (Ciona intestinalis) [M23.UNB]#M23B#	159	50.3145	4e-36
														Locus_15333_Transcript_1/1_Confidence_1.000_Length_179	179	3	8	7581536	7581536	0.0402832	2.2106	5.89494	-1.41504	0.0304798	MER069042 - ubiquitin-specific peptidase 11 (Monodelphis domestica) [C19.014]#C19#	57	33.3333	2e-09
														Locus_108_Transcript_1/3_Confidence_0.353_Length_1160	1160	2466	6639	7581536	7581536	0	280.4	754.897	-1.42879	0	MER149530 - subfamily M23B non-peptidase homologues (Ciona intestinalis) [M23.UNB]#M23B#	211	51.1848	1e-55
														Locus_5479_Transcript_6/6_Confidence_0.688_Length_3583	3583	169	457	7581536	7581536	2.34547e-32	6.22132	16.8233	-1.43517	1.51484e-33	MER235312 - subfamily S8A non-peptidase homologues (Variovorax paradoxus) [S08.UNA]#S08A#	382	22.9219	2e-12
														Locus_1891_Transcript_5/6_Confidence_0.405_Length_981	981	66	182	7581536	7581536	1.59361e-14	8.87397	24.4706	-1.4634	1.98297e-15	MER108244 - hemoglobinase {trematode} (Opisthorchis viverrini) [C13.007]#C13#	246	60.5691	8e-91
														Locus_11838_Transcript_1/1_Confidence_1.000_Length_1158	1158	25	70	7581536	7581536	7.01729e-07	2.84757	7.97319	-1.48543	1.53187e-07	MER135501 - PwSERPIN {{Paragonimus westermani}} (Paragonimus westermani) [I04.067]#I04#	351	43.5897	6e-80
														Locus_14195_Transcript_2/2_Confidence_1.000_Length_365	365	15	42	7581536	7581536	7.6529e-05	5.42052	15.1775	-1.48543	2.20854e-05	MER108244 - hemoglobinase {trematode} (Opisthorchis viverrini) [C13.007]#C13#	49	67.3469	4e-13
														Locus_5326_Transcript_2/3_Confidence_0.462_Length_852	852	119	336	7581536	7581536	8.20469e-26	18.4226	52.0167	-1.4975	6.51511e-27	MER069042 - ubiquitin-specific peptidase 11 (Monodelphis domestica) [C19.014]#C19#	18	66.6667	2e-15
														Locus_4696_Transcript_2/2_Confidence_1.000_Length_1321	1321	154	436	7581536	7581536	5.91882e-33	15.3766	43.5338	-1.5014	3.7633e-34	MER170928 - subfamily S8A non-peptidase homologues (Toxoplasma gondii) [S08.UNA]#S08A#	191	24.6154	1e-08
														Locus_11118_Transcript_1/1_Confidence_1.000_Length_394	394	7	20	7581536	7581536	0.00330817	2.34339	6.6954	-1.51457	0.00143557	MER108244 - hemoglobinase {trematode} (Opisthorchis viverrini) [C13.007]#C13#	129	54.2636	2e-39
														Locus_14067_Transcript_1/1_Confidence_1.000_Length_156	156	128	366	7581536	7581536	2.2204e-28	108.225	309.456	-1.5157	1.61779e-29	MER069042 - ubiquitin-specific peptidase 11 (Monodelphis domestica) [C19.014]#C19#	52	51.9231	1e-08
														Locus_14240_Transcript_1/1_Confidence_1.000_Length_363	363	8	23	7581536	7581536	0.00183674	2.90687	8.35726	-1.52356	0.000731906	MER183064 - family S9 non-peptidase homologues (Ochotona princeps) [S09.UNW]#S09X#	69	42.029	2e-07
														Locus_13197_Transcript_2/3_Confidence_0.333_Length_159	159	1.0001	3	7581536	7581536	0.124964	0.829639	2.48867	-1.58482	0.119694	MER185300 - family C13 unassigned peptidases (Perkinsus marinus) [C13.UPW]#C13#	42	64.2857	5e-09
														Locus_18481_Transcript_1/2_Confidence_1.000_Length_128	128	1.0001	3	7581536	7581536	0.124964	1.03057	3.09139	-1.58482	0.119945	MER108244 - hemoglobinase {trematode} (Opisthorchis viverrini) [C13.007]#C13#	37	75.6757	6e-11
														Locus_19706_Transcript_1/1_Confidence_1.000_Length_124	124	1.0001	3	7581536	7581536	0.124964	1.06381	3.19111	-1.58482	0.12009	MER108244 - hemoglobinase {trematode} (Opisthorchis viverrini) [C13.007]#C13#	41	58.5366	1e-07
														Locus_19750_Transcript_1/1_Confidence_1.000_Length_258	258	7	21	7581536	7581536	0.00220545	3.57867	10.736	-1.58496	0.000899558	MER089978 - hemoglobinase {trematode} (Fasciola gigantica) [C13.007]#C13#	38	68.4211	2e-09
														Locus_20148_Transcript_1/3_Confidence_0.667_Length_219	219	6	18	7581536	7581536	0.00401127	3.61368	10.841	-1.58496	0.00179256	MER004735 - legumain (Brachydanio rerio) [C13.004]#C13#	12	83.3333	5e-11
														Locus_9905_Transcript_1/1_Confidence_1.000_Length_490	490	7	21	7581536	7581536	0.00220545	1.88428	5.65283	-1.58496	0.000899736	MER000842 - family C13 non-peptidase homologues (Schistosoma mansoni) [C13.UNW]#C13#	52	55.7692	1e-10
														Locus_19001_Transcript_1/1_Confidence_1.000_Length_208	208	13	40	7581536	7581536	4.67067e-05	8.24371	25.3653	-1.62149	1.30194e-05	MER108244 - hemoglobinase {trematode} (Opisthorchis viverrini) [C13.007]#C13#	28	82.1429	6e-08
														Locus_11997_Transcript_2/4_Confidence_0.286_Length_318	318	7	22	7581536	7581536	0.00145359	2.90345	9.12512	-1.65208	0.000558561	MER108244 - hemoglobinase {trematode} (Opisthorchis viverrini) [C13.007]#C13#	66	65.1515	2e-22
														Locus_19813_Transcript_1/1_Confidence_1.000_Length_284	284	5	16	7581536	7581536	0.00485158	2.32217	7.43095	-1.67807	0.002232	MER135501 - PwSERPIN {{Paragonimus westermani}} (Paragonimus westermani) [I04.067]#I04#	93	49.4624	2e-16
														Locus_4187_Transcript_3/3_Confidence_0.333_Length_554	554	110	354	7581536	7581536	1.056e-31	26.1894	84.2823	-1.68625	6.98569e-33	MER108244 - hemoglobinase {trematode} (Opisthorchis viverrini) [C13.007]#C13#	139	51.7986	1e-38
														Locus_7571_Transcript_3/3_Confidence_0.500_Length_663	663	13	43	7581536	7581536	1.31139e-05	2.58626	8.55456	-1.72583	3.35525e-06	MER000843 - hemoglobinase {trematode} (Schistosoma japonicum) [C13.007]#C13#	106	44.8598	3e-18
														Locus_1518_Transcript_1/2_Confidence_0.923_Length_1606	1606	286	957	7581536	7581536	1.32513e-85	23.4889	78.5976	-1.7425	3.60863e-87	MER108244 - hemoglobinase {trematode} (Opisthorchis viverrini) [C13.007]#C13#	79	68.3544	1e-27
														Locus_11762_Transcript_1/1_Confidence_1.000_Length_600	600	127	435	7581536	7581536	3.551e-41	27.9187	95.6271	-1.77619	1.86985e-42	MER060472 - hemoglobinase {trematode} (Schistosoma mansoni) [C13.007]#C13#	37	59.4595	8e-06
														Locus_8402_Transcript_1/1_Confidence_1.000_Length_808	808	121	423	7581536	7581536	5.74483e-41	19.7523	69.0513	-1.80565	3.04813e-42	MER108244 - hemoglobinase {trematode} (Opisthorchis viverrini) [C13.007]#C13#	228	59.2105	1e-79
														Locus_19242_Transcript_1/1_Confidence_1.000_Length_141	141	2	7	7581536	7581536	0.0351561	1.87091	6.5482	-1.80735	0.0259099	MER002548 - legumain (Caenorhabditis elegans) [C13.004]#C13#	45	51.1111	2e-06
														Locus_19631_Transcript_2/2_Confidence_1.000_Length_189	189	2	7	7581536	7581536	0.0351561	1.39576	4.88516	-1.80735	0.0259212	MER108244 - hemoglobinase {trematode} (Opisthorchis viverrini) [C13.007]#C13#	52	63.4615	1e-15
														Locus_20127_Transcript_1/2_Confidence_1.000_Length_150	150	2	7	7581536	7581536	0.0351561	1.75866	6.15531	-1.80735	0.0259311	MER108244 - hemoglobinase {trematode} (Opisthorchis viverrini) [C13.007]#C13#	49	63.2653	2e-13
														Locus_20165_Transcript_1/2_Confidence_1.000_Length_219	219	2	7	7581536	7581536	0.0351561	1.20456	4.21596	-1.80735	0.0259325	MER108244 - hemoglobinase {trematode} (Opisthorchis viverrini) [C13.007]#C13#	23	78.2609	3e-06
														Locus_5326_Transcript_3/3_Confidence_0.462_Length_795	795	186	662	7581536	7581536	4.87008e-64	30.8595	109.833	-1.83153	1.78787e-65	MER069042 - ubiquitin-specific peptidase 11 (Monodelphis domestica) [C19.014]#C19#	64	56.25	4e-13
														Locus_12390_Transcript_1/1_Confidence_1.000_Length_653	653	28	105	7581536	7581536	2.07131e-12	5.65572	21.2089	-1.90689	2.92764e-13	MER060472 - hemoglobinase {trematode} (Schistosoma mansoni) [C13.007]#C13#	95	53.6842	3e-23
														Locus_852_Transcript_4/8_Confidence_0.364_Length_632	632	8	30	7581536	7581536	8.89549e-05	1.66961	6.26105	-1.90689	2.60073e-05	MER108244 - hemoglobinase {trematode} (Opisthorchis viverrini) [C13.007]#C13#	112	60.7143	2e-36
														Locus_17321_Transcript_1/1_Confidence_1.000_Length_236	236	12	46	7581536	7581536	1.54702e-06	6.70675	25.7092	-1.9386	3.50513e-07	MER108244 - hemoglobinase {trematode} (Opisthorchis viverrini) [C13.007]#C13#	52	69.2308	4e-18
														Locus_16671_Transcript_1/3_Confidence_0.778_Length_995	995	12	47	7581536	7581536	9.71e-07	1.59075	6.23042	-1.96963	2.1544e-07	MER108244 - hemoglobinase {trematode} (Opisthorchis viverrini) [C13.007]#C13#	84	66.6667	1e-37
														Locus_15576_Transcript_1/1_Confidence_1.000_Length_217	217	10	40	7581536	7581536	4.56181e-06	6.07831	24.3133	-2	1.09826e-06	MER108244 - hemoglobinase {trematode} (Opisthorchis viverrini) [C13.007]#C13#	70	60	3e-21
														Locus_18117_Transcript_1/1_Confidence_1.000_Length_177	177	7	28	7581536	7581536	9.78546e-05	5.21636	20.8654	-2	2.89119e-05	MER108244 - hemoglobinase {trematode} (Opisthorchis viverrini) [C13.007]#C13#	58	68.9655	2e-20
														Locus_19631_Transcript_1/2_Confidence_1.000_Length_176	176	7	28	7581536	7581536	9.78546e-05	5.246	20.984	-2	2.89158e-05	MER108244 - hemoglobinase {trematode} (Opisthorchis viverrini) [C13.007]#C13#	58	67.2414	6e-19
														Locus_5255_Transcript_1/2_Confidence_1.000_Length_1568	1568	72	297	7581536	7581536	2.71568e-34	6.0566	24.9835	-2.04439	1.6776e-35	MER188543 - subfamily M14A unassigned peptidases (Schistosoma mansoni) [M14.UPA]#M14A#	290	59.3103	1e-105
														Locus_943_Transcript_7/9_Confidence_0.400_Length_1626	1626	33	137	7581536	7581536	5.57031e-17	2.67692	11.1133	-2.05364	6.19743e-18	MER089978 - hemoglobinase {trematode} (Fasciola gigantica) [C13.007]#C13#	56	55.3571	5e-11
														Locus_13331_Transcript_1/5_Confidence_0.387_Length_243	243	6	25	7581536	7581536	0.000171429	3.25678	13.5699	-2.05889	5.30598e-05	MER108244 - hemoglobinase {trematode} (Opisthorchis viverrini) [C13.007]#C13#	81	55.5556	4e-21
														Locus_15919_Transcript_1/1_Confidence_1.000_Length_212	212	6	25	7581536	7581536	0.000171429	3.733	15.5542	-2.05889	5.30667e-05	MER108236 - legumain (Xenopus tropicalis) [C13.004]#C13#	29	79.3103	7e-08
														Locus_943_Transcript_2/9_Confidence_0.250_Length_291	291	5	21	7581536	7581536	0.000490099	2.26631	9.51851	-2.07039	0.000167087	MER094347 - legumain (Haemaphysalis longicornis) [C13.004]#C13#	43	58.1395	2e-08
														Locus_1518_Transcript_2/2_Confidence_0.923_Length_516	516	151	636	7581536	7581536	2.84225e-72	38.5985	162.574	-2.07448	9.16709e-74	MER108244 - hemoglobinase {trematode} (Opisthorchis viverrini) [C13.007]#C13#	145	62.069	3e-51
														Locus_1869_Transcript_4/5_Confidence_0.450_Length_1076	1076	176	750	7581536	7581536	1.10791e-85	21.5746	91.9373	-2.09132	3.01263e-87	MER000843 - hemoglobinase {trematode} (Schistosoma japonicum) [C13.007]#C13#	226	54.5852	4e-68
														Locus_12500_Transcript_1/1_Confidence_1.000_Length_751	751	40	173	7581536	7581536	1.27105e-21	7.02527	30.3843	-2.1127	1.16349e-22	MER000843 - hemoglobinase {trematode} (Schistosoma japonicum) [C13.007]#C13#	90	51.1111	3e-21
														Locus_7416_Transcript_2/2_Confidence_1.000_Length_499	499	34	148	7581536	7581536	7.1524e-19	8.98713	39.1205	-2.12199	7.29403e-20	MER060472 - hemoglobinase {trematode} (Schistosoma mansoni) [C13.007]#C13#	57	54.386	2e-11
														Locus_7571_Transcript_2/3_Confidence_0.667_Length_588	588	14	61	7581536	7581536	7.42026e-09	3.14046	13.6834	-2.12338	1.33342e-09	MER108244 - hemoglobinase {trematode} (Opisthorchis viverrini) [C13.007]#C13#	141	51.773	3e-40
														Locus_16347_Transcript_1/1_Confidence_1.000_Length_2933	2933	120	523	7581536	7581536	1.39337e-61	5.3965	23.5197	-2.12378	5.29991e-63	MER188416 - family M13 non-peptidase homologues (Schistosoma mansoni) [M13.UNW]#M13#	706	38.0449	1e-172
														Locus_1180_Transcript_1/1_Confidence_1.000_Length_1704	1704	110	489	7581536	7581536	1.14649e-58	8.51463	37.8514	-2.15233	4.5635e-60	MER219133 - subfamily S8A non-peptidase homologues (Drosophila grimshawi) [S08.UNA]#S08A#	156	30.0578	8e-08
														Locus_943_Transcript_5/9_Confidence_0.400_Length_1071	1071	24	111	7581536	7581536	2.8236e-15	2.95573	13.6702	-2.20945	3.38759e-16	MER060472 - hemoglobinase {trematode} (Schistosoma mansoni) [C13.007]#C13#	125	56	9e-35
														Locus_13331_Transcript_2/5_Confidence_0.355_Length_147	147	2	10	7581536	7581536	0.00805661	1.79455	8.97275	-2.32193	0.00409027	MER108244 - hemoglobinase {trematode} (Opisthorchis viverrini) [C13.007]#C13#	48	54.1667	4e-08
														Locus_16671_Transcript_3/3_Confidence_0.778_Length_1117	1117	12	60	7581536	7581536	1.62665e-09	1.417	7.08502	-2.32193	2.79569e-10	MER108244 - hemoglobinase {trematode} (Opisthorchis viverrini) [C13.007]#C13#	84	66.6667	6e-64
														Locus_17985_Transcript_1/1_Confidence_1.000_Length_229	229	8	40	7581536	7581536	6.70306e-07	4.60784	23.0392	-2.32193	1.46004e-07	MER108244 - hemoglobinase {trematode} (Opisthorchis viverrini) [C13.007]#C13#	75	60	9e-21
														Locus_8957_Transcript_2/5_Confidence_0.438_Length_828	828	11	55	7581536	7581536	7.27827e-09	1.75229	8.76143	-2.32193	1.30732e-09	MER000843 - hemoglobinase {trematode} (Schistosoma japonicum) [C13.007]#C13#	119	56.3025	3e-32
														Locus_16940_Transcript_1/1_Confidence_1.000_Length_449	449	5	26	7581536	7581536	3.95605e-05	1.46881	7.63783	-2.37851	1.08971e-05	MER000843 - hemoglobinase {trematode} (Schistosoma japonicum) [C13.007]#C13#	85	54.1176	6e-21
														Locus_11194_Transcript_1/1_Confidence_1.000_Length_378	378	49	257	7581536	7581536	6.84025e-36	17.0981	89.6776	-2.39091	4.06344e-37	MER108244 - hemoglobinase {trematode} (Opisthorchis viverrini) [C13.007]#C13#	125	54.4	2e-37
														Locus_8124_Transcript_1/2_Confidence_1.000_Length_723	723	142	746	7581536	7581536	2.8137e-100	25.9056	136.095	-2.39328	6.27225e-102	MER060472 - hemoglobinase {trematode} (Schistosoma mansoni) [C13.007]#C13#	99	48.4848	2e-23
														Locus_14195_Transcript_1/2_Confidence_1.000_Length_180	180	10	53	7581536	7581536	6.92835e-09	7.32774	38.837	-2.40599	1.24197e-09	MER108244 - hemoglobinase {trematode} (Opisthorchis viverrini) [C13.007]#C13#	58	67.2414	2e-17
														Locus_1972_Transcript_1/1_Confidence_1.000_Length_5387	5387	1682	9247	7581536	7581536	0	41.1834	226.411	-2.45881	0	MER218853 - subfamily S8A non-peptidase homologues (Ixodes scapularis) [S08.UNA]#S08A#	94	45.7447	4e-14
														Locus_16671_Transcript_2/3_Confidence_0.778_Length_1047	1047	14	77	7581536	7581536	2.15721e-12	1.7637	9.70034	-2.45943	3.05252e-13	MER108244 - hemoglobinase {trematode} (Opisthorchis viverrini) [C13.007]#C13#	84	66.6667	6e-64
														Locus_3038_Transcript_1/1_Confidence_1.000_Length_2187	2187	1054	5860	7581536	7581536	0	63.5674	353.42	-2.47503	0	MER203914 - archaean signal peptide peptidase 1 (Burkholderia sp. CCGE1002) [S49.005]#S49A#	48	42.3729	7e-06
														Locus_15980_Transcript_1/1_Confidence_1.000_Length_451	451	10	56	7581536	7581536	1.42966e-09	2.9246	16.3778	-2.48543	2.44679e-10	MER060472 - hemoglobinase {trematode} (Schistosoma mansoni) [C13.007]#C13#	90	53.3333	3e-22
														Locus_15761_Transcript_1/1_Confidence_1.000_Length_283	283	11	62	7581536	7581536	1.88385e-10	5.12683	28.8967	-2.49476	3.03798e-11	MER000842 - family C13 non-peptidase homologues (Schistosoma mansoni) [C13.UNW]#C13#	8	100	4e-08
														Locus_12512_Transcript_1/4_Confidence_0.400_Length_725	725	6	34	7581536	7581536	1.74549e-06	1.09158	6.18563	-2.5025	3.98287e-07	MER108244 - hemoglobinase {trematode} (Opisthorchis viverrini) [C13.007]#C13#	239	55.6485	3e-77
														Locus_5830_Transcript_1/1_Confidence_1.000_Length_2369	2369	95	539	7581536	7581536	6.41745e-77	5.28934	30.01	-2.50429	1.9332e-78	MER188189 - subfamily M12A unassigned peptidases (Schistosoma mansoni) [M12.UPA]#M12A#	174	47.7011	6e-41
														Locus_18692_Transcript_1/2:2_Confidence_1.000_Length_250	250	6	35	7581536	7581536	1.02236e-06	3.16559	18.4659	-2.54432	2.2741e-07	MER108244 - hemoglobinase {trematode} (Opisthorchis viverrini) [C13.007]#C13#	82	71.9512	4e-33
														Locus_981_Transcript_1/1_Confidence_1.000_Length_3907	3907	2675	15845	7581536	7581536	0	90.3074	534.923	-2.56642	0	MER203914 - archaean signal peptide peptidase 1 (Burkholderia sp. CCGE1002) [S49.005]#S49A#	54	48.1481	8e-06
														Locus_12915_Transcript_3/4_Confidence_0.643_Length_503	503	15	90	7581536	7581536	6.86073e-15	3.93338	23.6003	-2.58496	8.36614e-16	MER060472 - hemoglobinase {trematode} (Schistosoma mansoni) [C13.007]#C13#	53	58.4906	2e-11
														Locus_943_Transcript_1/9_Confidence_0.250_Length_290	290	4	24	7581536	7581536	3.81377e-05	1.8193	10.9158	-2.58496	1.0473e-05	MER094347 - legumain (Haemaphysalis longicornis) [C13.004]#C13#	43	60.4651	8e-09
														Locus_8124_Transcript_2/2_Confidence_1.000_Length_772	772	111	667	7581536	7581536	3.701e-98	18.9648	113.96	-2.58713	8.54753e-100	MER060472 - hemoglobinase {trematode} (Schistosoma mansoni) [C13.007]#C13#	99	48.4848	2e-23
														Locus_11997_Transcript_4/4_Confidence_0.643_Length_416	416	10	61	7581536	7581536	9.77768e-11	3.17066	19.341	-2.60881	1.54616e-11	MER108244 - hemoglobinase {trematode} (Opisthorchis viverrini) [C13.007]#C13#	98	65.3061	1e-35
														Locus_4954_Transcript_1/1_Confidence_1.000_Length_2067	2067	129	805	7581536	7581536	9.70028e-121	8.23175	51.3687	-2.64162	1.86626e-122	MER188024 - subfamily M10A unassigned peptidases (Schistosoma mansoni) [M10.UPA]#M10A#	164	80.4878	4e-80
														Locus_8957_Transcript_1/5:2_Confidence_0.500_Length_886	886	12	77	7581536	7581536	1.91752e-13	1.78645	11.463	-2.68182	2.55624e-14	MER000843 - hemoglobinase {trematode} (Schistosoma japonicum) [C13.007]#C13#	145	53.1034	2e-38
														Locus_17725_Transcript_1/2_Confidence_1.000_Length_208	208	2	13	7581536	7581536	0.00160217	1.26826	8.24371	-2.70044	0.000627108	MER108244 - hemoglobinase {trematode} (Opisthorchis viverrini) [C13.007]#C13#	69	62.3188	4e-18
														Locus_19038_Transcript_1/1_Confidence_1.000_Length_134	134	2	13	7581536	7581536	0.00160217	1.96865	12.7962	-2.70044	0.000627302	MER108244 - hemoglobinase {trematode} (Opisthorchis viverrini) [C13.007]#C13#	43	62.7907	3e-12
														Locus_943_Transcript_4/9_Confidence_0.450_Length_892	892	23	152	7581536	7581536	3.463e-25	3.40099	22.4761	-2.72437	2.81385e-26	MER060472 - hemoglobinase {trematode} (Schistosoma mansoni) [C13.007]#C13#	140	55	6e-39
														Locus_20068_Transcript_1/1_Confidence_1.000_Length_229	229	4	27	7581536	7581536	7.32602e-06	2.30392	15.5515	-2.75489	1.81142e-06	MER108244 - hemoglobinase {trematode} (Opisthorchis viverrini) [C13.007]#C13#	74	51.3514	6e-17
														Locus_960_Transcript_1/1_Confidence_1.000_Length_4252	4252	2129	14402	7581536	7581536	0	66.0428	446.758	-2.75802	0	MER218853 - subfamily S8A non-peptidase homologues (Ixodes scapularis) [S08.UNA]#S08A#	92	50	2e-16
														Locus_20148_Transcript_2/3_Confidence_0.667_Length_322	322	5	34	7581536	7581536	5.23648e-07	2.04813	13.9273	-2.76553	1.12503e-07	MER108244 - hemoglobinase {trematode} (Opisthorchis viverrini) [C13.007]#C13#	106	55.6604	1e-29
														Locus_20355_Transcript_1/1_Confidence_1.000_Length_175	175	1.0001	7	7581536	7581536	0.0156221	0.753786	5.27598	-2.80721	0.00939887	MER108244 - hemoglobinase {trematode} (Opisthorchis viverrini) [C13.007]#C13#	56	64.2857	3e-17
														Locus_943_Transcript_9/9_Confidence_0.400_Length_545	545	12	84	7581536	7581536	3.94221e-15	2.90421	20.3294	-2.80735	4.76289e-16	MER060472 - hemoglobinase {trematode} (Schistosoma mansoni) [C13.007]#C13#	140	55	3e-39
														Locus_16072_Transcript_1/1_Confidence_1.000_Length_354	354	7	54	7581536	7581536	9.46011e-11	2.60818	20.1202	-2.94753	1.49214e-11	MER108244 - hemoglobinase {trematode} (Opisthorchis viverrini) [C13.007]#C13#	81	64.1975	4e-29
														Locus_11202_Transcript_3/8_Confidence_0.219_Length_233	233	4	31	7581536	7581536	7.61938e-07	2.26437	17.5488	-2.9542	1.66973e-07	MER108244 - hemoglobinase {trematode} (Opisthorchis viverrini) [C13.007]#C13#	76	51.3158	9e-18
														Locus_5255_Transcript_2/2_Confidence_1.000_Length_957	957	17	132	7581536	7581536	6.70959e-24	2.34304	18.193	-2.95693	5.69171e-25	MER188543 - subfamily M14A unassigned peptidases (Schistosoma mansoni) [M14.UPA]#M14A#	214	56.8182	8e-72
														Locus_2145_Transcript_1/1_Confidence_1.000_Length_4199	4199	1669	12987	7581536	7581536	0	52.4268	407.949	-2.96001	0	MER203914 - archaean signal peptide peptidase 1 (Burkholderia sp. CCGE1002) [S49.005]#S49A#	57	47.3684	7e-06
														Locus_11427_Transcript_1/1_Confidence_1.000_Length_151	151	1.0001	8	7581536	7581536	0.00878653	0.873593	6.98805	-2.99986	0.00454767	MER094347 - legumain (Haemaphysalis longicornis) [C13.004]#C13#	46	52.1739	2e-08
														Locus_14298_Transcript_1/2_Confidence_1.000_Length_239	239	14	112	7581536	7581536	8.09972e-21	7.72632	61.8106	-3	7.62571e-22	MER185300 - family C13 unassigned peptidases (Perkinsus marinus) [C13.UPW]#C13#	37	72.973	2e-09
														Locus_19308_Transcript_1/1_Confidence_1.000_Length_433	433	7	57	7581536	7581536	1.68381e-11	2.13232	17.3632	-3.02554	2.5152e-12	MER108244 - hemoglobinase {trematode} (Opisthorchis viverrini) [C13.007]#C13#	109	67.8899	4e-42
[truncated: 118 more rows]
