# Supplementary material for: Molecular Changes in Opisthorchis viverrini (Southeast Asian Liver Fluke) during the Transition from the Juvenile to the Adult Stage
Source: PLoS Negl Trop Dis. 2012 Nov 29;6(11):e1916. doi: 10.1371/journal.pntd.0001916 (PMC3510066; doi:10.1371/journal.pntd.0001916)
Supplement: Table S8 — Summary of annotation information available for transcripts present in the 454-only assembly but with no homologue in the 454+Illumina assemble of the Opistorchis viverrini transcriptome. (XLSX) [file pntd.0001916.s008.xlsx]

## Sheet: Table S8
Table S8 Summary of annotation information available for transcripts present in the 454-only assembly but with no homologue in the 454+Illumina assemble of the Opistorchis viverrini transcriptome.
Table. Sequence encoding proteins >= 50 aa with homology to proteins within the NCBI non-redundant protein database (BLAST, E-value cutoff= 1e-05)
	Match any taxa	Proportion of protein encoding sequences (%)	Bacteria	Fungi	Vertebrate	Platyhelminthes	Other
454 Illumina transcriptome	13542	64.406	28	24	542	11785	1163
454 Illumina sequences with homologue in 454 transcriptome	12841	71.0154	23	22	513	11190	1093
454 Illumina sequences with no homologue in 454 transcriptome	701	23.8111	5	2	29	595	70
454 transcriptome	21804	44.3288	20	1182	186	19753	663
454 sequences with homologue in 454 Illumina transcriptome	19043	65.661	8	12	87	18750	186
454 sequences with no homologue in 454 Illumina transcriptome	2761	13.6785	12	1170	99	1003	477
Figure. Comparison of old (454) and new (454 Illumina) Opisthorchis viverrini sequence data with homology (BLASTP, E-value cutoff 1x10-5) to entries in the NCBI non-redundant sequence database. Sequences were separated into unique or homologous (incorporated), sequence datasets, and grouped depending on whether their closest homologue was a member of Phylum Platyhelminthes (flatworm), bacterial, …
