# Supplementary material for: Molecular Changes in Opisthorchis viverrini (Southeast Asian Liver Fluke) during the Transition from the Juvenile to the Adult Stage
Source: PLoS Negl Trop Dis. 2012 Nov 29;6(11):e1916. doi: 10.1371/journal.pntd.0001916 (PMC3510066; doi:10.1371/journal.pntd.0001916)
Supplement: Table S9 — Summary of the number of 454 and Illumina reads respectively mapping to each transcript in the 454-only and 454+Illumina transcriptome assemblies for Opistorchis viverrini . (XLSX) [file pntd.0001916.s009.xlsx]

## Sheet: Table S9
Table S9 Summary of the number of 454 and Illumina reads respectively mapping to each transcript in the 454-only and 454+Illumina transcriptome assemblies for Opistorchis viverrini.
Table. Opisthorchis viverrini 454 and Illumina filtered sequence data mapped to the 454 Illumina and 454 transcriptomes (>100 nuc seq length) using BWA
Illumina data (filtered)	33222247
Illumina data mapped back to the 454 Illumina transcriptome	23118316	0.695869
Illumina data mapped back to the 454 transcriptome	19053059	0.573503
Roche 454 data (filtered)
454 data mapped back to the 454 Illumina transcriptome	388995	0.770521
454 data mapped back to the 454 transcriptome	407325	0.806829
Table. Summary table of the Opisthorchis viverrini 454 Illumina and 454 transcriptomic data encoding open reading frames >= 50 amino acid sequences and the proportion of filtered Roche 454 and Illumina data sequence reads mapped to unique and homologous sequence datasets.
	Total sequences	Sequences encoding protein >= 50 aa (%)	Mapped sequences (%)	Average mapped reads per contig (SD)
454 Illumina transcriptome	24896	21026 (84%)	24896 (100%)	945 ( 2990)
Unique 454 Illumina sequences with no homologue in 454 transcriptome	5417	2944 (54%)	5417 (100%)	295 (2567)
454 Illumina sequences with homologue in 454 transcriptome	19479	18082 (93%)	19479 (100%)	1125 (3073)
454 transcriptome	55274	49187 (89%)	52378 (95%)	372 (3929)
Unique 454 sequences with no homologue in 454 Illumina transcriptome	24330	20185 (83%)	22051 (91%)	13 (216)
Unique 454 contigs	10853	9366 (86%)	10311 (95%)	22 (315)
Unique 454 singletons	13477	10819 (80%)	11740 (87%)	5 (15)
Incorporated 454 sequences with homologue in 454 Illumina transcriptome	30944	29002 (94%)	30327 (98%)	633 (5145)
Incorporated 454 contigs	21588	20876 (97%)	21499 (100%)	846 (5850)
Incorporated 454 singletons	9356	8126 (87%)	8828 (94%)	112 (2681)
Table. Frequency of mapped Opisthorchis viverrini 454 and Illumina filtered sequence data to 454 Illumina and 454 transcriptomes.
Frequency of mapped data	454 sequences (55,274)	454 Illumina sequences (24,896)
0	33279	7559
50	4359	2546
100	2504	1441
150	1776	1119
200	1222	830
250	942	668
300	774	630
350	675	538
400	552	499
450	456	458
500	394	423
550	335	383
600	311	380
650	265	344
700	282	322
750	234	310
800	221	276
850	200	267
900	167	243
950	142	221
1000	135	243
>1000	3153	5196
Table.Frequency of mapped Opisthorchis viverrini 454 and Illumina filtered sequence data to 454 Illumina and 454 transcriptome, unique or homologous (incorporated), sequence datasets.
Frequency	454 sequences (55,274)	454 Illumina sequences (24,896)	Unique 454 sequences (24,330)	Unique 454 contigs (10,853)	Unique 454 singletons (13,477)	Incorporated 454 sequences (30,944)	Incorporated 454 contigs (21,588)	Incorporated 454 singletons (9,356)
0	17134	8	13918	5021	8897	3216	933	2283
5	5569	701	3635	2022	1613	1934	832	1102
10	2755	1692	1496	936	560	1259	569	690
15	1988	1385	931	618	313	1057	533	524
20	1489	972	576	433	143	913	446	467
25	1145	747	367	285	82	778	428	350
30	956	644	246	196	50	710	404	306
35	807	536	166	142	24	641	361	280
40	794	460	155	143	12	639	374	265
45	642	414	87	76	11	555	336	219
50	590	348	75	67	8	515	313	202
>50	18509	16989	399	372	27	18110	15970	2140
